# Supplementary material for: Transcriptome analysis of responses to bluetongue virus infection in Aedes albopictus cells
Source: BMC Microbiol. 2019 Jun 10;19:121. doi: 10.1186/s12866-019-1498-3 (PMC6558886; doi:10.1186/s12866-019-1498-3)
Supplement: Supplementary file 1 — List of unigenes identified in BTV-infected and uninfected cells. (XLSX 1431 kb) [file 12866_2019_1498_MOESM1_ESM.xlsx]

## Sheet: File S1
geneID	geneLength	Uninfected-Expression	Infected-Expression	Uninfected-FPKM	Infected-FPKM	log2 Ratio(Infected/Uninfected)	Up-Down-Regulation(Infected/Uninfected)	P-value	FDR	Symbol	KEGG Orthology	GO Component	GO Function	GO Process	Blast nr
AAEL015390	195	0	29.51	0.001	60.49	15.8844	Up	3.84204e-10	6.46819e-09	-	K11251|1|6e-16|82.8|tad:TRIADDRAFT_35819|histone H2A	-	-	-	gi|92430141|gb|ABE77334.1|/7.05121e-17/histone variant H2A.Z [Hydroides elegans]
AAEL004197	201	0	5	0.001	9.86	13.2674	Up	0.0227896	0.0899391	-	-	-	-	-	gi|108880252|gb|EAT44477.1|/6.64213e-22/AAEL004197-PA, partial [Aedes aegypti]
AAEL012891	207	0	4.13	0.001	7.84	12.9366	Up	0.0480418	0.161304	-	K10845|1|3e-32|136|aag:AaeL_AAEL012891|TFIIH basal transcription factor complex TTD-A subunit	-	GO:0003676//nucleic acid binding	GO:0006281//DNA repair	gi|108870677|gb|EAT34902.1|/7.79298e-31/AAEL012891-PA [Aedes aegypti]
AAEL008552	282	0	6	0.001	7.82	12.933	Up	0.0108107	0.0482235	-	K07293|1|4e-46|182|aga:AgaP_AGAP002438|protein tyrosine phosphatase, non-receptor type 11 [EC:3.1.3.48]	-	GO:0004721//phosphoprotein phosphatase activity	GO:0006796//phosphate-containing compound metabolic process;GO:0006464//cellular protein modification process	gi|108875468|gb|EAT39693.1|/2.29904e-46/AAEL008554-PA [Aedes aegypti]
AAEL012017	156	0	2	0.001	5.49	12.4226	Up	0.213492	0.486321	-	-	-	-	-	-
AAEL005116	156	0	2	0.001	5.49	12.4226	Up	0.213492	0.486167	-	K10871|1|4e-16|83.2|tgu:100223360|RAD51-like protein 3;K10641|3|8e-10|62.4|tad:TRIADDRAFT_53391|E3 ubiquitin-protein ligase LRSAM1 [EC:6.3.2.19];K16060|4|7e-09|59.3|tca:663905|baculoviral IAP repeat-containing protein 2/3;K04725|5|1e-08|58.2|bfo:BRAFLDRAFT_201532|E3 ubiquitin-protein ligase XIAP	-	GO:0046914//transition metal ion binding	-	gi|108879220|gb|EAT43445.1|/1.33194e-22/AAEL005126-PA [Aedes aegypti]
AAEL007745	255	0	3.41	0.001	5.01	12.2906	Up	0.101275	0.2787	-	-	GO:0044464	-	-	gi|403182893|gb|EAT40521.2|/1.08723e-40/AAEL007746-PA [Aedes aegypti]
AAEL012596	264	0	3	0.001	4.23	12.0464	Up	0.101275	0.283831	-	K05034|1|2e-32|137|tca:662989|solute carrier family 6 (neurotransmitter transporter, GABA) member 1	-	-	-	gi|157132971|ref|XP_001662727.1|/2.93338e-46/sodium/chloride dependent transporter [Aedes aegypti]
AAEL017760	115	0	1	0.001	4.19	12.0327	Up	0.450054	0.743166	-	-	-	-	-	-
AAEL006546	192	0	2	0.001	4.18	12.0293	Up	0.213492	0.472921	-	K00710|1|1e-17|88.6|dwi:Dwil_GK23729|polypeptide N-acetylgalactosaminyltransferase [EC:2.4.1.41]	GO:0044431//Golgi apparatus part;GO:0031224//intrinsic component of membrane	GO:0030246//carbohydrate binding;GO:0008376//acetylgalactosaminyltransferase activity	GO:0009311//oligosaccharide metabolic process	gi|108877644|gb|EAT41869.1|/1.941e-29/AAEL006546-PA [Aedes aegypti]
AAEL002252	192	0	2	0.001	4.18	12.0293	Up	0.213492	0.47059	-	K04739|1|4e-20|96.7|aga:AgaP_AGAP006448|cAMP-dependent protein kinase regulator	GO:0043234//protein complex	GO:0016772//transferase activity, transferring phosphorus-containing groups;GO:0000166//nucleotide binding;GO:0019887//protein kinase regulator activity	GO:0006468//protein phosphorylation;GO:0030036//actin cytoskeleton organization;GO:0007268//synaptic transmission;GO:0007017//microtubule-based process;GO:0019935//cyclic-nucleotide-mediated signaling;GO:0008306//associative learning;GO:0010033//response to organic substance	gi|108882343|gb|EAT46568.1|/2.14603e-28/AAEL002252-PA [Aedes aegypti]
AAEL015256	291	0	3	0.001	3.77	11.8803	Up	0.101275	0.284165	-	-	-	-	-	gi|108868367|gb|EAT32592.1|/2.99519e-30/AAEL015256-PA, partial [Aedes aegypti]
AAEL017851	212	0	2	0.001	3.69	11.8494	Up	0.213492	0.480811	-	-	-	-	-	-
AAEL010126	1080	0	12	0.001	3.57	11.8017	Up	0.000123186	0.000948756	-	K09207|1|5e-159|560|aag:AaeL_AAEL010126|krueppel-like factor 6/7	-	GO:0005488//binding	-	gi|157125213|ref|XP_001660650.1|/1.06344e-157/zinc finger protein [Aedes aegypti]
AAEL008720	486	0	5	0.001	3.5	11.7731	Up	0.0227896	0.0899887	-	K04378|1|4e-42|170|tca:661307|serum response factor	GO:0043231//intracellular membrane-bounded organelle	GO:0001071//nucleic acid binding transcription factor activity;GO:0003677//DNA binding	GO:0007472//wing disc morphogenesis;GO:0035153//epithelial cell type specification, open tracheal system;GO:0006351//transcription, DNA-templated;GO:0060446//branching involved in open tracheal system development;GO:0007610//behavior	gi|108875258|gb|EAT39483.1|/5.8052e-61/AAEL008720-PA, partial [Aedes aegypti]
AAEL006757	240	0	2	0.001	3.16	11.6257	Up	0.213492	0.479152	-	-	-	-	-	gi|108877418|gb|EAT41643.1|/4.79297e-28/AAEL006757-PA [Aedes aegypti]
AAEL012872	255	0	2	0.001	2.94	11.5216	Up	0.213492	0.484163	-	-	-	-	-	gi|108870694|gb|EAT34919.1|/1.9814e-42/AAEL012872-PA, partial [Aedes aegypti]
AAEL010717	255	0	2	0.001	2.94	11.5216	Up	0.213492	0.465854	-	-	-	GO:0004871//signal transducer activity	-	gi|157127106|ref|XP_001661037.1|/8.34394e-41/ecdysone receptor isoform-B (EcRB) [Aedes aegypti]
AAEL017228	466	0	4	0.001	2.93	11.5167	Up	0.0480418	0.162601	-	-	-	-	-	gi|403183236|gb|EJY57949.1|/1.33934e-14/AAEL017228-PA [Aedes aegypti]
AAEL014165	399	0	3.09	0.001	2.7	11.3987	Up	0.101275	0.281953	-	-	-	-	-	gi|108869337|gb|EAT33562.1|/4.33617e-74/AAEL014165-PA, partial [Aedes aegypti]
AAEL001684	546	0	4	0.001	2.46	11.2644	Up	0.0480418	0.161607	-	K12741|1|3e-09|61.6|cin:100182977|heterogeneous nuclear ribonucleoprotein A1/A3;K13195|2|5e-09|60.8|bfo:BRAFLDRAFT_71461|cold-inducible RNA-binding protein;K14411|4|3e-08|58.2|nve:NEMVE_v1g108947|RNA-binding protein Musashi	GO:0043231//intracellular membrane-bounded organelle;GO:0043025//neuronal cell body	GO:0003723//RNA binding	GO:0006412//translation;GO:0048610;GO:0007127//meiosis I;GO:0048232//male gamete generation;GO:0040020//regulation of meiosis	gi|108882950|gb|EAT47175.1|/6.93232e-95/AAEL001684-PA [Aedes aegypti]
AAEL014903	597	0	4.38	0.001	2.45	11.2586	Up	0.0480418	0.161683	-	K02974|1|4e-64|244|aag:AaeL_AAEL014292|small subunit ribosomal protein S24e	GO:0044444;GO:0030529//ribonucleoprotein complex	GO:0005488//binding;GO:0005198//structural molecule activity	GO:0010467//gene expression	gi|157104324|ref|XP_001648354.1|/6.86417e-63/40S ribosomal protein S24 [Aedes aegypti]
AAEL008946	300	0	2	0.001	2.42	11.2408	Up	0.213492	0.468282	-	K02942|1|1e-22|104|aag:AaeL_AAEL003530|large subunit ribosomal protein LP1	-	-	-	gi|108875015|gb|EAT39240.1|/2.35082e-35/AAEL008946-PA, partial [Aedes aegypti]
AAEL003673	312	0	2	0.001	2.31	11.1737	Up	0.213492	0.478251	-	K11254|1|6e-40|162|gga:100858049|histone H4	-	-	-	gi|724800876|ref|XP_010372995.1|/1.319e-38/PREDICTED: LOW QUALITY PROTEIN: uncharacterized protein LOC104671261 [Rhinopithecus roxellana]
AAEL013633	549	0	3.75	0.001	2.3	11.1674	Up	0.101275	0.277739	-	K10576|1|2e-89|327|aag:AaeL_AAEL013633|ubiquitin-conjugating enzyme E2 H [EC:6.3.2.19]	-	GO:0016879//ligase activity, forming carbon-nitrogen bonds;GO:0032559	GO:0006464//cellular protein modification process	gi|157136732|ref|XP_001656897.1|/3.75522e-88/ubiquitin-conjugating enzyme h [Aedes aegypti]
AAEL006840	864	0	5.69	0.001	2.14	11.0634	Up	0.0227896	0.0902877	-	K11092|1|2e-145|514|aag:AaeL_AAEL006840|U2 small nuclear ribonucleoprotein A'	GO:0032991//macromolecular complex	GO:0005488//binding	-	gi|157114435|ref|XP_001652270.1|/4.58892e-144/U2 small nuclear ribonucleoprotein a [Aedes aegypti]
AAEL012857	792	0	5	0.001	2.06	11.0084	Up	0.0227896	0.0904881	-	K07837|1|3e-08|59.3|acs:100560313|Ras-related protein Rap-2A;K07838|3|5e-08|58.5|acs:100558728|Ras-related protein Rap-2B;K07974|4|5e-08|58.5|cel:C25D7.7|Ras family, other	-	-	GO:0019827//stem cell maintenance	gi|108870719|gb|EAT34944.1|/1.94655e-42/AAEL012857-PA [Aedes aegypti]
AAEL009802	651	0	3.85	0.001	1.96	10.9366	Up	0.101275	0.278272	-	-	-	-	-	gi|108874069|gb|EAT38294.1|/5.00775e-79/AAEL009802-PA [Aedes aegypti]
AAEL011581	705	0	4	0.001	1.87	10.8688	Up	0.0480418	0.162678	-	-	GO:0043234//protein complex	GO:0005515//protein binding	GO:0044267//cellular protein metabolic process	gi|108872101|gb|EAT36326.1|/8.79001e-67/AAEL011581-PA [Aedes aegypti]
AAEL006878	228	0	1	0.001	1.69	10.7228	Up	0.450054	0.732682	-	K00910|1|6e-20|95.9|tca:654946|beta-adrenergic-receptor kinase [EC:2.7.11.15]	-	GO:0060089;GO:0004674//protein serine/threonine kinase activity;GO:0032559	GO:0006464//cellular protein modification process;GO:0023052//signaling	gi|108877282|gb|EAT41507.1|/6.30263e-36/AAEL006878-PA [Aedes aegypti]
AAEL001711	1512	0	8	0.001	1.68	10.7142	Up	0.0024327	0.0133892	-	K13569|1|0.0|950|aag:AaeL_AAEL001711|TGF-beta receptor, invertebrate	GO:0016020//membrane;GO:0043235//receptor complex	GO:0005024//transforming growth factor beta-activated receptor activity;GO:0032559;GO:0017002//activin-activated receptor activity;GO:0032403//protein complex binding	GO:0000278//mitotic cell cycle;GO:0007178//transmembrane receptor protein serine/threonine kinase signaling pathway;GO:0048812//neuron projection morphogenesis;GO:0007420//brain development;GO:0006935//chemotaxis;GO:0006464//cellular protein modification process;GO:0009416//response to light stimulus;GO:0035264//multicellular organism growth;GO:0007472//wing disc morphogenesis	gi|108882929|gb|EAT47154.1|/0/AAEL001711-PA [Aedes aegypti]
AAEL013478	1512	0	8	0.001	1.68	10.7142	Up	0.0024327	0.0133481	-	-	-	-	-	gi|108870031|gb|EAT34256.1|/0/AAEL013478-PA [Aedes aegypti]
AAEL007040	603	0	3	0.001	1.66	10.697	Up	0.101275	0.280209	-	K09280|1|4e-100|363|aag:AaeL_AAEL007040|runt-related transcription factor, other	GO:0043231//intracellular membrane-bounded organelle	GO:0003676//nucleic acid binding;GO:0001071//nucleic acid binding transcription factor activity;GO:0032559	GO:0006351//transcription, DNA-templated	gi|157114991|ref|XP_001658094.1|/6.12141e-99/lozenge [Aedes aegypti]
AAEL010690	234	0	1	0.001	1.63	10.6707	Up	0.450054	0.709125	-	-	GO:0043231//intracellular membrane-bounded organelle	-	-	gi|108873068|gb|EAT37293.1|/2.72145e-39/AAEL010690-PA [Aedes aegypti]
AAEL009532	2460	0	12.7	0.001	1.62	10.6618	Up	0.000123186	0.000947736	-	-	-	-	-	gi|108874361|gb|EAT38586.1|/0/AAEL009532-PA [Aedes aegypti]
AAEL005311	1004	0	5	0.001	1.61	10.6528	Up	0.0227896	0.0896424	-	K12600|1|6e-06|52.4|dwi:Dwil_GK23246|superkiller protein 3	-	-	-	gi|108879015|gb|EAT43240.1|/9.58552e-110/AAEL005311-PA [Aedes aegypti]
AAEL013847	870	0	4.22	0.001	1.58	10.6257	Up	0.0480418	0.161532	-	K00901|1|2e-121|410|aag:AaeL_AAEL013849|diacylglycerol kinase [EC:2.7.1.107]	-	GO:0016301//kinase activity	GO:0007186//G-protein coupled receptor signaling pathway;GO:0006796//phosphate-containing compound metabolic process	gi|157137773|ref|XP_001657172.1|/2.37717e-156/diacylglycerol kinase, zeta, iota [Aedes aegypti]
AAEL010394	243	0	1	0.001	1.56	10.6073	Up	0.450054	0.751841	-	K13523|1|3e-38|156|aag:AaeL_AAEL014026|lysophosphatidic acid acyltransferase / lysophosphatidylinositol acyltransferase [EC:2.3.1.51 2.3.1.-]	-	GO:0016747//transferase activity, transferring acyl groups other than amino-acyl groups	-	gi|108873410|gb|EAT37635.1|/1.13555e-37/AAEL010394-PA [Aedes aegypti]
AAEL011710	640	0	3	0.001	1.56	10.6073	Up	0.101275	0.277952	-	-	-	-	-	-
AAEL005257	453	0	2	0.001	1.51	10.5603	Up	0.213492	0.47661	-	-	-	-	-	gi|108879046|gb|EAT43271.1|/2.67803e-79/AAEL005257-PA [Aedes aegypti]
AAEL005731	254	0	1	0.001	1.48	10.5314	Up	0.450054	0.695644	-	K09405|1|9e-30|128|cqu:CpipJ_CPIJ010485|forkhead box protein L	GO:0043231//intracellular membrane-bounded organelle	GO:0003677//DNA binding;GO:0001071//nucleic acid binding transcription factor activity	GO:0006351//transcription, DNA-templated	gi|118193705|gb|ABK76647.1|/1.1643e-42/forkhead box subgroup L [Aedes aegypti]
AAEL007816	1500	0	7	0.001	1.48	10.5314	Up	0.00512828	0.0256953	-	K15001|1|0.0|855|aag:AaeL_AAEL007816|cytochrome P450, family 4 [EC:1.14.-.-]	-	GO:0016491//oxidoreductase activity;GO:0005506//iron ion binding	GO:0008152//metabolic process	gi|403182898|gb|EAT40472.2|/0/AAEL007816-PA [Aedes aegypti]
AAEL015639	1349	0	6.22	0.001	1.47	10.5216	Up	0.0108107	0.0483743	-	K06569|1|2e-25|117|spu:581063|melanoma-associated antigen p97	-	GO:0005506//iron ion binding	GO:0006875//cellular metal ion homeostasis;GO:0000041//transition metal ion transport	gi|157139594|ref|XP_001647578.1|/0/transferrin [Aedes aegypti]
AAEL001302	255	0	1	0.001	1.47	10.5216	Up	0.450054	0.691016	-	K08705|1|5e-19|92.8|aag:AaeL_AAEL001304|nuclear receptor subfamily 5 group A member 3	-	GO:0005488//binding	-	gi|157117287|ref|XP_001653013.1|/3.08535e-19/expressed protein (HR39) [Aedes aegypti]
AAEL008024	1729	0	8	0.001	1.46	10.5118	Up	0.0024327	0.0133379	-	-	-	-	-	gi|108876012|gb|EAT40237.1|/1.05706e-145/AAEL008024-PA [Aedes aegypti]
AAEL003861	1609	0	7.4	0.001	1.46	10.5118	Up	0.00512828	0.0256414	-	K09237|1|8e-30|132|api:100161247|Cys2His2 zinc finger developmental/cell cycle regulator, other;K02174|2|3e-26|120|dmo:Dmoj_GI16491|broad	GO:0043231//intracellular membrane-bounded organelle	GO:0046914//transition metal ion binding	-	gi|157138490|ref|XP_001657322.1|/0/bmp-induced factor [Aedes aegypti]
AAEL004476	258	0	1	0.001	1.45	10.5018	Up	0.450054	0.702473	-	-	GO:0044464	GO:0008047//enzyme activator activity	GO:0009966//regulation of signal transduction	gi|108879936|gb|EAT44161.1|/1.5171e-34/AAEL004476-PA [Aedes aegypti]
AAEL014001	1593	0	7.19	0.001	1.43	10.4818	Up	0.00512828	0.0257494	-	-	-	-	-	gi|170051167|ref|XP_001861642.1|/0/yellow [Culex quinquefasciatus]
AAEL014317	483	0	2	0.001	1.41	10.4615	Up	0.213492	0.482177	-	-	-	-	-	gi|108869183|gb|EAT33408.1|/3.27556e-93/AAEL014317-PA [Aedes aegypti]
AAEL006853	1134	0	5	0.001	1.41	10.4615	Up	0.0227896	0.08984	-	-	-	-	-	gi|108870932|gb|EAT35157.1|/4.76802e-164/AAEL012660-PA [Aedes aegypti]
AAEL005698	717	0	3	0.001	1.38	10.4305	Up	0.101275	0.282503	-	K11321|1|1e-14|80.1|tca:661106|bromodomain-containing protein 8;K04352|2|8e-07|54.3|dan:Dana_GF20186|Ras GTPase-activating protein 1	-	-	-	gi|108878589|gb|EAT42814.1|/9.70676e-125/AAEL005698-PA [Aedes aegypti]
AAEL011986	495	0	2	0.001	1.37	10.42	Up	0.213492	0.482024	-	-	-	-	-	-
AAEL008515	1154	0	4.94	0.001	1.37	10.42	Up	0.0480418	0.162371	-	K11975|1|2e-163|575|aag:AaeL_AAEL012673|E3 ubiquitin-protein ligase RNF144 [EC:6.3.2.19]	-	GO:0046914//transition metal ion binding	-	gi|157119093|ref|XP_001659333.1|/4.5951e-162/ubiquitin conjugating enzyme 7 interacting protein [Aedes aegypti]
AAEL015673	1251	0	5	0.001	1.28	10.3219	Up	0.0227896	0.0900384	-	K14771|1|0.0|793|aag:AaeL_AAEL015673|U3 small nucleolar RNA-associated protein 19	-	-	-	gi|157138809|ref|XP_001647549.1|/0/nucleolar complex protein [Aedes aegypti]
AAEL012709	1743	0	7	0.001	1.27	10.3106	Up	0.00512828	0.0256593	-	K10447|1|1e-59|231|bfo:BRAFLDRAFT_223623|kelch-like protein 9/13;K10463|2|5e-56|219|mgp:100548621|kelch-like protein 26	-	-	-	gi|108870873|gb|EAT35098.1|/0/AAEL012709-PA, partial [Aedes aegypti]
AAEL001603	3213	0	13	0.001	1.26	10.2992	Up	5.84356e-05	0.00048336	-	K06583|1|1e-115|418|xtr:100494050|integrin alpha 7;K06485|2|7e-114|412|mdo:100018376|integrin alpha 6	GO:0005887//integral component of plasma membrane	GO:0004871//signal transducer activity	GO:0007166//cell surface receptor signaling pathway	gi|157120744|ref|XP_001659751.1|/0/integrin alpha-ps [Aedes aegypti]
AAEL011678	2105	0	8.2	0.001	1.23	10.2644	Up	0.0024327	0.0133789	-	-	GO:0005819//spindle	-	GO:0000278//mitotic cell cycle	gi|108872000|gb|EAT36225.1|/0/AAEL011678-PA, partial [Aedes aegypti]
AAEL017560	2544	0	10	0.001	1.23	10.2644	Up	0.000547426	0.00361999	-	K06095|1|2e-128|461|isc:IscW_ISCW019646|multiple PDZ domain protein	-	-	-	gi|403182586|gb|EJY57494.1|/0/AAEL017560-PA [Aedes aegypti]
AAEL011224	303	0	1	0.001	1.2	10.2288	Up	0.450054	0.711161	-	-	-	-	-	gi|108872487|gb|EAT36712.1|/1.12211e-45/AAEL011224-PA, partial [Aedes aegypti]
AAEL015059	816	0	3	0.001	1.2	10.2288	Up	0.101275	0.281406	-	-	-	-	-	gi|108868490|gb|EAT32715.1|/2.22181e-105/AAEL015059-PA [Aedes aegypti]
AAEL014176	1355	0	5	0.001	1.18	10.2046	Up	0.0227896	0.0900882	-	K01922|1|2e-164|579|aag:AaeL_AAEL014176|phosphopantothenate-cysteine ligase [EC:6.3.2.5]	-	-	GO:0016477//cell migration;GO:0007293//germarium-derived egg chamber formation;GO:0007472//wing disc morphogenesis;GO:0007423//sensory organ development;GO:0007010//cytoskeleton organization;GO:0055088//lipid homeostasis;GO:0007300//ovarian nurse cell to oocyte transport;GO:0000904//cell morphogenesis involved in differentiation	gi|157103859|ref|XP_001648159.1|/4.01016e-163/cornichon [Aedes aegypti]
AAEL000492	675	0	2.4	0.001	1.17	10.1923	Up	0.213492	0.475719	-	K11253|1|2e-70|265|mdo:100011952|histone H3	-	-	-	gi|589961342|ref|XP_006993242.1|/1.57766e-70/PREDICTED: uncharacterized protein LOC102911453 [Peromyscus maniculatus bairdii]
AAEL008357	1980	0	7.15	0.001	1.14	10.1548	Up	0.00512828	0.0256773	-	-	-	-	-	gi|108875649|gb|EAT39874.1|/0/AAEL008357-PA [Aedes aegypti]
AAEL010005	1676	0	6	0.001	1.13	10.1421	Up	0.0108107	0.0484956	-	-	-	-	-	gi|108873842|gb|EAT38067.1|/0/AAEL010005-PA [Aedes aegypti]
AAEL004813	597	0	2	0.001	1.12	10.1293	Up	0.213492	0.48172	-	K12593|1|3e-67|254|aag:AaeL_AAEL004813|M-phase phosphoprotein 6, animal type	-	-	-	gi|108879539|gb|EAT43764.1|/5.00298e-66/AAEL004813-PA [Aedes aegypti]
AAEL006079	321	0	1	0.001	1.12	10.1293	Up	0.450054	0.698511	-	K01104|1|3e-49|193|cqu:CpipJ_CPIJ014098|protein-tyrosine phosphatase [EC:3.1.3.48]	GO:0044424	GO:0004721//phosphoprotein phosphatase activity;GO:0008170//N-methyltransferase activity	GO:0031167//rRNA methylation;GO:0006464//cellular protein modification process;GO:0006796//phosphate-containing compound metabolic process	gi|108878144|gb|EAT42369.1|/1.76523e-54/AAEL006079-PA [Aedes aegypti]
AAEL014287	594	0	2	0.001	1.12	10.1293	Up	0.213492	0.470011	-	K01493|1|2e-114|410|aag:AaeL_AAEL014287|dCMP deaminase [EC:3.5.4.12]	-	GO:0016787//hydrolase activity;GO:0046914//transition metal ion binding	-	gi|157104304|ref|XP_001648345.1|/4.17675e-113/deoxycytidylate deaminase [Aedes aegypti]
AAEL006764	603	0	2	0.001	1.11	10.1163	Up	0.213492	0.466423	-	K00799|1|2e-60|231|cqu:CpipJ_CPIJ002661|glutathione S-transferase [EC:2.5.1.18]	-	GO:0003824//catalytic activity	-	gi|108877390|gb|EAT41615.1|/4.52921e-102/AAEL006764-PA, partial [Aedes aegypti]
AAEL010260	604	0	2	0.001	1.1	10.1033	Up	0.213492	0.485086	-	-	-	-	-	gi|108873546|gb|EAT37771.1|/6.60112e-69/AAEL010260-PA [Aedes aegypti]
AAEL015446	327	0	1.01	0.001	1.1	10.1033	Up	0.450054	0.676784	-	-	-	-	-	gi|108867836|gb|EAT32397.1|/3.09357e-59/AAEL015446-PA [Aedes aegypti]
AAEL012186	2268	0	7.76	0.001	1.07	10.0634	Up	0.00512828	0.0257133	-	K14798|1|7e-06|53.5|ssc:100627735|protein LTV1	-	-	-	-
AAEL005102	1181	0	3.9	0.001	1.06	10.0498	Up	0.101275	0.280317	-	K15133|1|4e-12|73.2|tgu:100227222|mediator of RNA polymerase II transcription subunit 17	GO:0043231//intracellular membrane-bounded organelle	GO:0046914//transition metal ion binding;GO:0016787//hydrolase activity	-	gi|108879218|gb|EAT43443.1|/1.05668e-177/AAEL005102-PA [Aedes aegypti]
AAEL011787	1828.65	0	6	0.001	1.04	10.0224	Up	0.0108107	0.0484653	-	-	-	-	-	-
AAEL010465	1228	0	4	0.001	1.04	10.0224	Up	0.0480418	0.161912	-	K05290|1|0.0|720|aag:AaeL_AAEL010465|phosphatidylinositol glycan, class K [EC:2.6.-.-]	-	GO:0004175//endopeptidase activity	GO:0019538//protein metabolic process	gi|157126246|ref|XP_001660868.1|/0/gpi-anchor transamidase [Aedes aegypti]
AAEL015617	646	0	2	0.001	1.03	10.0084	Up	0.213492	0.483244	-	K05752|1|2e-36|152|cqu:CpipJ_CPIJ000247|chromosome 3 open reading frame 10	-	-	GO:0065008;GO:0048638//regulation of developmental growth;GO:0009653//anatomical structure morphogenesis	gi|58378117|ref|XP_308258.2|/4.3325e-35/AGAP007614-PA [Anopheles gambiae str. PEST]
AAEL005373	1239	0	4	0.001	1.03	10.0084	Up	0.0480418	0.161077	-	K04256|1|0.0|671|aag:AaeL_AAEL005373|c-opsin	-	-	-	gi|403182708|gb|EAT43163.2|/0/AAEL005373-PA [Aedes aegypti]
AAEL002953	1543	0	5	0.001	1.03	10.0084	Up	0.0227896	0.0894948	-	K05692|1|6e-21|102|rno:684969|actin beta/gamma 1	-	-	-	gi|108881550|gb|EAT45775.1|/0/AAEL002953-PA [Aedes aegypti]
AAEL004771	348	0	1	0.001	1.02	9.99435	Up	0.450054	0.714633	-	-	-	GO:0005198//structural molecule activity	-	gi|108879584|gb|EAT43809.1|/1.12172e-45/AAEL004771-PA [Aedes aegypti]
AAEL005203	1280	0	4	0.001	1	9.96578	Up	0.0480418	0.162832	-	-	-	-	-	gi|108879139|gb|EAT43364.1|/0/AAEL005203-PA [Aedes aegypti]
AAEL015292	354	0	1	0.001	1	9.96578	Up	0.450054	0.73019	-	-	-	-	-	gi|108868342|gb|EAT32567.1|/3.23244e-61/AAEL015292-PA [Aedes aegypti]
AAEL005747	354	0	1	0.001	1	9.96578	Up	0.450054	0.686011	-	-	-	-	-	gi|108878527|gb|EAT42752.1|/1.36439e-43/AAEL005747-PA [Aedes aegypti]
AAEL010728	1275	0	4	0.001	1	9.96578	Up	0.0480418	0.160851	-	K04716|1|0.0|789|aag:AaeL_AAEL010728|sphingosine-1-phosphate phosphatase 1 [EC:3.1.3.-]	GO:0044464	GO:0003824//catalytic activity	-	gi|157127143|ref|XP_001661054.1|/0/sphingosine-1-phosphate phosphohydrolase [Aedes aegypti]
AAEL011391	1286	0	4	0.001	0.99	9.95128	Up	0.0480418	0.161228	-	-	GO:0030529//ribonucleoprotein complex;GO:0030529//ribonucleoprotein complex	GO:0005198//structural molecule activity;GO:0005198//structural molecule activity	GO:0010467//gene expression;GO:0010467//gene expression	gi|108872301|gb|EAT36526.1|/0/AAEL011391-PA [Aedes aegypti]
AAEL006543	1026	0	3	0.001	0.94	9.87652	Up	0.101275	0.28372	-	-	-	-	-	gi|108877639|gb|EAT41864.1|/1.1434e-73/AAEL006543-PA [Aedes aegypti]
AAEL017194	2997	0	9	0.001	0.94	9.87652	Up	0.001154	0.00702715	-	-	-	GO:0046914//transition metal ion binding	-	gi|403183381|gb|EJY58054.1|/2.83825e-62/AAEL017194-PA [Aedes aegypti]
AAEL006255	377	0	1	0.001	0.93	9.86109	Up	0.450054	0.680934	-	-	-	-	-	gi|108877968|gb|EAT42193.1|/6.69104e-30/AAEL006255-PA [Aedes aegypti]
AAEL017479	723	0	2	0.001	0.91	9.82972	Up	0.213492	0.481265	-	K08469|1|2e-30|132|bfo:BRAFLDRAFT_66969|G protein-coupled receptor 158	GO:0031224//intrinsic component of membrane	GO:0008066//glutamate receptor activity	GO:0007166//cell surface receptor signaling pathway	gi|403183175|gb|EJY57907.1|/1.62697e-135/AAEL017479-PA, partial [Aedes aegypti]
AAEL007321	1395	0	4	0.001	0.91	9.82972	Up	0.0480418	0.160626	-	-	-	-	-	gi|108876782|gb|EAT41007.1|/1.22168e-146/AAEL007321-PA [Aedes aegypti]
AAEL014720	2072	0	5.95	0.001	0.9	9.81378	Up	0.0227896	0.0903878	-	-	-	-	GO:0007308//oocyte construction;GO:0006996//organelle organization	gi|108868797|gb|EAT33022.1|/0/AAEL014720-PA [Aedes aegypti]
AAEL007425	730	0	2	0.001	0.9	9.81378	Up	0.213492	0.478401	-	-	-	-	-	gi|108876654|gb|EAT40879.1|/5.10822e-52/AAEL007425-PA [Aedes aegypti]
AAEL017780	2052	0	5.85	0.001	0.9	9.81378	Up	0.0227896	0.0895932	-	-	-	-	-	gi|669214567|emb|CDW61368.1|/6.96692e-30/hypothetical protein TTRE_0000982701, partial [Trichuris trichiura]
AAEL002729	1425	0	4	0.001	0.89	9.79766	Up	0.0480418	0.160927	-	K10624|1|5e-131|468|cqu:CpipJ_CPIJ008053|E3 ubiquitin-protein ligase RBBP6 [EC:6.3.2.19]	-	GO:0046872//metal ion binding	GO:0012501//programmed cell death	gi|108881851|gb|EAT46076.1|/0/AAEL002729-PA [Aedes aegypti]
AAEL011165	396	0	1	0.001	0.88	9.78136	Up	0.450054	0.691907	-	K04600|1|3e-13|73.9|acs:100557297|cadherin EGF LAG seven-pass G-type receptor 1 (flamingo)	GO:0031224//intrinsic component of membrane	GO:0046872//metal ion binding	GO:0016337//single organismal cell-cell adhesion	gi|108872551|gb|EAT36776.1|/1.10811e-69/AAEL011165-PA, partial [Aedes aegypti]
AAEL002557	3563	0	10	0.001	0.87	9.76487	Up	0.000547426	0.00362334	-	K03450|1|0.0|946|aag:AaeL_AAEL002557|solute carrier family 7 (L-type amino acid transporter), other;K13780|5|9e-134|479|xtr:100101781|solute carrier family 7 (L-type amino acid transporter), member 5	-	-	-	gi|157167695|ref|XP_001655584.1|/0/cationic amino acid transporter [Aedes aegypti]
AAEL013494	754	0	2	0.001	0.87	9.76487	Up	0.213492	0.466138	-	-	GO:0016020//membrane	-	-	gi|108870009|gb|EAT34234.1|/1.08279e-84/AAEL013494-PA [Aedes aegypti]
AAEL007196	1116	0	3	0.001	0.86	9.74819	Up	0.101275	0.281624	-	-	GO:0043231//intracellular membrane-bounded organelle	GO:0005488//binding	-	gi|94469074|gb|ABF18386.1|/1.65272e-161/juvenile hormone esterase-binding protein [Aedes aegypti]
AAEL003509	1474	0	4	0.001	0.86	9.74819	Up	0.0480418	0.160401	-	K12486|1|0.0|687|aag:AaeL_AAEL003509|stromal membrane-associated protein	-	GO:0005083//small GTPase regulator activity;GO:0046914//transition metal ion binding	GO:0032012//regulation of ARF protein signal transduction	gi|157136799|ref|XP_001656913.1|/0/smap1 [Aedes aegypti]
AAEL007374	1852	0	5	0.001	0.85	9.73132	Up	0.0227896	0.0904379	-	-	-	-	-	gi|108876711|gb|EAT40936.1|/0/AAEL007374-PA [Aedes aegypti]
AAEL008261	1497	0	4	0.001	0.85	9.73132	Up	0.0480418	0.16138	-	-	-	-	-	gi|108875745|gb|EAT39970.1|/2.10749e-99/AAEL008261-PA [Aedes aegypti]
AAEL001095	1882	0	5	0.001	0.84	9.71425	Up	0.0227896	0.0901878	-	-	-	-	-	gi|108883611|gb|EAT47836.1|/0/AAEL001095-PA [Aedes aegypti]
AAEL011906	1140	0	3	0.001	0.84	9.71425	Up	0.101275	0.282063	-	K11275|1|4e-48|192|aag:AaeL_AAEL011906|histone H1/5	-	-	-	-
AAEL003544	1894	0	5	0.001	0.83	9.69697	Up	0.0227896	0.0903377	-	K12656|1|5e-26|120|mmu:66641|suppressor of IKK-epsilon	-	-	-	gi|108880933|gb|EAT45158.1|/8.57886e-112/AAEL003544-PA [Aedes aegypti]
AAEL004507	2260	0	6	0.001	0.83	9.69697	Up	0.0108107	0.0483139	-	K01175|1|4e-32|140|mmu:68607|[EC:3.1.-.-]	-	GO:0003824//catalytic activity	-	gi|157106345|ref|XP_001649281.1|/0/valacyclovir hydrolase [Aedes aegypti]
AAEL004541	789	0	2	0.001	0.83	9.69697	Up	0.213492	0.468857	-	-	-	-	-	gi|108879819|gb|EAT44044.1|/3.69139e-110/AAEL004541-PA [Aedes aegypti]
AAEL003649	1190	0	3	0.001	0.81	9.66178	Up	0.101275	0.280752	-	-	-	-	-	gi|108880771|gb|EAT44996.1|/0/AAEL003649-PA [Aedes aegypti]
AAEL014030	3147	0	8	0.001	0.79	9.62571	Up	0.0024327	0.0133686	-	K15690|1|0.0|1594|aag:AaeL_AAEL014030|RING finger and CCCH-type zinc finger domain-containing protein	-	GO:0005488//binding	-	gi|108869474|gb|EAT33699.1|/0/AAEL014030-PA [Aedes aegypti]
AAEL007838	1209	0	3	0.001	0.79	9.62571	Up	0.101275	0.279992	-	-	-	-	-	gi|108876204|gb|EAT40429.1|/4.724e-96/AAEL007838-PA [Aedes aegypti]
AAEL003163	1308	0	3.25	0.001	0.79	9.62571	Up	0.101275	0.279345	-	K08035|1|0.0|741|aag:AaeL_AAEL003163|forkhead box protein A2, hepatocyte nuclear factor 3-beta	GO:0043231//intracellular membrane-bounded organelle	GO:0005515//protein binding;GO:0001071//nucleic acid binding transcription factor activity;GO:0003677//DNA binding	GO:0006357//regulation of transcription from RNA polymerase II promoter;GO:0035071//salivary gland cell autophagic cell death;GO:0048565//digestive tract development;GO:0016049//cell growth;GO:0035264//multicellular organism growth;GO:0043066//negative regulation of apoptotic process;GO:0001704//formation of primary germ layer	gi|157134848|ref|XP_001656472.1|/0/forkhead protein/ forkhead protein domain [Aedes aegypti]
AAEL007539	441	0	1	0.001	0.78	9.60733	Up	0.450054	0.741454	-	-	-	-	-	gi|108876508|gb|EAT40733.1|/3.69565e-41/AAEL007539-PA [Aedes aegypti]
AAEL001307	1249	0	3	0.001	0.77	9.58871	Up	0.101275	0.280426	-	K10693|1|3e-10|67.0|dpe:Dper_GL26848|E3 ubiquitin-protein ligase MYCBP2 [EC:6.3.2.19];K01104|2|1e-07|58.2|mgp:100541126|protein-tyrosine phosphatase [EC:3.1.3.48]	GO:0044464	-	GO:0051234//establishment of localization	gi|108883377|gb|EAT47602.1|/5.32684e-159/AAEL001307-PA [Aedes aegypti]
AAEL008794	1257	0	3	0.001	0.76	9.56986	Up	0.101275	0.284388	-	K03026|1|7e-179|627|aag:AaeL_AAEL008794|DNA-directed RNA polymerase III subunit RPC4	-	-	-	gi|108875171|gb|EAT39396.1|/1.51261e-177/AAEL008794-PA [Aedes aegypti]
AAEL007685	456	0	1	0.001	0.75	9.55075	Up	0.450054	0.741284	-	K04157|1|8e-06|49.7|mgp:100545433|5-hydroxytryptamine receptor 2	-	GO:0046872//metal ion binding	-	gi|108876371|gb|EAT40596.1|/9.85293e-66/AAEL007685-PA [Aedes aegypti]
AAEL002540	459	0	1	0.001	0.75	9.55075	Up	0.450054	0.728373	-	-	-	-	-	gi|108882020|gb|EAT46245.1|/3.15366e-72/AAEL002540-PA [Aedes aegypti]
AAEL008512	1271	0	3	0.001	0.75	9.55075	Up	0.101275	0.280643	-	K00272|1|0.0|648|aag:AaeL_AAEL008512|D-aspartate oxidase [EC:1.4.3.1]	-	GO:0016641//oxidoreductase activity, acting on the CH-NH2 group of donors, oxygen as acceptor	GO:0008152//metabolic process	gi|157119089|ref|XP_001659331.1|/0/d-amino acid oxidase [Aedes aegypti]
AAEL014642	459	0	1	0.001	0.75	9.55075	Up	0.450054	0.678638	-	K10580|1|3e-73|273|aag:AaeL_AAEL014639|ubiquitin-conjugating enzyme E2 N [EC:6.3.2.19]	-	GO:0019787//small conjugating protein transferase activity;GO:0032559	GO:0008344//adult locomotory behavior;GO:0048667//cell morphogenesis involved in neuron differentiation;GO:0042461//photoreceptor cell development;GO:0032446//protein modification by small protein conjugation;GO:0042221//response to chemical;GO:0007154//cell communication	gi|56417576|gb|AAV90729.1|/4.11881e-72/ubiquitin conjugating enzyme E2 [Aedes albopictus]
AAEL014639	459	0	1	0.001	0.75	9.55075	Up	0.450054	0.676073	-	K10580|1|3e-73|273|aag:AaeL_AAEL014639|ubiquitin-conjugating enzyme E2 N [EC:6.3.2.19]	-	GO:0019787//small conjugating protein transferase activity;GO:0032559	GO:0008344//adult locomotory behavior;GO:0048667//cell morphogenesis involved in neuron differentiation;GO:0042461//photoreceptor cell development;GO:0032446//protein modification by small protein conjugation;GO:0042221//response to chemical;GO:0007154//cell communication	gi|56417576|gb|AAV90729.1|/4.11881e-72/ubiquitin conjugating enzyme E2 [Aedes albopictus]
AAEL004405	873	0	2	0.001	0.74	9.53138	Up	0.213492	0.483397	-	K00476|1|6e-13|75.1|dre:373126|aspartate beta-hydroxylase [EC:1.14.11.16]	-	-	-	gi|108879989|gb|EAT44214.1|/9.38764e-161/AAEL004405-PA [Aedes aegypti]
AAEL012168	3801	0	9	0.001	0.74	9.53138	Up	0.001154	0.00701521	-	K09228|1|8e-56|220|hsa:7644|KRAB domain-containing zinc finger protein	-	-	-	-
AAEL013394	884	0	2	0.001	0.73	9.51175	Up	0.213492	0.473068	-	K00859|1|3e-25|116|cbr:CBG10005|dephospho-CoA kinase [EC:2.7.1.24];K02318|3|4e-17|89.0|aml:100479996|phosphopantetheine adenylyltransferase / dephospho-CoA kinase [EC:2.7.7.3 2.7.1.24]	GO:0044424;GO:0044424	GO:0016301//kinase activity;GO:0032559;GO:0016301//kinase activity;GO:0032559	GO:0009108//coenzyme biosynthetic process;GO:0009108//coenzyme biosynthetic process	gi|108870123|gb|EAT34348.1|/9.93705e-130/AAEL013394-PA [Aedes aegypti]
AAEL000791	1330	0	3	0.001	0.72	9.49185	Up	0.101275	0.284276	-	-	-	-	-	gi|108883956|gb|EAT48181.1|/5.686e-29/AAEL000791-PA [Aedes aegypti]
AAEL000282	1362	0	3.06	0.001	0.72	9.49185	Up	0.101275	0.283276	-	K08491|1|5e-157|554|aag:AaeL_AAEL000282|syntaxin 17	GO:0016020//membrane	-	GO:0001505//regulation of neurotransmitter levels;GO:0032940//secretion by cell;GO:0016192//vesicle-mediated transport	gi|108867713|gb|EAT32384.1|/1.06462e-155/AAEL015461-PA [Aedes aegypti]
AAEL013352	1007	0	2.24	0.001	0.72	9.49185	Up	0.213492	0.480206	-	K09542|1|7e-49|194|aag:AaeL_AAEL013341|crystallin, alpha B	-	-	GO:0006950//response to stress	gi|157135551|ref|XP_001663494.1|/1.40096e-84/lethal(2)essential for life protein, l2efl [Aedes aegypti]
AAEL007890	471	0	1	0.001	0.72	9.49185	Up	0.450054	0.722004	-	K05127|1|4e-18|90.5|dan:Dana_GF12649|PTK7 protein tyrosine kinase 7 [EC:2.7.10.1]	GO:0016020//membrane	GO:0004672//protein kinase activity;GO:0004871//signal transducer activity;GO:0005515//protein binding	GO:0007411//axon guidance	gi|108876162|gb|EAT40387.1|/3.2131e-85/AAEL007890-PA [Aedes aegypti]
AAEL006537	471	0	1	0.001	0.72	9.49185	Up	0.450054	0.684117	-	-	-	-	-	gi|108877630|gb|EAT41855.1|/2.7327e-68/AAEL006537-PA [Aedes aegypti]
AAEL014488	477	0	1	0.001	0.71	9.47168	Up	0.450054	0.746958	-	K09856|1|8e-28|122|mgp:100544376|Ras association domain-containing protein 8	-	-	GO:0023052//signaling	gi|108869025|gb|EAT33250.1|/4.46922e-79/AAEL014488-PA [Aedes aegypti]
AAEL006141	486	0	1	0.001	0.7	9.45121	Up	0.450054	0.752544	-	K02984|1|1e-62|228|aag:AaeL_AAEL005901|small subunit ribosomal protein S3Ae	GO:0030529//ribonucleoprotein complex	GO:0005198//structural molecule activity	GO:0010467//gene expression	gi|108878091|gb|EAT42316.1|/1.05062e-86/AAEL006141-PA, partial [Aedes aegypti]
AAEL012986	920	0	2	0.001	0.7	9.45121	Up	0.213492	0.479302	-	K09228|1|5e-11|68.9|bfo:BRAFLDRAFT_65388|KRAB domain-containing zinc finger protein	GO:0044464	GO:0046914//transition metal ion binding	-	gi|108870580|gb|EAT34805.1|/5.74876e-103/AAEL012986-PA [Aedes aegypti]
AAEL012738	486	0	1	0.001	0.7	9.45121	Up	0.450054	0.713999	-	-	-	-	-	gi|108870837|gb|EAT35062.1|/1.46602e-88/AAEL012738-PA, partial [Aedes aegypti]
AAEL017321	1371	0	3	0.001	0.7	9.45121	Up	0.101275	0.280534	-	-	-	-	-	gi|403183516|gb|EJY58150.1|/4.86146e-15/AAEL017321-PA [Aedes aegypti]
AAEL010319	2675	0	6	0.001	0.7	9.45121	Up	0.0108107	0.0482837	-	K09418|1|0.0|1145|aag:AaeL_AAEL010319|heat shock transcription factor, invertebrate	GO:0043231//intracellular membrane-bounded organelle	GO:0001071//nucleic acid binding transcription factor activity;GO:0003677//DNA binding	GO:0006952//defense response;GO:0006355//regulation of transcription, DNA-templated	gi|157125869|ref|XP_001654428.1|/0/heat shock transcription factor (hsf) [Aedes aegypti]
AAEL006823	1817	0	4	0.001	0.7	9.45121	Up	0.0480418	0.160551	-	K00666|1|2e-34|148|rno:619561|fatty-acyl-CoA synthase [EC:6.2.1.-]	-	GO:0016491//oxidoreductase activity	-	gi|157114350|ref|XP_001658054.1|/0/AMP dependent ligase [Aedes aegypti]
AAEL000969	492	0	1	0.001	0.69	9.43045	Up	0.450054	0.743509	-	-	-	-	-	gi|108883734|gb|EAT47959.1|/3.72967e-63/AAEL000969-PA [Aedes aegypti]
AAEL001038	1389	0	3	0.001	0.69	9.43045	Up	0.101275	0.278807	-	K02202|1|6e-180|630|aag:AaeL_AAEL001038|cyclin-dependent kinase 7 [EC:2.7.11.22 2.7.11.23]	-	GO:0004672//protein kinase activity;GO:0032559	GO:0006464//cellular protein modification process	gi|157169491|ref|XP_001657865.1|/1.20285e-178/cak1 [Aedes aegypti]
AAEL003566	1831	0	4	0.001	0.69	9.43045	Up	0.0480418	0.160476	-	K04592|1|3e-08|61.2|xtr:100488304|latrophilin 1	-	GO:0030246//carbohydrate binding	-	gi|108880913|gb|EAT45138.1|/0/AAEL003566-PA [Aedes aegypti]
AAEL012756	945	0	2	0.001	0.68	9.40939	Up	0.213492	0.477504	-	-	-	-	-	gi|108870829|gb|EAT35054.1|/2.36998e-67/AAEL012754-PA, partial [Aedes aegypti]
AAEL017341	498	0	1	0.001	0.68	9.40939	Up	0.450054	0.693696	-	K04225|1|7e-91|332|aga:AgaP_AGAP002824|tachykinin-like receptor	GO:0031224//intrinsic component of membrane	GO:0008188//neuropeptide receptor activity	GO:0007186//G-protein coupled receptor signaling pathway	gi|403182878|gb|EJY57691.1|/5.63234e-94/AAEL017341-PA, partial [Aedes aegypti]
AAEL010181	951	0	2	0.001	0.68	9.40939	Up	0.213492	0.469577	-	-	GO:0000315//organellar large ribosomal subunit;GO:0043231//intracellular membrane-bounded organelle	GO:0005198//structural molecule activity	GO:0010467//gene expression	gi|108873670|gb|EAT37895.1|/6.29972e-92/AAEL010181-PA [Aedes aegypti]
AAEL002338	2457	0	5.25	0.001	0.67	9.38802	Up	0.0227896	0.0905384	-	K15191|1|2e-14|82.0|dre:334956|La-related protein 7	GO:0044424	GO:0003676//nucleic acid binding	-	gi|108882266|gb|EAT46491.1|/0/AAEL002338-PA [Aedes aegypti]
AAEL010873	1707	0	3.61	0.001	0.67	9.38802	Up	0.101275	0.284499	-	-	-	-	-	gi|108872872|gb|EAT37097.1|/0/AAEL010873-PA [Aedes aegypti]
AAEL004633	2357	0	5	0.001	0.67	9.38802	Up	0.0227896	0.0902377	-	K06171|1|0.0|1407|aag:AaeL_AAEL004633|nicastrin	GO:0031224//intrinsic component of membrane	-	GO:0006996//organelle organization;GO:0044267//cellular protein metabolic process;GO:0042478//regulation of eye photoreceptor cell development;GO:0042051//compound eye photoreceptor development;GO:0045168//cell-cell signaling involved in cell fate commitment;GO:0051604//protein maturation;GO:0033619//membrane protein proteolysis;GO:0007166//cell surface receptor signaling pathway	gi|108879744|gb|EAT43969.1|/0/AAEL004633-PA [Aedes aegypti]
AAEL005978	984	0	2	0.001	0.66	9.36632	Up	0.213492	0.479904	-	K13047|1|2e-08|60.8|gga:423754|tolloid-like protein 2 [EC:3.4.24.-];K09608|3|2e-08|60.8|mgp:100551456|tolloid-like protein 1 [EC:3.4.24.-]	-	GO:0046872//metal ion binding	-	gi|108878272|gb|EAT42497.1|/0/AAEL005978-PA [Aedes aegypti]
AAEL001952	1435	0	3	0.001	0.66	9.36632	Up	0.101275	0.281734	-	-	-	-	-	gi|94469012|gb|ABF18355.1|/2.48063e-55/phosphoprotein pdgfa-associated protein [Aedes aegypti]
AAEL013145	510	0	1	0.001	0.66	9.36632	Up	0.450054	0.71242	-	K08200|1|9e-07|53.1|gga:421582|MFS transporter, OCT family, solute carrier family 22 (organic cation transporter), member 3	GO:0031224//intrinsic component of membrane	-	GO:0006810//transport	gi|108870414|gb|EAT34639.1|/3.82232e-72/AAEL013145-PA [Aedes aegypti]
AAEL013769	2360	0	5	0.001	0.66	9.36632	Up	0.0227896	0.0897411	-	K06110|1|0.0|1427|aag:AaeL_AAEL013769|exocyst complex component 3	-	-	-	gi|157137289|ref|XP_001663973.1|/0/exocyst complex component sec6 [Aedes aegypti]
AAEL004143	1487	0	3	0.001	0.64	9.32193	Up	0.101275	0.284835	-	K03434|1|2e-166|585|aag:AaeL_AAEL004143|N-acetylglucosaminylphosphatidylinositol deacetylase [EC:3.5.1.89]	-	-	-	gi|157104643|ref|XP_001648502.1|/4.86848e-165/n-acetylglucosaminyl-phosphatidylinositol de-n-acetylase [Aedes aegypti]
AAEL009685	1005	0	2	0.001	0.64	9.32193	Up	0.213492	0.485857	-	K16066|1|4e-15|83.6|api:100162592|malonic semialdehyde reductase [EC:1.1.1.-];K11539|2|1e-14|82.0|cfa:477352|carbonyl reductase 4 [EC:1.1.1.-]	-	GO:0003824//catalytic activity;GO:0003824//catalytic activity	GO:0008152//metabolic process;GO:0008152//metabolic process	gi|157123850|ref|XP_001653943.1|/7.82701e-136/oxidoreductase [Aedes aegypti]
AAEL007661	1484	0	3	0.001	0.64	9.32193	Up	0.101275	0.282723	-	K07928|1|5e-151|535|aag:AaeL_AAEL007661|Ras-related protein Rab-40	-	GO:0032561//guanyl ribonucleotide binding	GO:0065008;GO:0006810//transport;GO:0035556//intracellular signal transduction	gi|157116561|ref|XP_001658551.1|/9.88393e-150/rab-40 [Aedes aegypti]
AAEL011287	3402	0	7	0.001	0.64	9.32193	Up	0.00512828	0.0257313	-	K11832|1|0.0|1385|aag:AaeL_AAEL011287|ubiquitin carboxyl-terminal hydrolase 1 [EC:3.1.2.15]	-	GO:0016787//hydrolase activity	-	gi|157128962|ref|XP_001661569.1|/0/ubiquitin specific protease [Aedes aegypti]
AAEL008048	526	0	1	0.001	0.64	9.32193	Up	0.450054	0.687329	-	-	-	-	-	gi|108875981|gb|EAT40206.1|/6.19251e-71/AAEL008048-PA [Aedes aegypti]
AAEL003721	534	0	1	0.001	0.63	9.29921	Up	0.450054	0.722652	-	-	-	-	-	gi|108880754|gb|EAT44979.1|/2.63439e-48/AAEL003721-PA [Aedes aegypti]
AAEL003153	2470	0	5	0.001	0.63	9.29921	Up	0.0227896	0.0898895	-	K09228|1|3e-28|127|mmu:212281|KRAB domain-containing zinc finger protein	-	GO:0005488//binding	-	gi|108881344|gb|EAT45569.1|/0/AAEL003153-PA [Aedes aegypti]
AAEL011285	1030	0	2	0.001	0.63	9.29921	Up	0.213492	0.470445	-	K14651|1|5e-08|59.3|mgp:100548362|transcription initiation factor TFIID subunit 15;K13098|4|8e-08|58.5|dre:558760|RNA-binding protein FUS	-	-	-	gi|108872431|gb|EAT36656.1|/5.83333e-110/AAEL011285-PA [Aedes aegypti]
AAEL007342	1506	0	3	0.001	0.63	9.29921	Up	0.101275	0.277845	-	-	-	-	-	gi|108876762|gb|EAT40987.1|/5.10327e-61/AAEL007342-PA [Aedes aegypti]
AAEL014310	543	0	1	0.001	0.62	9.27612	Up	0.450054	0.733349	-	K01047|1|2e-31|135|aga:AgaP_AGAP004812|phospholipase A2 [EC:3.1.1.4]	-	GO:0003824//catalytic activity	GO:0044238	gi|108869188|gb|EAT33413.1|/5.46266e-44/AAEL014310-PA [Aedes aegypti]
AAEL003323	540	0	1	0.001	0.62	9.27612	Up	0.450054	0.705397	-	-	GO:0044464	-	GO:0023052//signaling	gi|108881178|gb|EAT45403.1|/3.30815e-94/AAEL003323-PA, partial [Aedes aegypti]
AAEL013658	962	0	1.85	0.001	0.62	9.27612	Up	0.450054	0.692651	-	K12184|1|3e-115|415|aag:AaeL_AAEL013658|ESCRT-I complex subunit VPS28	-	-	-	gi|108869845|gb|EAT34070.1|/5.95417e-114/AAEL013658-PA [Aedes aegypti]
AAEL009867	546	0	1	0.001	0.62	9.27612	Up	0.450054	0.69161	-	K01021|1|5e-17|87.4|cqu:CpipJ_CPIJ014255|protein-tyrosine sulfotransferase [EC:2.8.2.20]	GO:0031224//intrinsic component of membrane;GO:0043231//intracellular membrane-bounded organelle	GO:0008146//sulfotransferase activity	-	gi|108873985|gb|EAT38210.1|/2.17506e-64/AAEL009867-PA [Aedes aegypti]
AAEL015583	297	0	0.5	0.001	0.61	9.25267	Up	0.948742	0.979828	-	K03635|1|9e-24|108|cqu:CpipJ_CPIJ013435|molybdopterin synthase catalytic subunit [EC:2.-.-.-]	GO:0044444	GO:0005488//binding;GO:0003824//catalytic activity	GO:0009108//coenzyme biosynthetic process	gi|122127358|sp|Q1DGL5.1|MOC2A_AEDAE/1.423e-48/RecName: Full=Molybdopterin synthase sulfur carrier subunit; AltName: Full=Molybdenum cofactor synthesis protein 2 small subunit; AltName: Full=Molybdenum cofactor synthesis protein 2A; Short=MOCS2A; AltName: Full=Sulfur carrier protein MOCS2A [Aedes aegypti]
AAEL013853	1057	0	2	0.001	0.61	9.25267	Up	0.213492	0.480508	-	-	-	GO:0030246//carbohydrate binding;GO:0030246//carbohydrate binding	-	gi|108869659|gb|EAT33884.1|/3.67024e-131/AAEL013853-PA [Aedes aegypti]
AAEL003922	1560	0	3	0.001	0.61	9.25267	Up	0.101275	0.283165	-	K15430|1|0.0|1006|aag:AaeL_AAEL003922|tRNA (guanine10-N2)-methyltransferase [EC:2.1.1.214]	-	GO:0005488//binding;GO:0016741	GO:0006730//one-carbon metabolic process	gi|108880526|gb|EAT44751.1|/0/AAEL003922-PA [Aedes aegypti]
AAEL001288	1554	0	3	0.001	0.61	9.25267	Up	0.101275	0.280969	-	K15003|1|3e-100|366|aag:AaeL_AAEL014608|cytochrome P450, family 9 [EC:1.14.-.-]	-	GO:0016491//oxidoreductase activity;GO:0005506//iron ion binding	GO:0008152//metabolic process	gi|157117343|ref|XP_001653041.1|/0/cytochrome P450 [Aedes aegypti]
AAEL016974	555	0	1	0.001	0.61	9.25267	Up	0.450054	0.695194	-	K01872|1|9e-92|335|aag:AaeL_AAEL008509|alanyl-tRNA synthetase [EC:6.1.1.7]	GO:0044424	GO:0004812//aminoacyl-tRNA ligase activity;GO:0032559	GO:0006418//tRNA aminoacylation for protein translation	gi|403182816|gb|EJY57651.1|/3.8879e-96/AAEL016974-PA [Aedes aegypti]
AAEL002706	555	0	1	0.001	0.61	9.25267	Up	0.450054	0.688947	-	-	-	-	-	gi|108881852|gb|EAT46077.1|/1.20859e-97/AAEL002706-PA [Aedes aegypti]
AAEL015571	1597	0	3	0.001	0.6	9.22882	Up	0.101275	0.283498	-	-	-	-	-	gi|108866671|gb|EAT32306.1|/0/AAEL015571-PA [Aedes aegypti]
AAEL002817	561	0	1	0.001	0.6	9.22882	Up	0.450054	0.731849	-	-	-	-	-	gi|108881749|gb|EAT45974.1|/9.79098e-71/AAEL002817-PA [Aedes aegypti]
AAEL009850	561	0	1	0.001	0.6	9.22882	Up	0.450054	0.731517	-	-	-	-	-	gi|108874015|gb|EAT38240.1|/5.50832e-98/AAEL009850-PA [Aedes aegypti]
AAEL007647	1066	0	2	0.001	0.6	9.22882	Up	0.213492	0.479001	-	-	-	-	-	gi|108876414|gb|EAT40639.1|/9.53154e-111/AAEL007647-PA [Aedes aegypti]
AAEL014091	561	0	1	0.001	0.6	9.22882	Up	0.450054	0.720066	-	K04565|1|2e-86|318|aag:AaeL_AAEL014091|Cu/Zn superoxide dismutase [EC:1.15.1.1];K00518|4|3e-34|144|dpo:Dpse_GA19252|superoxide dismutase [EC:1.15.1.1]	-	GO:0003824//catalytic activity;GO:0016209//antioxidant activity;GO:0043169//cation binding	GO:0072593//reactive oxygen species metabolic process	gi|403183412|gb|EAT33630.2|/6.07605e-105/AAEL014091-PA [Aedes aegypti]
AAEL013451	707	0	1.3	0.001	0.6	9.22882	Up	0.450054	0.69836	-	K12190|1|2e-112|405|aag:AaeL_AAEL011556|ESCRT-II complex subunit VPS36	-	-	-	gi|108870063|gb|EAT34288.1|/6.93788e-112/AAEL013451-PA, partial [Aedes aegypti]
AAEL017915	1959	0	3.69	0.001	0.59	9.20457	Up	0.101275	0.281078	-	-	-	-	-	gi|669214567|emb|CDW61368.1|/1.79947e-29/hypothetical protein TTRE_0000982701, partial [Trichuris trichiura]
AAEL010487	591	0	1.02	0.001	0.58	9.17991	Up	0.450054	0.752896	-	-	-	-	-	gi|108873314|gb|EAT37539.1|/1.42035e-97/AAEL010487-PA [Aedes aegypti]
AAEL009415	2172	0	4	0.001	0.58	9.17991	Up	0.0480418	0.161836	-	-	-	-	GO:0009987//cellular process	gi|157123086|ref|XP_001660000.1|/0/synembryn [Aedes aegypti]
AAEL003281	1111	0	2	0.001	0.58	9.17991	Up	0.213492	0.474243	-	K07943|1|1e-102|373|aag:AaeL_AAEL003281|ADP-ribosylation factor-like 2	GO:0044464	GO:0017111//nucleoside-triphosphatase activity;GO:0032561//guanyl ribonucleotide binding	GO:0035556//intracellular signal transduction;GO:0001505//regulation of neurotransmitter levels;GO:0006897//endocytosis;GO:0006464//cellular protein modification process	gi|157135442|ref|XP_001656661.1|/2.48826e-101/adp-ribosylation factor, arf [Aedes aegypti]
AAEL013147	2701	0	5	0.001	0.58	9.17991	Up	0.0227896	0.0893477	-	K06265|1|0.0|1122|aag:AaeL_AAEL013147|dystroglycan 1	GO:0044464	GO:0046872//metal ion binding	-	gi|108870400|gb|EAT34625.1|/0/AAEL013147-PA [Aedes aegypti]
AAEL014905	588	0	1	0.001	0.57	9.15482	Up	0.450054	0.729363	-	-	-	-	-	gi|108868631|gb|EAT32856.1|/9.88919e-27/AAEL014905-PA [Aedes aegypti]
AAEL009790	591	0	1	0.001	0.57	9.15482	Up	0.450054	0.71022	-	-	-	-	-	gi|108874070|gb|EAT38295.1|/3.4201e-59/AAEL009790-PA [Aedes aegypti]
AAEL013179	1119	0	2	0.001	0.57	9.15482	Up	0.213492	0.472482	-	K03660|1|0.0|741|aag:AaeL_AAEL013179|N-glycosylase/DNA lyase [EC:3.2.2.- 4.2.99.18]	-	GO:0003677//DNA binding;GO:0000702//oxidized base lesion DNA N-glycosylase activity	GO:0006281//DNA repair	gi|157134929|ref|XP_001663362.1|/0/8-oxoguanine DNA glycosylase [Aedes aegypti]
AAEL001536	1332	0	2.39	0.001	0.57	9.15482	Up	0.213492	0.4703	-	K14943|1|4e-29|129|aag:AaeL_AAEL001527|muscleblind	-	-	-	gi|108883146|gb|EAT47371.1|/1.85316e-120/AAEL001536-PA [Aedes aegypti]
AAEL014637	8481	0	15.55	0.001	0.57	9.15482	Up	1.31496e-05	0.000120778	-	K02522|1|0.0|5307|aag:AaeL_AAEL014637|inositol 1,4,5-triphosphate receptor, invertebrate	GO:0031224//intrinsic component of membrane;GO:0043231//intracellular membrane-bounded organelle;GO:0031090//organelle membrane	GO:0005217//intracellular ligand-gated ion channel activity;GO:0004872//receptor activity;GO:0005261//cation channel activity	GO:0008344//adult locomotory behavior;GO:0007420//brain development;GO:0048285;GO:0051283;GO:0030537//larval behavior;GO:0006816//calcium ion transport;GO:0042391//regulation of membrane potential;GO:0006950//response to stress	gi|157106096|ref|XP_001649163.1|/0/inositol 1,4,5-trisphosphate receptor [Aedes aegypti]
AAEL002723	2253	0	4	0.001	0.56	9.12928	Up	0.0480418	0.162448	-	K13354|1|5e-150|532|aag:AaeL_AAEL002723|solute carrier family 25 (peroxisomal adenine nucleotide transporter), member 17	GO:0031224//intrinsic component of membrane	-	GO:0051234//establishment of localization	gi|157131286|ref|XP_001662175.1|/1.08785e-148/peroxisomal membrane protein pmp34 [Aedes aegypti]
AAEL010906	1153	0	2	0.001	0.56	9.12928	Up	0.213492	0.479452	-	-	-	-	-	gi|108872836|gb|EAT37061.1|/1.05013e-73/AAEL010906-PA [Aedes aegypti]
AAEL013649	1703	0	3	0.001	0.56	9.12928	Up	0.101275	0.282834	-	K10247|1|2e-30|134|xtr:549398|elongation of very long chain fatty acids protein 1;K10250|5|1e-28|128|xla:432300|elongation of very long chain fatty acids protein 7	GO:0031224//intrinsic component of membrane	-	-	gi|108869855|gb|EAT34080.1|/1.14431e-144/AAEL013649-PA [Aedes aegypti]
AAEL013473	2783	0	5	0.001	0.56	9.12928	Up	0.0227896	0.089544	-	K01120|1|4e-173|609|phu:Phum_PHUM580550|3',5'-cyclic-nucleotide phosphodiesterase [EC:3.1.4.17]	-	GO:0004112//cyclic-nucleotide phosphodiesterase activity;GO:0043169//cation binding	GO:0023052//signaling	gi|157136107|ref|XP_001663656.1|/0/camp-specific 3,5-cyclic phosphodiesterase [Aedes aegypti]
AAEL010603	564	0	0.94	0.001	0.56	9.12928	Up	0.948742	0.960284	-	K14960|1|4e-88|323|aag:AaeL_AAEL010603|COMPASS component SPP1	-	GO:0003676//nucleic acid binding;GO:0046914//transition metal ion binding	-	gi|157126797|ref|XP_001660951.1|/5.81548e-87/cpg binding protein [Aedes aegypti]
AAEL000254	597	0	1	0.001	0.56	9.12928	Up	0.450054	0.679927	-	K09172|1|2e-115|414|aag:AaeL_AAEL000254|nuclear factor I, invertebrate	GO:0043234//protein complex;GO:0043231//intracellular membrane-bounded organelle	GO:0001071//nucleic acid binding transcription factor activity	GO:0006259//DNA metabolic process;GO:0006351//transcription, DNA-templated;GO:0007178//transmembrane receptor protein serine/threonine kinase signaling pathway	gi|157123372|ref|XP_001660140.1|/3.83495e-114/nuclear factor i [Aedes aegypti]
AAEL014758	444	0	0.71	0.001	0.55	9.10329	Up	0.948742	0.978839	-	K15436|1|1e-14|78.6|tgu:100222227|transportin-3	-	GO:0022892	GO:0051969//regulation of transmission of nerve impulse;GO:0009416//response to light stimulus;GO:0015031//protein transport	gi|108868761|gb|EAT32986.1|/8.67153e-83/AAEL014758-PA [Aedes aegypti]
AAEL007435	603	0	1	0.001	0.55	9.10329	Up	0.450054	0.72249	-	-	-	-	-	gi|108876636|gb|EAT40861.1|/1.10332e-23/AAEL007435-PA, partial [Aedes aegypti]
AAEL009190	2912	0	5.11	0.001	0.55	9.10329	Up	0.0227896	0.0897905	-	K09668|1|5e-17|90.9|hsa:120071|glycosyltransferase-like protein LARGE	-	GO:0016740//transferase activity	-	gi|108883094|gb|EAT47319.1|/0/AAEL001590-PA [Aedes aegypti]
AAEL005502	1112	0	1.9	0.001	0.55	9.10329	Up	0.450054	0.698663	-	K10407|1|1e-127|456|aag:AaeL_AAEL012472|kinesin light chain	GO:0005875//microtubule associated complex	GO:0003774//motor activity	-	gi|108878791|gb|EAT43016.1|/2.39829e-128/AAEL005502-PA [Aedes aegypti]
AAEL015011	419	0	0.65	0.001	0.54	9.07682	Up	0.948742	0.972807	-	K01092|1|7e-47|185|aag:AaeL_AAEL000372|myo-inositol-1(or 4)-monophosphatase [EC:3.1.3.25]	-	-	-	gi|157130016|ref|XP_001655518.1|/1.48102e-45/myo inositol monophosphatase [Aedes aegypti]
AAEL004127	1753	0	3	0.001	0.54	9.07682	Up	0.101275	0.28086	-	K00248|1|2e-168|592|aag:AaeL_AAEL004137|butyryl-CoA dehydrogenase [EC:1.3.8.1]	-	GO:0050662//coenzyme binding;GO:0016627//oxidoreductase activity, acting on the CH-CH group of donors	GO:0008152//metabolic process	gi|157104647|ref|XP_001648504.1|/0/acyl-coa dehydrogenase [Aedes aegypti]
AAEL015232	621	0	1	0.001	0.54	9.07682	Up	0.450054	0.686743	-	K07847|1|1e-83|308|dme:Dmel_CG8418|Rad and Gem related GTP binding protein 1;K07833|3|5e-57|220|tgu:100218515|Ras-like without CAAX 2	-	-	-	gi|157110348|ref|XP_001651062.1|/6.12738e-97/GTP-binding protein rit [Aedes aegypti]
AAEL003795	624	0	1	0.001	0.53	9.04985	Up	0.450054	0.726565	-	-	-	-	-	gi|108880646|gb|EAT44871.1|/2.69378e-100/AAEL003795-PA [Aedes aegypti]
AAEL000982	1215	0	2	0.001	0.53	9.04985	Up	0.213492	0.477653	-	K15148|1|3e-117|422|aag:AaeL_AAEL000982|mediator of RNA polymerase II transcription subunit 7	GO:0043234//protein complex;GO:0043231//intracellular membrane-bounded organelle	-	GO:0006355//regulation of transcription, DNA-templated	gi|122095584|sp|Q17MI0.1|MED7_AEDAE/7.0369e-116/RecName: Full=Mediator of RNA polymerase II transcription subunit 7; AltName: Full=Mediator complex subunit 7 [Aedes aegypti]
AAEL007592	632	0	1	0.001	0.53	9.04985	Up	0.450054	0.716382	-	K13443|1|9e-09|60.5|aga:AgaP_AGAP002851|Niemann-Pick C2 protein	-	-	-	gi|108876463|gb|EAT40688.1|/1.17005e-74/AAEL007592-PA [Aedes aegypti]
AAEL012541	627	0	1	0.001	0.53	9.04985	Up	0.450054	0.685865	-	-	-	-	-	-
AAEL014224	1218	0	2	0.001	0.53	9.04985	Up	0.213492	0.465712	-	K04165|1|2e-114|412|aag:AaeL_AAEL014224|Octopamine receptor	GO:0031224//intrinsic component of membrane	GO:0004930//G-protein coupled receptor activity	GO:0007186//G-protein coupled receptor signaling pathway	gi|403183424|gb|EAT33501.2|/0/AAEL014224-PA [Aedes aegypti]
AAEL009114	639	0	1	0.001	0.52	9.02237	Up	0.450054	0.749392	-	-	GO:0043231//intracellular membrane-bounded organelle	GO:0003676//nucleic acid binding;GO:0001071//nucleic acid binding transcription factor activity	GO:0006351//transcription, DNA-templated;GO:0003006//developmental process involved in reproduction	gi|108874834|gb|EAT39059.1|/1.46548e-120/AAEL009114-PA [Aedes aegypti]
AAEL014574	1020	0	1.66	0.001	0.52	9.02237	Up	0.450054	0.715268	-	-	-	-	-	gi|108868943|gb|EAT33168.1|/6.14028e-112/AAEL014574-PA [Aedes aegypti]
AAEL001120	648	0	1	0.001	0.51	8.99435	Up	0.450054	0.69072	-	K02677|1|4e-26|118|aga:AgaP_AGAP012252|classical protein kinase C [EC:2.7.11.13]	-	GO:0046914//transition metal ion binding;GO:0004674//protein serine/threonine kinase activity;GO:0032559	GO:0006464//cellular protein modification process;GO:0007165//signal transduction	gi|108883564|gb|EAT47789.1|/4.24754e-30/AAEL001120-PA [Aedes aegypti]
AAEL004564	2470	0	4	0.001	0.51	8.99435	Up	0.0480418	0.161002	-	-	-	-	-	gi|108879795|gb|EAT44020.1|/0/AAEL004564-PA, partial [Aedes aegypti]
AAEL017522	1920	0	3	0.001	0.49	8.93664	Up	0.101275	0.284723	-	K05122|1|2e-116|244|cqu:CpipJ_CPIJ013924|receptor tyrosine kinase-like orphan receptor 1 [EC:2.7.10.1]	GO:0031224//intrinsic component of membrane	GO:0004713//protein tyrosine kinase activity;GO:0032559;GO:0004888//transmembrane signaling receptor activity	GO:0006464//cellular protein modification process;GO:0007399//nervous system development;GO:0007167//enzyme linked receptor protein signaling pathway	gi|170057114|ref|XP_001864338.1|/5.12951e-115/tyrosine-protein kinase transmembrane receptor Ror [Culex quinquefasciatus]
AAEL015163	670	0	1	0.001	0.49	8.93664	Up	0.450054	0.750265	-	-	-	-	-	gi|108868408|gb|EAT32633.1|/2.65031e-46/AAEL015163-PA [Aedes aegypti]
AAEL013716	609	0	0.89	0.001	0.49	8.93664	Up	0.948742	0.97757	-	K01934|1|9e-38|156|tca:654948|5-formyltetrahydrofolate cyclo-ligase [EC:6.3.3.2]	-	GO:0016882//cyclo-ligase activity;GO:0032559	GO:0006760//folic acid-containing compound metabolic process	gi|108869796|gb|EAT34021.1|/2.08716e-110/AAEL013716-PA [Aedes aegypti]
AAEL012690	2549	0	4	0.001	0.49	8.93664	Up	0.0480418	0.161456	-	K10900|1|9e-16|86.7|rno:290805|werner syndrome ATP-dependent helicase [EC:3.6.4.12]	GO:0044464	GO:0005488//binding;GO:0004527//exonuclease activity	GO:0034641//cellular nitrogen compound metabolic process	gi|157133260|ref|XP_001656205.1|/0/3-5 exonuclease [Aedes aegypti]
AAEL015616	671	0	1	0.001	0.49	8.93664	Up	0.450054	0.707411	-	-	-	-	-	gi|108883082|gb|EAT47307.1|/1.87309e-92/AAEL001596-PA [Aedes aegypti]
AAEL008116	1945	0	3	0.001	0.49	8.93664	Up	0.101275	0.279022	-	K02365|1|0.0|1285|aag:AaeL_AAEL008116|separase [EC:3.4.22.49]	-	-	GO:0009987//cellular process	gi|108875907|gb|EAT40132.1|/0/AAEL008116-PA [Aedes aegypti]
AAEL003051	1943	0	3	0.001	0.49	8.93664	Up	0.101275	0.278914	-	K03211|1|6e-06|53.5|isc:IscW_ISCW002717|ETS translocation variant 6/7	GO:0043231//intracellular membrane-bounded organelle	GO:0003677//DNA binding	-	gi|108881461|gb|EAT45686.1|/1.68685e-78/AAEL003051-PA [Aedes aegypti]
AAEL017288	1296	0	2	0.001	0.49	8.93664	Up	0.213492	0.466851	-	-	-	-	-	gi|403182657|gb|EJY57541.1|/0/AAEL017288-PA [Aedes aegypti]
AAEL008577	677	0	1	0.001	0.49	8.93664	Up	0.450054	0.676926	-	K08283|1|2e-08|59.7|tca:659185|Goodpasture-antigen-binding protein kinase [EC:2.7.11.9]	-	-	-	gi|108875410|gb|EAT39635.1|/1.45624e-116/AAEL008577-PA [Aedes aegypti]
AAEL010645	1335	0	2	0.001	0.48	8.90689	Up	0.213492	0.476313	-	K06467|1|1e-10|68.6|ecb:100146402|CD22 antigen	GO:0044425//membrane part	-	-	gi|157126833|ref|XP_001660968.1|/0/sidestep protein [Aedes aegypti]
AAEL002054	681	0	1	0.001	0.48	8.90689	Up	0.450054	0.699118	-	-	-	-	-	gi|108882561|gb|EAT46786.1|/9.07083e-98/AAEL002054-PA [Aedes aegypti]
AAEL009876	1335	0	2	0.001	0.48	8.90689	Up	0.213492	0.471753	-	K01047|1|2e-22|107|dme:Dmel_CG3009|phospholipase A2 [EC:3.1.1.4]	-	GO:0046872//metal ion binding	GO:0019637//organophosphate metabolic process;GO:0006629//lipid metabolic process	gi|108873987|gb|EAT38212.1|/8.24166e-153/AAEL009876-PA [Aedes aegypti]
AAEL005899	693	0	1	0.001	0.48	8.90689	Up	0.450054	0.693995	-	-	-	-	-	gi|108878346|gb|EAT42571.1|/7.22723e-106/AAEL005899-PA [Aedes aegypti]
AAEL005225	705	0	1	0.001	0.47	8.87652	Up	0.450054	0.728703	-	-	-	-	-	gi|108879116|gb|EAT43341.1|/2.36067e-112/AAEL005225-PA [Aedes aegypti]
AAEL015564	708	0	1	0.001	0.47	8.87652	Up	0.450054	0.724114	-	-	-	-	-	gi|108866756|gb|EAT32311.1|/4.30074e-69/AAEL015564-PA [Aedes aegypti]
AAEL006777	699	0	1	0.001	0.47	8.87652	Up	0.450054	0.71846	-	-	-	GO:0008233//peptidase activity	-	gi|108877383|gb|EAT41608.1|/3.49192e-108/AAEL006777-PA [Aedes aegypti]
AAEL006221	696	0	1	0.001	0.47	8.87652	Up	0.450054	0.708189	-	K08851|1|2e-129|461|aag:AaeL_AAEL006221|TP53 regulating kinase [EC:2.7.11.1]	-	GO:0004672//protein kinase activity;GO:0032559	GO:0006464//cellular protein modification process	gi|157112614|ref|XP_001657589.1|/3.92709e-128/o-sialoglycoprotein endopeptidase [Aedes aegypti]
AAEL010859	696	0	1	0.001	0.47	8.87652	Up	0.450054	0.681366	-	-	-	-	-	gi|108872880|gb|EAT37105.1|/2.23511e-115/AAEL010859-PA [Aedes aegypti]
AAEL000783	1380	0	2	0.001	0.46	8.84549	Up	0.213492	0.485548	-	K12613|1|0.0|853|aag:AaeL_AAEL000783|mRNA-decapping enzyme subunit 2 [EC:3.-.-.-]	-	GO:0003676//nucleic acid binding;GO:0003824//catalytic activity;GO:0046914//transition metal ion binding	-	gi|108883924|gb|EAT48149.1|/0/AAEL000783-PA [Aedes aegypti]
AAEL013758	714	0	1	0.001	0.46	8.84549	Up	0.450054	0.747999	-	K14313|1|3e-09|62.4|ame:412835|nuclear pore complex protein Nup53	GO:0044464	-	-	gi|108869753|gb|EAT33978.1|/6.65751e-126/AAEL013758-PA [Aedes aegypti]
AAEL011070	711	0	1	0.001	0.46	8.84549	Up	0.450054	0.736705	-	-	-	GO:0030246//carbohydrate binding	-	gi|94468694|gb|ABF18196.1|/1.46534e-133/c-type lectin [Aedes aegypti]
AAEL016993	1395	0	2	0.001	0.46	8.84549	Up	0.213492	0.476016	-	K04163|1|0.0|790|aag:AaeL_AAEL009573|5-hydroxytryptamine receptor 7	GO:0016021//integral component of membrane	GO:0008227//G-protein coupled amine receptor activity	GO:0007189//adenylate cyclase-activating G-protein coupled receptor signaling pathway	gi|157111745|ref|XP_001651711.1|/0/5-hydroxytryptamine receptor 1 [Aedes aegypti]
AAEL017107	713	0	1	0.001	0.46	8.84549	Up	0.450054	0.699421	-	K05110|1|1e-128|459|aag:AaeL_AAEL008301|Eph receptor B1 [EC:2.7.10.1]	GO:0016021//integral component of membrane	GO:0004714//transmembrane receptor protein tyrosine kinase activity;GO:0032559	GO:0048667//cell morphogenesis involved in neuron differentiation;GO:0007420//brain development;GO:0007167//enzyme linked receptor protein signaling pathway;GO:0006464//cellular protein modification process	gi|157118433|ref|XP_001653187.1|/2.04946e-127/eph receptor tyrosine kinase [Aedes aegypti]
AAEL002572	1398	0	2	0.001	0.46	8.84549	Up	0.213492	0.471898	-	K12759|1|5e-25|116|spu:578403|myosin regulatory light chain, invertebrate;K10351|2|5e-25|116|dre:100537244|myosin regulatory light chain 2	-	-	-	gi|157167683|ref|XP_001655578.1|/1.17121e-72/myosin regulatory light chain 2 (mlc-2) [Aedes aegypti]
AAEL010339	725	0	1	0.001	0.45	8.81378	Up	0.450054	0.738733	-	K15033|1|1e-109|395|aag:AaeL_AAEL010339|peptidyl-tRNA hydrolase ICT1 [EC:3.1.1.29]	-	GO:0008079//translation termination factor activity	GO:0006412//translation	gi|108873472|gb|EAT37697.1|/2.21427e-108/AAEL010339-PA [Aedes aegypti]
AAEL003435	729	0	1	0.001	0.45	8.81378	Up	0.450054	0.738563	-	-	-	-	-	gi|108881041|gb|EAT45266.1|/9.80876e-104/AAEL003435-PA [Aedes aegypti]
AAEL000967	2799	0	4	0.001	0.45	8.81378	Up	0.0480418	0.162294	-	-	GO:0031224//intrinsic component of membrane	-	-	gi|157112276|ref|XP_001657472.1|/0/tmc7 protein [Aedes aegypti]
AAEL012743	2103	0	3	0.001	0.45	8.81378	Up	0.101275	0.281515	-	K00649|1|0.0|1384|aag:AaeL_AAEL012743|glyceronephosphate O-acyltransferase [EC:2.3.1.42]	-	GO:0016747//transferase activity, transferring acyl groups other than amino-acyl groups	-	gi|157133437|ref|XP_001656249.1|/0/glycerol-3-phosphate acyltransferase [Aedes aegypti]
AAEL001466	2117	0	3	0.001	0.45	8.81378	Up	0.101275	0.279884	-	K00680|1|1e-43|178|dme:Dmel_CG33337|[EC:2.3.1.-]	-	GO:0016746//transferase activity, transferring acyl groups	-	gi|108883197|gb|EAT47422.1|/0/AAEL001466-PA [Aedes aegypti]
AAEL005353	1421	0	2	0.001	0.45	8.81378	Up	0.213492	0.471025	-	K15382|1|6e-90|332|cqu:CpipJ_CPIJ014326|solute carrier family 50 (sugar transporter)	-	-	-	gi|108878969|gb|EAT43194.1|/2.39621e-105/AAEL005353-PA [Aedes aegypti]
AAEL004635	1452	0	2	0.001	0.44	8.78136	Up	0.213492	0.477952	-	-	-	-	-	gi|108879731|gb|EAT43956.1|/0/AAEL004635-PA [Aedes aegypti]
AAEL005219	750	0	1	0.001	0.44	8.78136	Up	0.450054	0.689389	-	K03900|1|5e-07|55.1|dre:570643|von Willebrand factor	-	GO:0016787//hydrolase activity	-	gi|108879102|gb|EAT43327.1|/1.79723e-148/AAEL005219-PA [Aedes aegypti]
AAEL013634	759	0	1	0.001	0.43	8.74819	Up	0.450054	0.745229	-	K11447|1|5e-32|138|nvi:100120693|histone demethylase [EC:1.14.11.-]	-	-	-	gi|108869857|gb|EAT34082.1|/1.2863e-125/AAEL013634-PA [Aedes aegypti]
AAEL012546	2878	0	4	0.001	0.43	8.74819	Up	0.0480418	0.16176	-	K02542|1|0.0|1505|aag:AaeL_AAEL012546|minichromosome maintenance protein 6	-	-	-	-
AAEL010852	4375	0	6	0.001	0.43	8.74819	Up	0.0108107	0.0484046	-	-	-	-	-	gi|108872881|gb|EAT37106.1|/0/AAEL010852-PA [Aedes aegypti]
AAEL002935	1478	0	2	0.001	0.43	8.74819	Up	0.213492	0.473361	-	K04349|1|2e-15|84.7|nvi:100117952|Ras-specific guanine nucleotide-releasing factor 1;K12326|2|3e-15|84.0|aga:AgaP_AGAP001238|Ras-specific guanine nucleotide-releasing factor 2	-	-	-	gi|108881607|gb|EAT45832.1|/4.42166e-142/AAEL002935-PB [Aedes aegypti]
AAEL004849	3683	0	5	0.001	0.42	8.71425	Up	0.0227896	0.090138	-	-	-	-	-	gi|108879515|gb|EAT43740.1|/0/AAEL004849-PA [Aedes aegypti]
AAEL000655	1504	0	2	0.001	0.42	8.71425	Up	0.213492	0.478551	-	-	-	-	-	gi|108884082|gb|EAT48307.1|/3.95302e-21/AAEL000655-PA [Aedes aegypti]
AAEL001523	1510	0	2	0.001	0.42	8.71425	Up	0.213492	0.477057	-	K01047|1|6e-35|149|der:Dere_GG19301|phospholipase A2 [EC:3.1.1.4]	-	GO:0046872//metal ion binding	GO:0019637//organophosphate metabolic process;GO:0006629//lipid metabolic process	gi|108883129|gb|EAT47354.1|/3.31098e-76/AAEL001523-PA [Aedes aegypti]
AAEL006882	771	0	1	0.001	0.42	8.71425	Up	0.450054	0.712577	-	-	-	GO:0016740//transferase activity	-	gi|108877254|gb|EAT41479.1|/2.25337e-149/AAEL006882-PA [Aedes aegypti]
AAEL002303	783	0	1	0.001	0.42	8.71425	Up	0.450054	0.700486	-	K13121|1|6e-129|460|aag:AaeL_AAEL002303|protein FRA10AC1	-	-	-	gi|108882288|gb|EAT46513.1|/1.12421e-127/AAEL002303-PA [Aedes aegypti]
AAEL000042	1544	0	2	0.001	0.41	8.67948	Up	0.213492	0.48447	-	K09537|1|3e-134|479|aag:AaeL_AAEL000042|DnaJ homolog subfamily C member 17	-	GO:0005515//protein binding	-	gi|108884777|gb|EAT49002.1|/5.17985e-133/AAEL000042-PA [Aedes aegypti]
AAEL004301	806	0	1	0.001	0.41	8.67948	Up	0.450054	0.729693	-	-	-	-	-	gi|37778935|gb|AAO74647.1|/1.06752e-112/antennae-specific protein [Aedes aegypti]
AAEL000062	4501	0	6	0.001	0.41	8.67948	Up	0.0108107	0.0484349	-	K08048|1|0.0|2670|aag:AaeL_AAEL000062|adenylate cyclase 8 [EC:4.6.1.1]	GO:0031224//intrinsic component of membrane	GO:0005488//binding;GO:0009975//cyclase activity;GO:0016829//lyase activity	GO:0006164//purine nucleotide biosynthetic process;GO:0007165//signal transduction;GO:0009124//nucleoside monophosphate biosynthetic process	gi|157103179|ref|XP_001647857.1|/0/adenylate cyclase [Aedes aegypti]
AAEL007644	804	0	1	0.001	0.41	8.67948	Up	0.450054	0.719423	-	K08424|1|3e-10|66.2|ptr:465858|G protein-coupled receptor 119;K04153|3|1e-09|64.3|aml:100476338|5-hydroxytryptamine receptor 1	-	GO:0004871//signal transducer activity	-	gi|673539324|gb|AIK28864.1|/2.79627e-129/putative serotonin receptor [Aedes aegypti]
AAEL000103	795	0	1	0.001	0.41	8.67948	Up	0.450054	0.695344	-	-	-	-	-	gi|108884627|gb|EAT48852.1|/3.25441e-138/AAEL000103-PA, partial [Aedes aegypti]
AAEL012033	810	0	1	0.001	0.4	8.64386	Up	0.450054	0.728043	-	K01359|1|4e-41|168|tca:661661|proprotein convertase subtilisin/kexin type 1 [EC:3.4.21.93];K13808|2|4e-23|108|api:100163599|arrestin-1;K04439|3|8e-23|107|phu:Phum_PHUM578800|beta-arrestin	-	-	-	-
AAEL004843	1600	0	2	0.001	0.4	8.64386	Up	0.213492	0.478701	-	K11662|1|0.0|732|aag:AaeL_AAEL004843|actin-related protein 6	-	-	-	gi|157107715|ref|XP_001649905.1|/0/actin [Aedes aegypti]
AAEL000818	2376	0	3	0.001	0.4	8.64386	Up	0.101275	0.281844	-	K04608|1|3e-06|55.1|tca:663070|metabotropic glutamate receptor 6/7/8;K04605|2|4e-06|54.3|bfo:BRAFLDRAFT_194026|metabotropic glutamate receptor 2/3	GO:0016020//membrane	GO:0004872//receptor activity	GO:0007186//G-protein coupled receptor signaling pathway	gi|108883901|gb|EAT48126.1|/0/AAEL000818-PA [Aedes aegypti]
AAEL004630	1569	0	2	0.001	0.4	8.64386	Up	0.213492	0.472628	-	K01062|1|3e-19|97.4|tad:TRIADDRAFT_50647|1-alkyl-2-acetylglycerophosphocholine esterase [EC:3.1.1.47]	-	-	-	gi|108879747|gb|EAT43972.1|/0/AAEL004630-PA [Aedes aegypti]
AAEL011227	1581	0	2	0.001	0.4	8.64386	Up	0.213492	0.469866	-	K10481|1|2e-15|84.7|bfo:BRAFLDRAFT_93002|BTB/POZ domain-containing protein 9;K10477|4|5e-14|80.1|spu:578095|BTB/POZ domain-containing protein 1/2	-	-	-	gi|108872481|gb|EAT36706.1|/0/AAEL011227-PA, partial [Aedes aegypti]
AAEL012197	815	0	1	0.001	0.4	8.64386	Up	0.450054	0.681655	-	-	-	-	-	-
AAEL015383	954	0	1.16	0.001	0.39	8.60733	Up	0.450054	0.746439	-	K08268|1|8e-167|586|aag:AaeL_AAEL015383|hypoxia-inducible factor 1 alpha	-	-	-	gi|157112802|ref|XP_001657624.1|/1.47671e-165/hypoxia-inducible factor [Aedes aegypti]
AAEL018041	1605	0	2	0.001	0.39	8.60733	Up	0.213492	0.479603	-	K00699|1|0.0|999|aag:AaeL_AAEL001804|glucuronosyltransferase [EC:2.4.1.17]	-	GO:0016757//transferase activity, transferring glycosyl groups	-	gi|157124241|ref|XP_001660381.1|/0/glucosyl/glucuronosyl transferases [Aedes aegypti]
AAEL006991	831	0	1	0.001	0.39	8.60733	Up	0.450054	0.70232	-	-	-	-	-	gi|108877100|gb|EAT41325.1|/7.11283e-131/AAEL006991-PA [Aedes aegypti]
AAEL008823	4022	0	5	0.001	0.39	8.60733	Up	0.0227896	0.0893967	-	K04456|1|0.0|984|aag:AaeL_AAEL008823|RAC serine/threonine-protein kinase [EC:2.7.11.1]	GO:0016020//membrane;GO:0044424	GO:0004672//protein kinase activity;GO:0005543//phospholipid binding;GO:0032559	GO:0040003//chitin-based cuticle development;GO:0010975//regulation of neuron projection development;GO:0007169//transmembrane receptor protein tyrosine kinase signaling pathway;GO:0045927//positive regulation of growth;GO:0006464//cellular protein modification process;GO:0016049//cell growth;GO:0035264//multicellular organism growth;GO:0060541//respiratory system development;GO:0010876//lipid lo…	gi|157119785|ref|XP_001659505.1|/0/rac serine/threonine kinase [Aedes aegypti]
AAEL012954	834	0	1	0.001	0.39	8.60733	Up	0.450054	0.685135	-	K06704|1|6e-26|118|aga:AgaP_AGAP003070|disintegrin and metalloproteinase domain-containing protein 10 [EC:3.4.24.81]	-	GO:0008233//peptidase activity	-	gi|108870615|gb|EAT34840.1|/2.17197e-103/AAEL012954-PA [Aedes aegypti]
AAEL007518	838	0	1	0.001	0.39	8.60733	Up	0.450054	0.681943	-	K15294|1|3e-11|69.7|aga:AgaP_AGAP003509|complexin-1/2	-	-	GO:0032940//secretion by cell;GO:0007268//synaptic transmission;GO:0065007//biological regulation	gi|108876557|gb|EAT40782.1|/1.55035e-24/AAEL007518-PA [Aedes aegypti]
AAEL009245	651	0	0.76	0.001	0.39	8.60733	Up	0.948742	0.95947	-	K00020|1|1e-106|385|aag:AaeL_AAEL006684|3-hydroxyisobutyrate dehydrogenase [EC:1.1.1.31]	-	GO:0016616//oxidoreductase activity, acting on the CH-OH group of donors, NAD or NADP as acceptor;GO:0048037//cofactor binding	GO:0009081//branched-chain amino acid metabolic process;GO:0006007//glucose catabolic process	gi|108874688|gb|EAT38913.1|/1.76057e-116/AAEL009245-PA, partial [Aedes aegypti]
AAEL010043	867	0	1	0.001	0.38	8.56986	Up	0.450054	0.745402	-	K04577|1|3e-126|451|aag:AaeL_AAEL010043|calcitonin receptor-like	GO:0031224//intrinsic component of membrane	GO:0004930//G-protein coupled receptor activity	GO:0007166//cell surface receptor signaling pathway	gi|403183089|gb|EAT38031.2|/6.41617e-162/AAEL010043-PA, partial [Aedes aegypti]
AAEL010521	2479	0	3	0.001	0.38	8.56986	Up	0.101275	0.283942	-	K12667|1|0.0|1261|aag:AaeL_AAEL010521|oligosaccharyltransferase complex subunit delta (ribophorin II)	GO:0005789//endoplasmic reticulum membrane;GO:0005789//endoplasmic reticulum membrane	GO:0004576//oligosaccharyl transferase activity;GO:0004576//oligosaccharyl transferase activity	GO:0006487//protein N-linked glycosylation;GO:0006487//protein N-linked glycosylation	gi|157126442|ref|XP_001654623.1|/0/ribophorin ii [Aedes aegypti]
AAEL002142	864	0	1	0.001	0.38	8.56986	Up	0.450054	0.726237	-	-	-	-	-	gi|108882474|gb|EAT46699.1|/4.94854e-114/AAEL002142-PA [Aedes aegypti]
AAEL015648	1889	0	2.3	0.001	0.38	8.56986	Up	0.213492	0.477355	-	K10704|1|4e-69|243|aag:AaeL_AAEL011873|ubiquitin-conjugating enzyme E2 variant	-	GO:0016879//ligase activity, forming carbon-nitrogen bonds	GO:0006464//cellular protein modification process	gi|157130788|ref|XP_001662012.1|/8.60265e-68/ubiquitin-conjugating enzyme [Aedes aegypti]
AAEL002169	1671	0	2	0.001	0.38	8.56986	Up	0.213492	0.475128	-	-	-	-	-	gi|108882459|gb|EAT46684.1|/5.95141e-130/AAEL002169-PA, partial [Aedes aegypti]
AAEL010152	864	0	1	0.001	0.38	8.56986	Up	0.450054	0.698208	-	K14313|1|2e-42|173|ame:412835|nuclear pore complex protein Nup53	GO:0044464	GO:0003824//catalytic activity	GO:0007414//axonal defasciculation	gi|157125271|ref|XP_001660659.1|/9.83317e-163/beat protein [Aedes aegypti]
AAEL018260	6507	0	8.01	0.001	0.38	8.56986	Up	0.0024327	0.0133175	-	K04978|1|0.0|1389|phu:Phum_PHUM046090|transient receptor potential cation channel subfamily M member 3	GO:0031224//intrinsic component of membrane	GO:0008324//cation transmembrane transporter activity	GO:0055065//metal ion homeostasis;GO:0040007//growth;GO:0030001//metal ion transport;GO:0006996//organelle organization;GO:0072507//divalent inorganic cation homeostasis;GO:0009266//response to temperature stimulus	gi|158286782|ref|XP_308919.3|/0/AGAP006825-PA [Anopheles gambiae str. PEST]
AAEL002522	2457	0	3	0.001	0.38	8.56986	Up	0.101275	0.278593	-	K13194|1|0.0|1181|aag:AaeL_AAEL002522|double stranded RNA-specific editase B [EC:3.5.-.-]	GO:0044464	GO:0016814//hydrolase activity, acting on carbon-nitrogen (but not peptide) bonds, in cyclic amidines;GO:0003723//RNA binding	GO:0010467//gene expression	gi|157129657|ref|XP_001655441.1|/0/adenosine deaminase acting on RNA (adar)-2 [Aedes aegypti]
AAEL001767	854	0	1	0.001	0.38	8.56986	Up	0.450054	0.683681	-	-	-	-	-	gi|108882886|gb|EAT47111.1|/9.32511e-34/AAEL001767-PB [Aedes aegypti]
AAEL015507	861	0	1	0.001	0.38	8.56986	Up	0.450054	0.68151	-	K04648|1|4e-08|59.3|bmy:Bm1_15810|dynactin 1;K11498|2|8e-08|58.2|dwi:Dwil_GK14900|centromeric protein E;K09291|3|9e-07|54.7|tca:655393|nucleoprotein TPR;K06674|4|1e-06|53.9|tgu:100232341|structural maintenance of chromosome 2;K10421|5|2e-06|53.5|spu:594474|CAP-Gly domain-containing linker protein 1	-	-	-	gi|108867335|gb|EAT32353.1|/1.84637e-153/AAEL015507-PA, partial [Aedes aegypti]
AAEL007313	874	0	1	0.001	0.37	8.53138	Up	0.450054	0.752368	-	K01669|1|3e-20|99.4|dme:Dmel_CG18853|deoxyribodipyrimidine photo-lyase [EC:4.1.99.3]	-	-	-	gi|108876779|gb|EAT41004.1|/4.97776e-162/AAEL007313-PA [Aedes aegypti]
AAEL001945	871	0	1	0.001	0.37	8.53138	Up	0.450054	0.748173	-	K12848|1|2e-48|193|aag:AaeL_AAEL001945|U4/U6.U5 tri-snRNP component SNU23	GO:0044464	GO:0046914//transition metal ion binding	-	gi|668445821|gb|KFB36014.1|/2.5702e-50/AGAP006245-PA-like protein [Anopheles sinensis]
AAEL004054	1701	0	2	0.001	0.37	8.53138	Up	0.213492	0.484317	-	K15001|1|0.0|1105|aag:AaeL_AAEL004054|cytochrome P450, family 4 [EC:1.14.-.-]	-	GO:0016491//oxidoreductase activity;GO:0005506//iron ion binding	GO:0008152//metabolic process	gi|157104369|ref|XP_001648376.1|/0/cytochrome P450 [Aedes aegypti]
AAEL005815	887	0	1	0.001	0.37	8.53138	Up	0.450054	0.740772	-	K01059|1|3e-73|275|dpo:Dpse_GA19044|lipoprotein lipase [EC:3.1.1.34]	-	GO:0003824//catalytic activity	GO:0044238	gi|108871300|gb|EAT35525.1|/1.02682e-170/AAEL012311-PA [Aedes aegypti]
AAEL008302	2990	0	3.58	0.001	0.37	8.53138	Up	0.101275	0.282393	-	K01950|1|0.0|1528|aag:AaeL_AAEL008302|NAD+ synthase (glutamine-hydrolysing) [EC:6.3.5.1]	-	GO:0016884//carbon-nitrogen ligase activity, with glutamine as amido-N-donor;GO:0016787//hydrolase activity;GO:0032559	GO:0019359//nicotinamide nucleotide biosynthetic process	gi|157118437|ref|XP_001653189.1|/0/glutamine-dependent nad(+) synthetase [Aedes aegypti]
AAEL001065	873	0	1	0.001	0.37	8.53138	Up	0.450054	0.706325	-	-	-	-	-	gi|108883602|gb|EAT47827.1|/7.10886e-84/AAEL001065-PA [Aedes aegypti]
AAEL005664	888	0	1	0.001	0.37	8.53138	Up	0.450054	0.69715	-	K06827|1|3e-13|76.3|pon:100437145|connective tissue growth factor	-	-	-	gi|108878606|gb|EAT42831.1|/0/AAEL005664-PA, partial [Aedes aegypti]
AAEL009948	1705	0	2	0.001	0.37	8.53138	Up	0.213492	0.468569	-	K00128|1|0.0|707|aag:AaeL_AAEL014080|aldehyde dehydrogenase (NAD+) [EC:1.2.1.3]	-	GO:0003824//catalytic activity	GO:0008152//metabolic process	gi|157124727|ref|XP_001660495.1|/0/aldehyde dehydrogenase [Aedes aegypti]
AAEL006819	896	0	1	0.001	0.36	8.49185	Up	0.450054	0.748869	-	K12590|1|7e-119|427|aag:AaeL_AAEL006819|exosome complex component RRP46	-	GO:0003676//nucleic acid binding;GO:0008408//3'-5' exonuclease activity	GO:0010467//gene expression	gi|108877318|gb|EAT41543.1|/1.3423e-117/AAEL006819-PA [Aedes aegypti]
AAEL014696	903	0	1	0.001	0.36	8.49185	Up	0.450054	0.723789	-	-	-	-	-	gi|108868825|gb|EAT33050.1|/4.66734e-142/AAEL014696-PA [Aedes aegypti]
AAEL014752	1770	0	2	0.001	0.36	8.49185	Up	0.213492	0.473801	-	K15180|1|0.0|1102|aag:AaeL_AAEL014752|negative elongation factor B	GO:0043231//intracellular membrane-bounded organelle	GO:0008135//translation factor activity, nucleic acid binding	GO:0006412//translation;GO:0000122//negative regulation of transcription from RNA polymerase II promoter	gi|108868768|gb|EAT32993.1|/0/AAEL014752-PA [Aedes aegypti]
AAEL010552	909	0	1	0.001	0.36	8.49185	Up	0.450054	0.696999	-	-	-	GO:0004175//endopeptidase activity	GO:0019538//protein metabolic process	gi|108873237|gb|EAT37462.1|/6.81022e-32/AAEL010552-PA [Aedes aegypti]
AAEL002569	2632	0	3	0.001	0.36	8.49185	Up	0.101275	0.279776	-	K08282|1|0.0|1382|aag:AaeL_AAEL002569|non-specific serine/threonine protein kinase [EC:2.7.11.1]	-	-	-	gi|157167717|ref|XP_001655595.1|/0/serine/threonine kinase [Aedes aegypti]
AAEL001428	897	0	1	0.001	0.36	8.49185	Up	0.450054	0.696095	-	K09091|1|2e-120|432|aag:AaeL_AAEL001428|hairy and enhancer of split related with YRPW motif	GO:0043231//intracellular membrane-bounded organelle	GO:0003676//nucleic acid binding	GO:0006351//transcription, DNA-templated	gi|108883233|gb|EAT47458.1|/4.19875e-119/AAEL001428-PA [Aedes aegypti]
AAEL013321	2582	0	3	0.001	0.36	8.49185	Up	0.101275	0.279129	-	K09228|1|2e-37|158|bta:515674|KRAB domain-containing zinc finger protein	GO:0005622//intracellular	GO:0005488//binding	-	gi|170031401|ref|XP_001843574.1|/1.31615e-169/conserved hypothetical protein [Culex quinquefasciatus]
AAEL010101	1756	0	2	0.001	0.36	8.49185	Up	0.213492	0.469289	-	K12893|1|4e-09|63.9|xla:443807|splicing factor, arginine/serine-rich 4/5/6	-	GO:0000166//nucleotide binding	-	gi|108873729|gb|EAT37954.1|/0/AAEL010101-PA, partial [Aedes aegypti]
AAEL005575	2616	0	3	0.001	0.36	8.49185	Up	0.101275	0.278379	-	K13803|1|0.0|1117|aag:AaeL_AAEL005575|transient-receptor-potential-like protein	GO:0016020//membrane	GO:0005216//ion channel activity	GO:0006816//calcium ion transport	gi|108878710|gb|EAT42935.1|/0/AAEL005575-PA [Aedes aegypti]
AAEL003024	2630	0	3	0.001	0.36	8.49185	Up	0.101275	0.278058	-	K06843|1|0.0|1281|aag:AaeL_AAEL003024|netrin 1	-	-	-	gi|157133720|ref|XP_001662981.1|/0/netrin [Aedes aegypti]
AAEL003685	913	0	1	0.001	0.36	8.49185	Up	0.450054	0.677781	-	K11253|1|3e-71|268|acs:100567871|histone H3	-	-	-	gi|625197848|ref|XP_003502208.2|/6.30068e-70/PREDICTED: uncharacterized protein LOC100773314 isoform X1 [Cricetulus griseus]
AAEL014095	2670	0	2.95	0.001	0.35	8.45121	Up	0.213492	0.486012	-	-	-	-	-	gi|108869397|gb|EAT33622.1|/0/AAEL014095-PA [Aedes aegypti]
AAEL001175	1785	0	2	0.001	0.35	8.45121	Up	0.213492	0.48524	-	K02295|1|0.0|1101|aag:AaeL_AAEL001175|cryptochrome	-	GO:0003913//DNA photolyase activity	GO:0006259//DNA metabolic process	gi|157115313|ref|XP_001658195.1|/0/DNA photolyase [Aedes aegypti]
AAEL003756	920	0	1	0.001	0.35	8.45121	Up	0.450054	0.737548	-	-	-	-	GO:0009987//cellular process;GO:0065007//biological regulation	gi|108880708|gb|EAT44933.1|/1.45514e-122/AAEL003756-PA [Aedes aegypti]
AAEL001997	917	0	1	0.001	0.35	8.45121	Up	0.450054	0.721034	-	K14789|1|2e-110|399|aag:AaeL_AAEL001997|nucleolar protein 6	-	GO:0005488//binding	GO:0043170	gi|108882588|gb|EAT46813.1|/3.12841e-109/AAEL001997-PA [Aedes aegypti]
AAEL001087	2693	0	3	0.001	0.35	8.45121	Up	0.101275	0.282173	-	K06258|1|2e-58|228|nvi:100123981|MFS transporter, VNT family, synaptic vesicle glycoprotein 2	-	-	GO:0006810//transport	gi|157114281|ref|XP_001658023.1|/0/synaptic vesicle protein [Aedes aegypti]
AAEL013548	1820	0	2	0.001	0.35	8.45121	Up	0.213492	0.475423	-	K09228|1|6e-39|162|pon:100453907|KRAB domain-containing zinc finger protein	-	-	-	gi|108869956|gb|EAT34181.1|/0/AAEL013548-PA [Aedes aegypti]
AAEL001385	1806	0	2	0.001	0.35	8.45121	Up	0.213492	0.475275	-	-	-	-	-	gi|108883274|gb|EAT47499.1|/1.00219e-178/AAEL001385-PA [Aedes aegypti]
AAEL004057	1793	0	2	0.001	0.35	8.45121	Up	0.213492	0.473508	-	K09228|1|5e-31|136|cfa:474650|KRAB domain-containing zinc finger protein	-	-	-	gi|108880344|gb|EAT44569.1|/0/AAEL004057-PA [Aedes aegypti]
AAEL014545	1281	0	1.41	0.001	0.35	8.45121	Up	0.450054	0.686157	-	K04725|1|6e-06|52.8|aag:AaeL_AAEL009074|E3 ubiquitin-protein ligase XIAP;K16060|2|6e-06|52.8|cfa:479464|baculoviral IAP repeat-containing protein 2/3	-	GO:0046914//transition metal ion binding	GO:0007423//sensory organ development	gi|157105667|ref|XP_001648970.1|/0/unkempt protein [Aedes aegypti]
AAEL008536	1798	0	2	0.001	0.35	8.45121	Up	0.213492	0.469145	-	K09228|1|6e-37|156|pon:100453907|KRAB domain-containing zinc finger protein	GO:0005622//intracellular	GO:0005488//binding	-	gi|108875442|gb|EAT39667.1|/0/AAEL008536-PA [Aedes aegypti]
AAEL013710	2710	0	3	0.001	0.35	8.45121	Up	0.101275	0.278165	-	-	-	-	-	gi|108869801|gb|EAT34026.1|/0/AAEL013710-PA [Aedes aegypti]
AAEL004568	942	0	1	0.001	0.34	8.40939	Up	0.450054	0.745747	-	K07944|1|1e-85|316|aag:AaeL_AAEL004568|ADP-ribosylation factor-like 3	GO:0044464	GO:0004175//endopeptidase activity;GO:0046914//transition metal ion binding;GO:0032561//guanyl ribonucleotide binding	GO:0035556//intracellular signal transduction;GO:0019538//protein metabolic process	gi|157106553|ref|XP_001649374.1|/2.78661e-84/adp-ribosylation factor, arf [Aedes aegypti]
AAEL008068	3647	0	4	0.001	0.34	8.40939	Up	0.0480418	0.162755	-	K13140|1|0.0|1917|aag:AaeL_AAEL008068|integrator complex subunit 3	-	-	-	gi|108875965|gb|EAT40190.1|/0/AAEL008068-PA, partial [Aedes aegypti]
AAEL008207	939	0	1	0.001	0.34	8.40939	Up	0.450054	0.73452	-	K01310|1|6e-41|168|dpo:Dpse_GA19618|chymotrypsin [EC:3.4.21.1];K09640|2|7e-37|154|dse:Dsec_GM14740|transmembrane protease, serine 9 [EC:3.4.21.-];K04346|5|3e-36|152|tca:661072|guanine nucleotide-binding protein subunit alpha-12	-	GO:0004175//endopeptidase activity	GO:0019538//protein metabolic process	gi|157118168|ref|XP_001659041.1|/3.0974e-160/serine protease [Aedes aegypti]
AAEL010124	2735	0	3	0.001	0.34	8.40939	Up	0.101275	0.283055	-	K05858|1|0.0|1312|aag:AaeL_AAEL010124|phosphatidylinositol phospholipase C, beta [EC:3.1.4.11]	-	GO:0060089;GO:0046872//metal ion binding;GO:0004629//phospholipase C activity	GO:0008344//adult locomotory behavior;GO:0045017//glycerolipid biosynthetic process;GO:0007165//signal transduction	gi|157125186|ref|XP_001660637.1|/0/phospholipase c [Aedes aegypti]
AAEL004329	1875	0	2	0.001	0.34	8.40939	Up	0.213492	0.479754	-	-	GO:0005819//spindle;GO:0044444	GO:0016740//transferase activity	GO:0006810//transport;GO:0033124//regulation of GTP catabolic process	gi|157105565|ref|XP_001648924.1|/0/rab gdp-dissociation inhibitor [Aedes aegypti]
AAEL005774	3701	0	4	0.001	0.34	8.40939	Up	0.0480418	0.162141	-	K12168|1|0.0|806|aag:AaeL_AAEL005774|E3 ubiquitin-protein ligase HECW2 [EC:6.3.2.19]	GO:0044464	GO:0016879//ligase activity, forming carbon-nitrogen bonds	GO:0043412//macromolecule modification	gi|157111232|ref|XP_001651447.1|/0/hect type E3 ubiquitin ligase [Aedes aegypti]
AAEL010907	951	0	1	0.001	0.34	8.40939	Up	0.450054	0.712735	-	-	-	-	-	gi|108872831|gb|EAT37056.1|/1.17711e-122/AAEL010907-PA [Aedes aegypti]
AAEL014025	1859	0	2	0.001	0.34	8.40939	Up	0.213492	0.476461	-	K03363|1|2e-149|530|aag:AaeL_AAEL014025|cell division cycle 20, cofactor of APC complex	GO:0005815//microtubule organizing center;GO:0000775//chromosome, centromeric region	-	GO:0043161//proteasome-mediated ubiquitin-dependent protein catabolic process;GO:0007135//meiosis II;GO:0006909//phagocytosis;GO:0000087//mitotic M phase;GO:0007127//meiosis I;GO:0019827//stem cell maintenance;GO:0007346//regulation of mitotic cell cycle	gi|157138553|ref|XP_001664251.1|/4.24742e-148/cell division cycle 20 (cdc20) (fizzy) [Aedes aegypti]
AAEL011748	949	0	1	0.001	0.34	8.40939	Up	0.450054	0.711004	-	-	-	-	-	-
AAEL004930	2742	0	3	0.001	0.34	8.40939	Up	0.101275	0.281296	-	K01672|1|1e-168|594|aag:AaeL_AAEL004930|carbonic anhydrase [EC:4.2.1.1]	-	GO:0046914//transition metal ion binding;GO:0016836//hydro-lyase activity	GO:0044237//cellular metabolic process	gi|157108024|ref|XP_001650043.1|/2.93995e-167/carbonic anhydrase [Aedes aegypti]
AAEL012125	1838	0	1.98	0.001	0.34	8.40939	Up	0.450054	0.695945	-	K13579|1|2e-163|576|aga:AgaP_AGAP009329|bone morphogenetic protein receptor type-1, invertebrate	-	-	-	-
AAEL005971	945	0	1	0.001	0.34	8.40939	Up	0.450054	0.695043	-	-	-	-	-	gi|108878275|gb|EAT42500.1|/1.31021e-174/AAEL005971-PA [Aedes aegypti]
AAEL012796	942	0	1	0.001	0.34	8.40939	Up	0.450054	0.694744	-	K05053|1|2e-62|239|acs:100560668|neuromedin U receptor 2;K05052|2|3e-62|239|dre:557276|neuromedin U receptor 1	GO:0031224//intrinsic component of membrane	GO:0008188//neuropeptide receptor activity;GO:0004672//protein kinase activity	GO:0007166//cell surface receptor signaling pathway	gi|157133569|ref|XP_001662936.1|/1.81785e-176/g-protein receptor [Aedes aegypti]
AAEL005101	1842	0	2	0.001	0.34	8.40939	Up	0.213492	0.471461	-	K12298|1|5e-73|276|api:100163252|bile salt-stimulated lipase [EC:3.1.1.3 3.1.1.13];K01044|2|3e-67|256|dpo:Dpse_GA15379|carboxylesterase 1 [EC:3.1.1.1];K01050|4|1e-60|235|dpo:Dpse_GA10907|cholinesterase [EC:3.1.1.8];K01066|5|3e-60|233|dpo:Dpse_GA10843|esterase / lipase [EC:3.1.1.-]	-	-	-	gi|157108759|ref|XP_001650373.1|/0/carboxylesterase [Aedes aegypti]
AAEL011166	3645	0	4	0.001	0.34	8.40939	Up	0.0480418	0.160776	-	K06813|1|5e-106|387|dre:407978|cadherin 23	GO:0031224//intrinsic component of membrane	GO:0046872//metal ion binding	GO:0016337//single organismal cell-cell adhesion	gi|157128508|ref|XP_001661461.1|/0/cadherin [Aedes aegypti]
AAEL009701	950	0	1	0.001	0.34	8.40939	Up	0.450054	0.677638	-	K02830|1|5e-171|600|aag:AaeL_AAEL009701|cell cycle checkpoint protein [EC:3.1.11.2]	GO:0043231//intracellular membrane-bounded organelle	GO:0016895//exodeoxyribonuclease activity, producing 5'-phosphomonoesters;GO:0003677//DNA binding	GO:0006259//DNA metabolic process	gi|108874164|gb|EAT38389.1|/9.77188e-170/AAEL009701-PA, partial [Aedes aegypti]
AAEL000605	1904	0	2	0.001	0.33	8.36632	Up	0.213492	0.486476	-	K14050|1|0.0|973|aag:AaeL_AAEL000605|geranylgeranyl transferase type-2 subunit alpha [EC:2.5.1.60]	-	GO:0004659//prenyltransferase activity	GO:0065008;GO:0006497//protein lipidation	gi|157106165|ref|XP_001649197.1|/0/rab geranylgeranyl transferase alpha subunit [Aedes aegypti]
AAEL004417	3754	0	4	0.001	0.33	8.36632	Up	0.0480418	0.16291	-	K13344|1|3e-138|494|aag:AaeL_AAEL004417|peroxin-13	-	-	GO:0006996//organelle organization;GO:0048610	gi|108879939|gb|EAT44164.1|/5.91328e-137/AAEL004417-PA [Aedes aegypti]
AAEL004075	2867	0	3	0.001	0.33	8.36632	Up	0.101275	0.282944	-	K14787|1|0.0|1524|aag:AaeL_AAEL004075|multiple RNA-binding domain-containing protein 1	-	GO:0005488//binding	-	gi|157104329|ref|XP_001648356.1|/0/RNA binding motif protein [Aedes aegypti]
AAEL003794	971	0	1	0.001	0.33	8.36632	Up	0.450054	0.722328	-	K09342|1|5e-139|494|aag:AaeL_AAEL003794|homeobox protein Nkx-2.1	GO:0043231//intracellular membrane-bounded organelle	GO:0003677//DNA binding;GO:0001071//nucleic acid binding transcription factor activity	GO:0006351//transcription, DNA-templated	gi|157138199|ref|XP_001664172.1|/1.0253e-137/homeobox protein nk-2 [Aedes aegypti]
AAEL000312	970	0	1	0.001	0.33	8.36632	Up	0.450054	0.72055	-	-	-	-	-	gi|108884430|gb|EAT48655.1|/6.86141e-142/AAEL000312-PA [Aedes aegypti]
AAEL014171	991	0	1	0.001	0.33	8.36632	Up	0.450054	0.71495	-	-	-	-	-	gi|108869332|gb|EAT33557.1|/3.81184e-111/AAEL014171-PA [Aedes aegypti]
AAEL001573	977	0	1	0.001	0.33	8.36632	Up	0.450054	0.705242	-	-	-	-	GO:0030097//hemopoiesis	gi|108883078|gb|EAT47303.1|/3.66926e-151/AAEL001573-PA [Aedes aegypti]
AAEL004230	1886	0	2	0.001	0.33	8.36632	Up	0.213492	0.473948	-	-	-	-	-	gi|108880164|gb|EAT44389.1|/1.18692e-121/AAEL004230-PB [Aedes aegypti]
AAEL013225	1906	0	2	0.001	0.33	8.36632	Up	0.213492	0.47219	-	K00326|1|1e-158|560|aag:AaeL_AAEL013225|cytochrome-b5 reductase [EC:1.6.2.2]	-	GO:0003824//catalytic activity	GO:0008152//metabolic process;GO:0002118//aggressive behavior	gi|157135031|ref|XP_001656510.1|/2.32296e-157/NADH-cytochrome B5 reductase [Aedes aegypti]
AAEL014994	969	0	1	0.001	0.33	8.36632	Up	0.450054	0.692354	-	-	-	-	-	gi|108868260|gb|EAT32493.1|/4.35793e-96/AAEL014994-PA [Aedes aegypti]
AAEL000629	986	0	1	0.001	0.33	8.36632	Up	0.450054	0.692205	-	K00939|1|2e-123|442|aag:AaeL_AAEL000629|adenylate kinase [EC:2.7.4.3]	GO:0044424	GO:0019205//nucleobase-containing compound kinase activity;GO:0016776//phosphotransferase activity, phosphate group as acceptor;GO:0032559	GO:0009117//nucleotide metabolic process;GO:0006796//phosphate-containing compound metabolic process	gi|108884103|gb|EAT48328.1|/4.74942e-122/AAEL000629-PA [Aedes aegypti]
AAEL012443	1913	0	2	0.001	0.33	8.36632	Up	0.213492	0.467708	-	K08202|1|0.0|1144|aag:AaeL_AAEL012443|MFS transporter, OCT family, solute carrier family 22 (organic cation transporter), member 4/5	-	-	-	-
AAEL003569	1997	0	2	0.001	0.32	8.32193	Up	0.213492	0.48355	-	K01068|1|7e-10|66.6|nve:NEMVE_v1g115538|palmitoyl-CoA hydrolase [EC:3.1.2.2];K12417|2|5e-09|63.9|nve:NEMVE_v1g114387|acyl-CoA thioesteraes 11 [EC:3.1.2.-]	-	-	-	gi|157137210|ref|XP_001663937.1|/0/acyl-coa thioesterase [Aedes aegypti]
AAEL008655	1005	0	1	0.001	0.32	8.32193	Up	0.450054	0.733683	-	K08376|1|2e-151|535|aag:AaeL_AAEL008655|neuropeptide S receptor 1	GO:0031224//intrinsic component of membrane	GO:0008528//G-protein coupled peptide receptor activity	GO:0007166//cell surface receptor signaling pathway	gi|403182978|gb|EAT39545.2|/1.15611e-171/AAEL008655-PA, partial [Aedes aegypti]
AAEL009306	1009	0	1	0.001	0.32	8.32193	Up	0.450054	0.729032	-	-	-	-	-	gi|108874617|gb|EAT38842.1|/6.46549e-122/AAEL009306-PA [Aedes aegypti]
AAEL015485	1017	0	1	0.001	0.32	8.32193	Up	0.450054	0.725419	-	K04506|1|3e-21|103|dwi:Dwil_GK20883|E3 ubiquitin-protein ligase SIAH1 [EC:6.3.2.19]	-	-	-	gi|108867507|gb|EAT32367.1|/0/AAEL015485-PA, partial [Aedes aegypti]
AAEL007956	1013	0	1	0.001	0.32	8.32193	Up	0.450054	0.692502	-	-	-	-	-	gi|108876070|gb|EAT40295.1|/3.01858e-119/AAEL007956-PA [Aedes aegypti]
AAEL013959	1007	0	1	0.001	0.32	8.32193	Up	0.450054	0.691462	-	-	GO:0043231//intracellular membrane-bounded organelle	GO:0046914//transition metal ion binding	GO:0007472//wing disc morphogenesis;GO:0006909//phagocytosis;GO:0002118//aggressive behavior;GO:0007626//locomotory behavior;GO:0014073	gi|108869547|gb|EAT33772.1|/2.00895e-107/AAEL013959-PA [Aedes aegypti]
AAEL001117	1002	0	1	0.001	0.32	8.32193	Up	0.450054	0.688799	-	K01217|1|2e-17|90.5|cqu:CpipJ_CPIJ014499|L-iduronidase [EC:3.2.1.76];K11840|2|1e-06|54.3|spu:592001|ubiquitin carboxyl-terminal hydrolase 9/24 [EC:3.1.2.15]	-	-	-	gi|108883554|gb|EAT47779.1|/3.57553e-173/AAEL001117-PA [Aedes aegypti]
AAEL012962	1975	0	2	0.001	0.32	8.32193	Up	0.213492	0.469722	-	K14779|1|0.0|1036|aag:AaeL_AAEL012962|ATP-dependent RNA helicase DDX52/ROK1 [EC:3.6.4.13]	-	GO:0032559;GO:0042623//ATPase activity, coupled	-	gi|157134089|ref|XP_001663141.1|/0/DEAD box ATP-dependent RNA helicase [Aedes aegypti]
AAEL005146	1020	0	1	0.001	0.32	8.32193	Up	0.450054	0.687623	-	K09554|1|6e-22|105|phu:Phum_PHUM253670|cell division cycle protein 37	-	-	-	gi|108879188|gb|EAT43413.1|/2.17885e-117/AAEL005146-PA [Aedes aegypti]
AAEL013991	1023	0	1	0.001	0.32	8.32193	Up	0.450054	0.683971	-	K04536|1|0.0|699|aag:AaeL_AAEL013997|guanine nucleotide-binding protein G(I)/G(S)/G(T) subunit beta-1	GO:0015630//microtubule cytoskeleton;GO:0031234//extrinsic component of cytoplasmic side of plasma membrane	GO:0017111//nucleoside-triphosphatase activity	GO:0008105//asymmetric protein localization;GO:0045165//cell fate commitment;GO:0030036//actin cytoskeleton organization;GO:0007166//cell surface receptor signaling pathway	gi|157138353|ref|XP_001657259.1|/0/guanine nucleotide-binding protein beta 3 (g protein beta3) [Aedes aegypti]
AAEL014237	1054	0	1	0.001	0.31	8.27612	Up	0.450054	0.719905	-	K11666|1|6e-150|530|aag:AaeL_AAEL014237|INO80 complex subunit B	-	-	-	gi|108869267|gb|EAT33492.1|/1.13029e-148/AAEL014237-PA [Aedes aegypti]
AAEL012739	1038	0	1	0.001	0.31	8.27612	Up	0.450054	0.705551	-	-	-	-	-	gi|108870838|gb|EAT35063.1|/5.32801e-111/AAEL012739-PA [Aedes aegypti]
AAEL007018	2034	0	2	0.001	0.31	8.27612	Up	0.213492	0.474537	-	K01784|1|0.0|729|aag:AaeL_AAEL007018|UDP-glucose 4-epimerase [EC:5.1.3.2]	-	GO:0048037//cofactor binding;GO:0016857//racemase and epimerase activity, acting on carbohydrates and derivatives	GO:0019318//hexose metabolic process	gi|157114890|ref|XP_001652471.1|/0/UDP-glucose 4-epimerase [Aedes aegypti]
AAEL017572	1044	0	1	0.001	0.31	8.27612	Up	0.450054	0.701097	-	K05643|1|9e-63|241|tca:659344|ATP-binding cassette, subfamily A (ABC1), member 3	-	GO:0017111//nucleoside-triphosphatase activity;GO:0000166//nucleotide binding	-	gi|403182745|gb|EJY57605.1|/0/AAEL017572-PA [Aedes aegypti]
AAEL013329	1329	0	1.31	0.001	0.31	8.27612	Up	0.450054	0.700791	-	K02206|1|2e-178|625|aag:AaeL_AAEL013329|cyclin-dependent kinase 2 [EC:2.7.11.22]	GO:0015630//microtubule cytoskeleton	GO:0004674//protein serine/threonine kinase activity;GO:0032559	GO:0006464//cellular protein modification process;GO:0022402//cell cycle process	gi|157132156|ref|XP_001662490.1|/3.6617e-177/cdk1 [Aedes aegypti]
AAEL012170	1025	0	1	0.001	0.31	8.27612	Up	0.450054	0.700639	-	K05683|1|3e-136|485|dpo:Dpse_GA10739|ATP-binding cassette, subfamily G (WHITE), member 5 (sterolin 1);K05684|2|2e-42|173|dre:100136850|ATP-binding cassette, subfamily G (WHITE), member 8 (sterolin 2)	-	-	-	-
AAEL001395	2056	0	2	0.001	0.31	8.27612	Up	0.213492	0.474095	-	-	-	-	-	gi|157118637|ref|XP_001659190.1|/0/suppression of tumorigenicity [Aedes aegypti]
AAEL018221	4954	0	5	0.001	0.31	8.27612	Up	0.0227896	0.0896917	-	K08627|1|9e-07|57.8|mgp:100544155|a disintegrin and metalloproteinase with thrombospondin motifs 13 [EC:3.4.24.-];K04659|3|2e-06|56.6|dre:100535241|thrombospondin	-	-	-	gi|668444141|gb|KFB35050.1|/0/AGAP002511-PA-like protein [Anopheles sinensis]
AAEL010075	2034	0	2	0.001	0.31	8.27612	Up	0.213492	0.468425	-	K11539|1|6e-22|106|xla:414681|carbonyl reductase 4 [EC:1.1.1.-]	-	GO:0003824//catalytic activity	GO:0008152//metabolic process	gi|157125089|ref|XP_001660615.1|/2.01643e-130/oxidoreductase [Aedes aegypti]
AAEL004183	2031	0	2	0.001	0.31	8.27612	Up	0.213492	0.467852	-	K10799|1|2e-10|68.2|ame:413032|tankyrase [EC:2.4.2.30]	-	GO:0046914//transition metal ion binding	-	gi|108880244|gb|EAT44469.1|/3.52136e-151/AAEL004183-PA [Aedes aegypti]
AAEL004881	4008	0	4	0.001	0.31	8.27612	Up	0.0480418	0.160701	-	K06704|1|0.0|2348|aag:AaeL_AAEL004881|disintegrin and metalloproteinase domain-containing protein 10 [EC:3.4.24.81]	-	GO:0004175//endopeptidase activity	GO:0019538//protein metabolic process	gi|157107800|ref|XP_001649942.1|/0/adam [Aedes aegypti]
AAEL004835	1031	0	1	0.001	0.31	8.27612	Up	0.450054	0.678066	-	K08876|1|1e-23|110|tsp:Tsp_08308|SCY1-like;K15682|2|2e-07|57.0|gga:417787|ligand of Numb protein X 3/4;K12075|4|1e-06|54.7|xtr:100380042|discs large protein;K12796|5|3e-06|53.5|dre:566811|erbb2-interacting protein	-	-	-	gi|108879505|gb|EAT43730.1|/8.25381e-64/AAEL004858-PA [Aedes aegypti]
AAEL006181	2071	0	2	0.001	0.3	8.22882	Up	0.213492	0.487097	-	K01426|1|2e-73|278|dpo:Dpse_GA20678|amidase [EC:3.5.1.4];K15528|3|9e-18|92.8|dre:569067|fatty acid amide hydrolase [EC:3.5.1.99]	-	GO:0016879//ligase activity, forming carbon-nitrogen bonds	-	gi|157112536|ref|XP_001651825.1|/0/amidase [Aedes aegypti]
AAEL015302	558	0	0.5	0.001	0.3	8.22882	Up	0.948742	0.980111	-	K05724|1|1e-15|83.2|acs:100567784|FYVE, RhoGEF and PH domain containing 5/6	-	-	-	gi|108868338|gb|EAT32563.1|/9.52735e-103/AAEL015302-PA [Aedes aegypti]
AAEL006244	1691	0	1.62	0.001	0.3	8.22882	Up	0.450054	0.747131	-	K12736|1|0.0|908|aag:AaeL_AAEL006244|peptidylprolyl isomerase domain and WD repeat-containing protein 1 [EC:5.2.1.8]	-	GO:0016859//cis-trans isomerase activity	GO:0044267//cellular protein metabolic process	gi|157112676|ref|XP_001651843.1|/0/cyclophilin [Aedes aegypti]
AAEL015034	1056	0	1	0.001	0.3	8.22882	Up	0.450054	0.740943	-	K13948|1|0.0|651|aag:AaeL_AAEL015034|rostaglandin reductase 1 [EC:1.3.1.74 1.3.1.48]	-	-	-	gi|157108721|ref|XP_001650358.1|/0/alcohol dehydrogenase [Aedes aegypti]
AAEL012139	1056	0	1	0.001	0.3	8.22882	Up	0.450054	0.736031	-	-	-	-	-	-
AAEL008109	2066	0	2	0.001	0.3	8.22882	Up	0.213492	0.480357	-	-	-	-	-	gi|157117933|ref|XP_001653107.1|/0/cell fate determining protein mab21l2 [Aedes aegypti]
AAEL003870	1269	0	1.2	0.001	0.3	8.22882	Up	0.450054	0.725583	-	-	-	-	GO:0015804//neutral amino acid transport;GO:0048812//neuron projection morphogenesis	gi|108880544|gb|EAT44769.1|/0/AAEL003870-PA [Aedes aegypti]
AAEL005093	1074	0	1	0.001	0.3	8.22882	Up	0.450054	0.720872	-	K01362|1|9e-58|224|dme:Dmel_CG4920|[EC:3.4.21.-];K01312|3|4e-35|149|dpo:Dpse_GA15202|trypsin [EC:3.4.21.4];K09640|4|1e-30|134|api:100166365|transmembrane protease, serine 9 [EC:3.4.21.-]	-	GO:0004175//endopeptidase activity	GO:0019538//protein metabolic process	gi|157108697|ref|XP_001650347.1|/0/serine protease [Aedes aegypti]
AAEL011627	1061	0	1	0.001	0.3	8.22882	Up	0.450054	0.71718	-	K01807|1|8e-128|457|aag:AaeL_AAEL011627|ribose 5-phosphate isomerase A [EC:5.3.1.6]	-	GO:0016861//intramolecular oxidoreductase activity, interconverting aldoses and ketoses	GO:0006098//pentose-phosphate shunt	gi|157129892|ref|XP_001661804.1|/1.60326e-126/ribose-5-phosphate isomerase [Aedes aegypti]
AAEL018315	3079	0	3	0.001	0.3	8.22882	Up	0.101275	0.27956	-	K01514|1|7e-42|173|mdo:100017806|exopolyphosphatase [EC:3.6.1.11]	-	-	-	gi|157104768|ref|XP_001648559.1|/0/bcl2/adenovirus E1b 19-kda protein-interacting protein [Aedes aegypti]
AAEL000088	3079	0	3	0.001	0.3	8.22882	Up	0.101275	0.278486	-	K09537|1|2e-87|324|aag:AaeL_AAEL000042|DnaJ homolog subfamily C member 17	GO:0044464	-	GO:0050658//RNA transport;GO:0006996//organelle organization	gi|108884776|gb|EAT49001.1|/0/AAEL000088-PA [Aedes aegypti]
AAEL013814	1067	0	1	0.001	0.3	8.22882	Up	0.450054	0.676215	-	K13273|1|2e-94|346|aag:AaeL_AAEL013814|phosphomevalonate kinase [EC:2.7.4.2]	GO:0044424	GO:0016301//kinase activity	GO:0006796//phosphate-containing compound metabolic process;GO:0008203//cholesterol metabolic process	gi|108869689|gb|EAT33914.1|/4.02319e-93/AAEL013814-PA [Aedes aegypti]
AAEL001809	2173	0	2	0.001	0.29	8.17991	Up	0.213492	0.482786	-	-	GO:0044424	-	GO:0007472//wing disc morphogenesis	gi|108882804|gb|EAT47029.1|/2.47762e-150/AAEL001809-PA [Aedes aegypti]
AAEL009512	2162	0	2	0.001	0.29	8.17991	Up	0.213492	0.482634	-	K05289|1|0.0|1276|aag:AaeL_AAEL009512|glycosylphosphatidylinositol transamidase	GO:0030176//integral component of endoplasmic reticulum membrane	-	-	gi|108874400|gb|EAT38625.1|/0/AAEL009512-PA [Aedes aegypti]
AAEL010053	1096	0	1	0.001	0.29	8.17991	Up	0.450054	0.734018	-	K14861|1|2e-34|147|dpe:Dper_GL23338|nucleolar pre-ribosomal-associated protein 1	-	GO:0019840//isoprenoid binding	GO:0006726//eye pigment biosynthetic process;GO:0007165//signal transduction	gi|108873794|gb|EAT38019.1|/1.04856e-168/AAEL010053-PA [Aedes aegypti]
AAEL007975	2147	0	2	0.001	0.29	8.17991	Up	0.213492	0.481113	-	-	-	-	-	gi|108876048|gb|EAT40273.1|/0/AAEL007975-PA [Aedes aegypti]
AAEL005279	1091	0	1	0.001	0.29	8.17991	Up	0.450054	0.728208	-	K00604|1|0.0|697|aag:AaeL_AAEL005279|methionyl-tRNA formyltransferase [EC:2.1.2.9]	-	GO:0016742//hydroxymethyl-, formyl- and related transferase activity	GO:0019988//charged-tRNA amino acid modification;GO:0006412//translation	gi|157109317|ref|XP_001650620.1|/0/methionyl-tRNA formyltransferase [Aedes aegypti]
AAEL000224	1113	0	1	0.001	0.29	8.17991	Up	0.450054	0.726074	-	K01312|1|8e-41|168|dpo:Dpse_GA18102|trypsin [EC:3.4.21.4];K01315|2|3e-37|156|pon:100172984|plasminogen [EC:3.4.21.7];K01324|5|2e-35|150|rno:25048|plasma kallikrein [EC:3.4.21.34]	-	GO:0004175//endopeptidase activity	GO:0019538//protein metabolic process	gi|157141639|ref|XP_001647736.1|/9.98031e-175/hypothetical protein AaeL_AAEL015439 [Aedes aegypti]
AAEL000074	1119	0	1	0.001	0.29	8.17991	Up	0.450054	0.719744	-	K01362|1|4e-72|272|dme:Dmel_CG4920|[EC:3.4.21.-];K01312|3|7e-43|175|dpo:Dpse_GA15202|trypsin [EC:3.4.21.4];K01344|4|5e-37|155|xla:380116|protein C (activated) [EC:3.4.21.69]	-	GO:0004175//endopeptidase activity	GO:0019538//protein metabolic process	gi|157103209|ref|XP_001647872.1|/0/serine protease [Aedes aegypti]
AAEL015340	1118	0	1	0.001	0.29	8.17991	Up	0.450054	0.697906	-	-	-	-	-	gi|108868148|gb|EAT32443.1|/3.36795e-138/AAEL015340-PA [Aedes aegypti]
AAEL003559	2173	0	2	0.001	0.29	8.17991	Up	0.213492	0.472336	-	K00698|1|5e-10|67.4|dse:Dsec_GM10642|chitin synthase [EC:2.4.1.16]	GO:0043231//intracellular membrane-bounded organelle	-	GO:0071897//DNA biosynthetic process	gi|108880925|gb|EAT45150.1|/0/AAEL003559-PA, partial [Aedes aegypti]
AAEL013160	1122	0	1	0.001	0.29	8.17991	Up	0.450054	0.677496	-	K02432|1|2e-149|529|dgr:Dgri_GH17099|frizzled 1/7	GO:0031224//intrinsic component of membrane	GO:0004888//transmembrane signaling receptor activity	GO:0007166//cell surface receptor signaling pathway	gi|403183338|gb|EAT34613.2|/0/AAEL013160-PA, partial [Aedes aegypti]
AAEL009360	3303	0	3	0.001	0.28	8.12928	Up	0.101275	0.284611	-	K08863|1|0.0|767|aag:AaeL_AAEL009360|polo-like kinase 4 [EC:2.7.11.21]	GO:0005813//centrosome	GO:0004672//protein kinase activity;GO:0032559	GO:0000278//mitotic cell cycle;GO:0010824//regulation of centrosome duplication;GO:0003006//developmental process involved in reproduction;GO:0006464//cellular protein modification process	gi|157123022|ref|XP_001659987.1|/0/serine/threonine protein kinase [Aedes aegypti]
AAEL002730	1149	0	1	0.001	0.28	8.12928	Up	0.450054	0.735191	-	K13963|1|1e-27|124|dya:Dyak_GE11095|serpin B	-	-	-	gi|108881845|gb|EAT46070.1|/0/AAEL002730-PA [Aedes aegypti]
AAEL007568	1135	0	1	0.001	0.28	8.12928	Up	0.450054	0.733015	-	K03027|1|0.0|673|aag:AaeL_AAEL007568|DNA-directed RNA polymerases I and III subunit RPAC1	GO:0044451;GO:0044452;GO:0015630//microtubule cytoskeleton	GO:0034062//RNA polymerase activity;GO:0003676//nucleic acid binding;GO:0005515//protein binding	GO:0006351//transcription, DNA-templated	gi|157116377|ref|XP_001658447.1|/0/DNA-directed RNA polymerase [Aedes aegypti]
AAEL006283	1137	0	1	0.001	0.28	8.12928	Up	0.450054	0.732849	-	K04233|1|3e-14|80.1|cel:ZK455.3|allatostatin receptor;K04239|2|3e-14|80.1|tca:662555|hypocretin (orexin) receptor 2;K08428|3|2e-13|77.4|ssc:100511500|G protein-coupled receptor 139	GO:0031224//intrinsic component of membrane	GO:0004871//signal transducer activity	GO:0007166//cell surface receptor signaling pathway	gi|403182781|gb|EAT42153.2|/0/AAEL006283-PA, partial [Aedes aegypti]
AAEL009745	3339	0	3	0.001	0.28	8.12928	Up	0.101275	0.283609	-	K13253|1|0.0|2202|aag:AaeL_AAEL009745|nitric-oxide synthase, invertebrate [EC:1.14.13.39]	GO:0005737//cytoplasm	GO:0005515//protein binding;GO:0000166//nucleotide binding;GO:0003676//nucleic acid binding;GO:0050662//coenzyme binding;GO:0005506//iron ion binding;GO:0016709//oxidoreductase activity, acting on paired donors, with incorporation or reduction of molecular oxygen, NAD(P)H as one donor, and incorporation of one atom of oxygen	GO:0008354//germ cell migration;GO:0048812//neuron projection morphogenesis;GO:0006412//translation;GO:0007143//female meiotic division;GO:0006355//regulation of transcription, DNA-templated;GO:0045165//cell fate commitment;GO:0008283//cell proliferation;GO:0031124//mRNA 3'-end processing;GO:0048513//organ development;GO:0044271//cellular nitrogen compound biosynthetic process;GO:0019827//stem ce…	gi|157124093|ref|XP_001660328.1|/0/nitric oxide synthase [Aedes aegypti]
AAEL012221	1149	0	1	0.001	0.28	8.12928	Up	0.450054	0.72591	-	K05388|1|2e-18|94.4|spu:588616|voltage-gated sodium channel alpha, invertebrate	-	-	-	-
AAEL014663	1149	0	1	0.001	0.28	8.12928	Up	0.450054	0.722976	-	K00666|1|7e-114|410|der:Dere_GG24306|fatty-acyl-CoA synthase [EC:6.2.1.-]	-	GO:0003824//catalytic activity	-	gi|157106380|ref|XP_001649297.1|/0/AMP dependent coa ligase [Aedes aegypti]
AAEL000267	1128	0	1	0.001	0.28	8.12928	Up	0.450054	0.719584	-	-	-	-	-	gi|108884506|gb|EAT48731.1|/1.19796e-60/AAEL000267-PA [Aedes aegypti]
AAEL000974	1131	0	1	0.001	0.28	8.12928	Up	0.450054	0.712262	-	K09228|1|1e-71|270|pon:100459001|KRAB domain-containing zinc finger protein	GO:0044464	GO:0046914//transition metal ion binding	-	gi|157113039|ref|XP_001657737.1|/0/zinc finger protein [Aedes aegypti]
AAEL002055	1134	0	1	0.001	0.28	8.12928	Up	0.450054	0.71179	-	-	GO:0016023//cytoplasmic membrane-bounded vesicle	-	GO:0007186//G-protein coupled receptor signaling pathway	gi|157126249|ref|XP_001654557.1|/5.12976e-142/neuroendocrine protein 7b2 [Aedes aegypti]
AAEL011903	3286	0	3	0.001	0.28	8.12928	Up	0.101275	0.281187	-	K09228|1|1e-49|199|pon:100437913|KRAB domain-containing zinc finger protein	-	-	-	-
AAEL017585	4196	0	3.78	0.001	0.28	8.12928	Up	0.101275	0.279452	-	-	-	-	-	gi|195441780|ref|XP_002068662.1|/3.88347e-99/GK12698 [Drosophila willistoni]
AAEL008843	1138	0	1	0.001	0.28	8.12928	Up	0.450054	0.6928	-	K02728|1|9e-14|78.6|ame:413757|20S proteasome subunit alpha 3 [EC:3.4.25.1]	-	-	-	gi|108875131|gb|EAT39356.1|/1.01791e-98/AAEL008843-PB [Aedes aegypti]
AAEL006533	1146	0	1	0.001	0.28	8.12928	Up	0.450054	0.687182	-	K09443|1|1e-174|613|aag:AaeL_AAEL006533|ETS-type family, other	GO:0043231//intracellular membrane-bounded organelle	GO:0001071//nucleic acid binding transcription factor activity;GO:0003677//DNA binding	GO:0048812//neuron projection morphogenesis;GO:0006351//transcription, DNA-templated	gi|157113586|ref|XP_001652009.1|/1.97222e-173/Ets domain-containing protein [Aedes aegypti]
AAEL014649	1142	0	1	0.001	0.28	8.12928	Up	0.450054	0.680646	-	-	-	GO:0000166//nucleotide binding	-	gi|108868870|gb|EAT33095.1|/6.81638e-126/AAEL014649-PA [Aedes aegypti]
AAEL011245	1163	0	1	0.001	0.28	8.12928	Up	0.450054	0.679784	-	K00809|1|0.0|720|aag:AaeL_AAEL011245|deoxyhypusine synthase [EC:2.5.1.46]	-	-	GO:0018205//peptidyl-lysine modification	gi|157128783|ref|XP_001661519.1|/0/deoxyhypusine synthase [Aedes aegypti]
AAEL002414	1200	0	1	0.001	0.27	8.07682	Up	0.450054	0.748521	-	K06767|1|6e-16|85.9|spu:588938|Down syndrome cell adhesion molecule;K06467|2|1e-15|85.1|xtr:100135351|CD22 antigen	GO:0044464	-	-	gi|157128800|ref|XP_001655199.1|/0/sidestep protein [Aedes aegypti]
AAEL012025	1186	0	1	0.001	0.27	8.07682	Up	0.450054	0.738394	-	K10836|1|1e-123|443|dme:Dmel_CG6949|mitochondrial protein-transporting ATPase [EC:3.6.3.51]	-	-	-	-
AAEL006518	1189	0	1	0.001	0.27	8.07682	Up	0.450054	0.736368	-	K01489|1|2e-85|316|aag:AaeL_AAEL006518|cytidine deaminase [EC:3.5.4.5]	-	GO:0046914//transition metal ion binding;GO:0016814//hydrolase activity, acting on carbon-nitrogen (but not peptide) bonds, in cyclic amidines	GO:0006216//cytidine catabolic process	gi|108877662|gb|EAT41887.1|/4.03721e-84/AAEL006518-PA [Aedes aegypti]
AAEL000372	1599	0	1.35	0.001	0.27	8.07682	Up	0.450054	0.735527	-	K01092|1|6e-155|548|aag:AaeL_AAEL000372|myo-inositol-1(or 4)-monophosphatase [EC:3.1.3.25]	-	GO:0016791//phosphatase activity	-	gi|157130016|ref|XP_001655518.1|/1.24356e-153/myo inositol monophosphatase [Aedes aegypti]
AAEL014920	1194	0	1	0.001	0.27	8.07682	Up	0.450054	0.72755	-	K01046|1|1e-86|320|dme:Dmel_CG8093|triacylglycerol lipase [EC:3.1.1.3];K01066|2|7e-81|301|dme:Dmel_CG7279|esterase / lipase [EC:3.1.1.-]	-	-	GO:0044238	gi|157107912|ref|XP_001649995.1|/0/lipase 1 precursor [Aedes aegypti]
AAEL005316	1174	0	1	0.001	0.27	8.07682	Up	0.450054	0.717819	-	-	-	-	-	gi|108878982|gb|EAT43207.1|/5.87352e-104/AAEL005316-PA [Aedes aegypti]
AAEL013406	1170	0	1	0.001	0.27	8.07682	Up	0.450054	0.710376	-	K00747|1|1e-12|74.7|tca:656110|chondroitin polymerizing factor [EC:2.4.1.175 2.4.1.226];K02330|2|2e-12|74.3|tca:656359|DNA polymerase beta subunit [EC:2.7.7.7 4.2.99.-]	-	-	-	gi|157135794|ref|XP_001663596.1|/2.13459e-114/venom allergen [Aedes aegypti]
AAEL007089	1176	0	1	0.001	0.27	8.07682	Up	0.450054	0.70679	-	K15688|1|8e-172|603|aag:AaeL_AAEL007089|E3 ubiquitin-protein ligase MUL1 [EC:6.3.2.19]	-	GO:0016879//ligase activity, forming carbon-nitrogen bonds;GO:0046914//transition metal ion binding	-	gi|108877013|gb|EAT41238.1|/1.62104e-170/AAEL007089-PA [Aedes aegypti]
AAEL007788	1190	0	1	0.001	0.27	8.07682	Up	0.450054	0.70617	-	K13149|1|1e-80|300|aag:AaeL_AAEL007788|integrator complex subunit 12	-	GO:0046914//transition metal ion binding	-	gi|108876258|gb|EAT40483.1|/2.99406e-79/AAEL007788-PA, partial [Aedes aegypti]
AAEL008584	1181	0	1	0.001	0.27	8.07682	Up	0.450054	0.704317	-	-	-	-	-	gi|108875417|gb|EAT39642.1|/0/AAEL008584-PA [Aedes aegypti]
AAEL013616	1179	0	1	0.001	0.27	8.07682	Up	0.450054	0.704009	-	K10603|1|5e-14|79.3|ptr:474134|autoimmune regulator;K11643|3|8e-13|75.5|dre:558344|chromodomain-helicase-DNA-binding protein 4 [EC:3.6.4.12]	-	GO:0046872//metal ion binding	-	gi|108869892|gb|EAT34117.1|/0/AAEL013616-PA [Aedes aegypti]
AAEL003541	1200	0	1	0.001	0.27	8.07682	Up	0.450054	0.682956	-	K10093|1|2e-29|130|xtr:100124899|galectin-9;K06832|3|5e-28|125|dre:563573|galectin-8	GO:0044444	GO:0048029//monosaccharide binding	-	gi|157136839|ref|XP_001656933.1|/0/galectin [Aedes aegypti]
AAEL013346	909	0	0.76	0.001	0.27	8.07682	Up	0.948742	0.959877	-	K09542|1|1e-48|194|aag:AaeL_AAEL013341|crystallin, alpha B	-	-	GO:0006950//response to stress	gi|157135547|ref|XP_001663492.1|/8.71835e-80/lethal(2)essential for life protein, l2efl [Aedes aegypti]
AAEL013392	1237	0	1	0.001	0.26	8.02237	Up	0.450054	0.723626	-	-	-	-	-	gi|108870136|gb|EAT34361.1|/0/AAEL013392-PA [Aedes aegypti]
AAEL000819	1218	0	1	0.001	0.26	8.02237	Up	0.450054	0.71878	-	-	-	-	-	gi|108883879|gb|EAT48104.1|/0/AAEL000819-PA [Aedes aegypti]
AAEL000085	1211	0	1	0.001	0.26	8.02237	Up	0.450054	0.708813	-	-	-	-	-	gi|108884728|gb|EAT48953.1|/1.43229e-68/AAEL000085-PA [Aedes aegypti]
AAEL006525	2410	0	2	0.001	0.26	8.02237	Up	0.213492	0.475571	-	K14966|1|2e-25|118|tsp:Tsp_06154|host cell factor	-	-	-	gi|157113584|ref|XP_001652008.1|/0/kelch repeat protein [Aedes aegypti]
AAEL006637	1220	0	1	0.001	0.26	8.02237	Up	0.450054	0.706015	-	K14850|1|0.0|660|aag:AaeL_AAEL006637|ribosomal RNA-processing protein 8 [EC:2.1.1.-]	-	-	-	gi|108877533|gb|EAT41758.1|/0/AAEL006637-PA [Aedes aegypti]
AAEL014263	1245	0	1	0.001	0.26	8.02237	Up	0.450054	0.70324	-	K09228|1|8e-24|112|cfa:100856035|KRAB domain-containing zinc finger protein	-	-	-	gi|108869238|gb|EAT33463.1|/0/AAEL014263-PA [Aedes aegypti]
AAEL005915	2449	0	2	0.001	0.26	8.02237	Up	0.213492	0.474832	-	K11810|1|1e-26|122|xtr:394932|MFS transporter, MCP family, solute carrier family 16 (monocarboxylic acid transporters), member 12;K08180|5|4e-26|120|gga:395383|MFS transporter, MCP family, solute carrier family 16 (monocarboxylic acid transporters), member 3	-	-	GO:0006810//transport	gi|157111679|ref|XP_001651679.1|/0/monocarboxylate transporter [Aedes aegypti]
AAEL010910	2393	0	2	0.001	0.26	8.02237	Up	0.213492	0.472044	-	K03363|1|3e-15|84.7|aga:AgaP_AGAP009338|cell division cycle 20, cofactor of APC complex	-	-	GO:0007126//meiotic nuclear division	gi|108872829|gb|EAT37054.1|/0/AAEL010910-PA [Aedes aegypti]
AAEL001756	2543	0	2	0.001	0.25	7.96578	Up	0.213492	0.486941	-	K03349|1|0.0|1522|aag:AaeL_AAEL001756|anaphase-promoting complex subunit 2	GO:0000152//nuclear ubiquitin ligase complex	GO:0019899//enzyme binding	GO:0007049//cell cycle;GO:0051969//regulation of transmission of nerve impulse;GO:0019941//modification-dependent protein catabolic process;GO:0008582//regulation of synaptic growth at neuromuscular junction	gi|157123878|ref|XP_001653953.1|/0/anaphase-promoting complex subunit [Aedes aegypti]
AAEL008292	1254	0	1	0.001	0.25	7.96578	Up	0.450054	0.75114	-	K04578|1|0.0|766|aag:AaeL_AAEL008292|corticotropin releasing hormone receptor 1	GO:0031224//intrinsic component of membrane	GO:0008528//G-protein coupled peptide receptor activity;GO:0005179//hormone activity	GO:0007166//cell surface receptor signaling pathway	gi|108875727|gb|EAT39952.1|/0/AAEL008292-PA [Aedes aegypti]
AAEL008208	1290	0	1	0.001	0.25	7.96578	Up	0.450054	0.746785	-	K01310|1|4e-40|166|dpo:Dpse_GA19618|chymotrypsin [EC:3.4.21.1];K04346|2|7e-37|155|tca:661072|guanine nucleotide-binding protein subunit alpha-12;K09640|3|1e-36|154|dse:Dsec_GM14740|transmembrane protease, serine 9 [EC:3.4.21.-]	-	GO:0004175//endopeptidase activity	GO:0019538//protein metabolic process	gi|157118166|ref|XP_001659040.1|/6.63814e-160/serine protease [Aedes aegypti]
AAEL010937	1299	0	1	0.001	0.25	7.96578	Up	0.450054	0.742994	-	K13917|1|5e-90|332|ame:414001|mRNA-capping enzyme [EC:2.7.7.50 3.1.3.33];K02084|2|9e-07|55.5|tad:TRIADDRAFT_61488|apoptotic protease-activating factor;K03130|3|4e-06|53.5|tad:TRIADDRAFT_26455|transcription initiation factor TFIID subunit 5;K14963|4|4e-06|53.5|tad:TRIADDRAFT_53331|COMPASS component SWD3;K11887|5|8e-06|52.4|xla:414544|proteasomal ATPase-associated factor 1	-	-	-	gi|108872810|gb|EAT37035.1|/0/AAEL010937-PA [Aedes aegypti]
AAEL000604	2525	0	2	0.001	0.25	7.96578	Up	0.213492	0.483091	-	-	-	-	-	gi|108884101|gb|EAT48326.1|/2.91144e-140/AAEL000604-PA [Aedes aegypti]
AAEL008743	1274	0	1	0.001	0.25	7.96578	Up	0.450054	0.735863	-	K09553|1|1e-10|68.6|tca:655405|stress-induced-phosphoprotein 1;K09527|4|3e-09|63.5|smm:Smp_138680.2|DnaJ homolog subfamily C member 7;K04460|5|6e-09|62.8|cin:100186268|protein phosphatase 5 [EC:3.1.3.16]	-	-	-	gi|108875243|gb|EAT39468.1|/0/AAEL008743-PA [Aedes aegypti]
AAEL014581	1257	0	1	0.001	0.25	7.96578	Up	0.450054	0.732016	-	K05326|1|5e-152|538|aga:AgaP_AGAP009050|cyclic nucleotide gated channel, invertebrate	GO:0034703//cation channel complex	GO:0005217//intracellular ligand-gated ion channel activity	GO:0019935//cyclic-nucleotide-mediated signaling;GO:0006811//ion transport	gi|157105850|ref|XP_001649054.1|/0/cyclic-nucleotide-gated cation channel [Aedes aegypti]
AAEL015604	1287	0	1	0.001	0.25	7.96578	Up	0.450054	0.711318	-	K04282|1|6e-12|72.8|dre:569382|thyrotropin-releasing hormone receptor;K08428|3|5e-11|69.7|mdo:100019036|G protein-coupled receptor 139	GO:0031224//intrinsic component of membrane	GO:0008528//G-protein coupled peptide receptor activity	GO:0007166//cell surface receptor signaling pathway	gi|403183495|gb|EAT32276.2|/0/AAEL015604-PA, partial [Aedes aegypti]
AAEL012802	1280	0	1	0.001	0.25	7.96578	Up	0.450054	0.707567	-	K09228|1|2e-35|150|api:100159445|KRAB domain-containing zinc finger protein	-	-	-	gi|108870764|gb|EAT34989.1|/0/AAEL012802-PA [Aedes aegypti]
AAEL015092	1297	0	1	0.001	0.25	7.96578	Up	0.450054	0.703547	-	-	-	-	-	gi|108872166|gb|EAT36391.1|/6.56493e-107/AAEL011512-PA [Aedes aegypti]
AAEL006925	2532	0	2	0.001	0.25	7.96578	Up	0.213492	0.471171	-	K10865|1|2e-08|62.4|bmy:Bm1_21560|double-strand break repair protein MRE11;K12857|2|2e-07|58.9|aag:AaeL_AAEL007708|Prp8 binding protein	-	-	-	gi|108877197|gb|EAT41422.1|/0/AAEL006925-PA [Aedes aegypti]
AAEL008558	2519	0	2	0.001	0.25	7.96578	Up	0.213492	0.470735	-	K09667|1|6e-11|70.5|dwi:Dwil_GK21381|polypeptide N-acetylglucosaminyltransferase [EC:2.4.1.-]	-	-	GO:0010927	gi|157119177|ref|XP_001653286.1|/0/tetratricopeptide repeat protein, tpr [Aedes aegypti]
AAEL009195	2492	0	2	0.001	0.25	7.96578	Up	0.213492	0.468713	-	K12307|1|0.0|1115|aag:AaeL_AAEL009195|MFS transporter, ceroid-lipofuscinosis neuronal protein 7	-	-	GO:0006810//transport	gi|108874730|gb|EAT38955.1|/0/AAEL009195-PA [Aedes aegypti]
AAEL011962	1270	0	1	0.001	0.25	7.96578	Up	0.450054	0.683101	-	K08282|1|3e-11|70.5|spu:575551|non-specific serine/threonine protein kinase [EC:2.7.11.1]	-	-	-	-
AAEL003878	1286	0	1	0.001	0.25	7.96578	Up	0.450054	0.680071	-	-	-	-	-	gi|108880542|gb|EAT44767.1|/0/AAEL003878-PA [Aedes aegypti]
AAEL009730	1256	0	1	0.001	0.25	7.96578	Up	0.450054	0.679354	-	-	-	-	-	gi|108874146|gb|EAT38371.1|/9.76904e-177/AAEL009730-PA [Aedes aegypti]
AAEL002145	2484	0	2	0.001	0.25	7.96578	Up	0.213492	0.466281	-	K09228|1|1e-78|295|dre:100148223|KRAB domain-containing zinc finger protein	GO:0005622//intracellular	GO:0003676//nucleic acid binding;GO:0046914//transition metal ion binding	-	gi|157167541|ref|XP_001654847.1|/0/gonadotropin inducible transcription factor [Aedes aegypti]
AAEL014048	2642	0	2	0.001	0.24	7.90689	Up	0.213492	0.486786	-	K03213|1|0.0|983|aag:AaeL_AAEL014048|naked cuticle	GO:0043231//intracellular membrane-bounded organelle;GO:0016020//membrane	GO:0046914//transition metal ion binding	GO:0035567//non-canonical Wnt signaling pathway;GO:0007365//periodic partitioning;GO:0001708//cell fate specification	gi|122093171|sp|Q16HE8.1|NKD_AEDAE/0/RecName: Full=Protein naked cuticle homolog [Aedes aegypti]
AAEL004095	1346	0	1	0.001	0.24	7.90689	Up	0.450054	0.750615	-	K00011|1|3e-89|329|dme:Dmel_CG10863|aldehyde reductase [EC:1.1.1.21]	-	GO:0003824//catalytic activity	GO:0044237//cellular metabolic process	gi|157104540|ref|XP_001648456.1|/0/aldo-keto reductase [Aedes aegypti]
AAEL001317	2621	0	2	0.001	0.24	7.90689	Up	0.213492	0.485394	-	K12835|1|0.0|1408|aag:AaeL_AAEL001317|ATP-dependent RNA helicase DDX42 [EC:3.6.4.13]	-	GO:0032559;GO:0042623//ATPase activity, coupled	-	gi|157117281|ref|XP_001653010.1|/0/DEAD box ATP-dependent RNA helicase [Aedes aegypti]
AAEL005326	1330	0	1	0.001	0.24	7.90689	Up	0.450054	0.739751	-	K15421|1|3e-13|77.0|dpo:Dpse_GA25306|secretion-regulating guanine nucleotide exchange factor	-	-	-	gi|108879003|gb|EAT43228.1|/0/AAEL005326-PA [Aedes aegypti]
AAEL007156	1306	0	1	0.001	0.24	7.90689	Up	0.450054	0.722814	-	-	-	-	-	gi|108876960|gb|EAT41185.1|/7.89611e-137/AAEL007156-PA, partial [Aedes aegypti]
AAEL011155	1321	0	1	0.001	0.24	7.90689	Up	0.450054	0.72168	-	K01920|1|1e-83|311|ame:412610|glutathione synthase [EC:6.3.2.3]	-	-	-	gi|108872563|gb|EAT36788.1|/0/AAEL011155-PA [Aedes aegypti]
AAEL002801	1304	0	1	0.001	0.24	7.90689	Up	0.450054	0.720388	-	-	-	-	-	gi|108881753|gb|EAT45978.1|/0/AAEL002801-PA [Aedes aegypti]
AAEL014820	1310	0	1	0.001	0.24	7.90689	Up	0.450054	0.709907	-	-	-	GO:0016740//transferase activity	-	gi|108868718|gb|EAT32943.1|/2.09677e-177/AAEL014820-PA [Aedes aegypti]
AAEL009551	3924	0	3	0.001	0.24	7.90689	Up	0.101275	0.279237	-	K05401|1|3e-41|171|dme:Dmel_CG5195|toll-like receptor 3	GO:0031224//intrinsic component of membrane	GO:0004872//receptor activity	GO:0006952//defense response;GO:0023052//signaling	gi|403183043|gb|EAT38569.2|/0/AAEL009551-PA [Aedes aegypti]
AAEL004368	2567	0	2	0.001	0.24	7.90689	Up	0.213492	0.47088	-	K14544|1|0.0|1516|aag:AaeL_AAEL004368|U3 small nucleolar RNA-associated protein 22	-	-	-	gi|157105710|ref|XP_001648991.1|/0/nucleolar RNA-associated protein [Aedes aegypti]
AAEL011231	1344	0	1	0.001	0.24	7.90689	Up	0.450054	0.686304	-	K08706|1|0.0|656|aag:AaeL_AAEL011231|nuclear receptor subfamily 0 group A	-	GO:0005488//binding	GO:0009987//cellular process	gi|108872484|gb|EAT36709.1|/0/AAEL011231-PA [Aedes aegypti]
AAEL011899	1353	0	1	0.001	0.24	7.90689	Up	0.450054	0.678781	-	K00741|1|0.0|914|aag:AaeL_AAEL011899|N-acetyllactosaminide beta-1,3-N-acetylglucosaminyltransferase [EC:2.4.1.149]	-	-	-	-
AAEL001681	2772	0	2	0.001	0.23	7.84549	Up	0.213492	0.484932	-	K01362|1|9e-33|143|dme:Dmel_CG2071|[EC:3.4.21.-];K04346|2|1e-15|86.7|tca:661072|guanine nucleotide-binding protein subunit alpha-12;K01312|3|1e-15|86.3|dgr:Dgri_GH22868|trypsin [EC:3.4.21.4]	-	GO:0004175//endopeptidase activity	GO:0019538//protein metabolic process	gi|108882967|gb|EAT47192.1|/0/AAEL001681-PA [Aedes aegypti]
AAEL003122	1376	0	1	0.001	0.23	7.84549	Up	0.450054	0.74368	-	-	GO:0031674//I band	-	-	gi|108881394|gb|EAT45619.1|/4.47428e-93/AAEL003122-PA [Aedes aegypti]
AAEL009091	1396	0	1	0.001	0.23	7.84549	Up	0.450054	0.732182	-	-	-	-	-	gi|108874845|gb|EAT39070.1|/2.01531e-157/AAEL009091-PA [Aedes aegypti]
AAEL003462	2763	0	2	0.001	0.23	7.84549	Up	0.213492	0.480962	-	K01593|1|3e-174|613|tca:661480|aromatic-L-amino-acid decarboxylase [EC:4.1.1.28]	-	GO:0048037//cofactor binding;GO:0016830//carbon-carbon lyase activity	GO:0019752//carboxylic acid metabolic process	gi|157136487|ref|XP_001656851.1|/0/aromatic amino acid decarboxylase [Aedes aegypti]
AAEL000082	1389	0	1	0.001	0.23	7.84549	Up	0.450054	0.713841	-	K08471|1|0.0|907|aag:AaeL_AAEL000082|gustatory receptor	-	-	-	gi|403182334|gb|EAT48933.2|/0/AAEL000082-PA, partial [Aedes aegypti]
AAEL007354	1368	0	1	0.001	0.23	7.84549	Up	0.450054	0.704779	-	K06173|1|0.0|830|aag:AaeL_AAEL007354|tRNA pseudouridine38-40 synthase [EC:5.4.99.12]	-	GO:0003676//nucleic acid binding;GO:0016866//intramolecular transferase activity	GO:0009451//RNA modification;GO:0006399//tRNA metabolic process	gi|157115880|ref|XP_001658327.1|/0/pseudouridylate synthase [Aedes aegypti]
AAEL003626	2699	0	2	0.001	0.23	7.84549	Up	0.213492	0.47439	-	K05038|1|0.0|1187|aag:AaeL_AAEL003626|solute carrier family 6 (neurotransmitter transporter, amino acid) member 5/7/9/14	GO:0016021//integral component of membrane	GO:0015291//secondary active transmembrane transporter activity;GO:0005326//neurotransmitter transporter activity	GO:0006810//transport	gi|167515090|gb|ABZ81820.1|/0/sodium-dependent nutrient amino acid transporter 2 [Aedes aegypti]
AAEL014267	1404	0	1	0.001	0.23	7.84549	Up	0.450054	0.702626	-	-	-	-	-	gi|108869234|gb|EAT33459.1|/0/AAEL014267-PA [Aedes aegypti]
AAEL003363	1361	0	1	0.001	0.23	7.84549	Up	0.450054	0.688652	-	K01080|1|2e-65|250|dme:Dmel_CG12746|phosphatidate phosphatase [EC:3.1.3.4]	GO:0044464	-	-	gi|157136059|ref|XP_001656750.1|/4.74575e-180/phosphatidic acid phosphatase [Aedes aegypti]
AAEL006710	1362	0	1	0.001	0.23	7.84549	Up	0.450054	0.685281	-	K13201|1|0.0|697|aag:AaeL_AAEL006710|nucleolysin TIA-1/TIAR	GO:0030532//small nuclear ribonucleoprotein complex	GO:0003723//RNA binding	GO:0000380//alternative mRNA splicing, via spliceosome	gi|157114083|ref|XP_001657973.1|/0/nucleolysin tia-1 [Aedes aegypti]
AAEL015062	1362	0	1	0.001	0.23	7.84549	Up	0.450054	0.681222	-	K03424|1|0.0|634|aag:AaeL_AAEL015062|TatD DNase family protein [EC:3.1.21.-]	-	-	-	gi|108868492|gb|EAT32717.1|/1.3808e-179/AAEL015062-PA [Aedes aegypti]
AAEL006532	2668	0	2	0.001	0.23	7.84549	Up	0.213492	0.466565	-	K11293|1|0.0|1327|aag:AaeL_AAEL006532|protein HIRA/HIR1	GO:0043073//germ cell nucleus	GO:0005488//binding	GO:0043486//histone exchange;GO:0006351//transcription, DNA-templated	gi|157113602|ref|XP_001652017.1|/0/histone transcription regulator [Aedes aegypti]
AAEL002081	1389	0	1	0.001	0.23	7.84549	Up	0.450054	0.677068	-	-	-	-	-	gi|94468814|gb|ABF18256.1|/1.30386e-15/uncharacterized polypeptide [Aedes aegypti]
AAEL012235	1456	0	1	0.001	0.22	7.78136	Up	0.450054	0.75149	-	K14840|1|0.0|793|aag:AaeL_AAEL012235|nucleolar protein 53	-	-	-	-
AAEL004862	2783	0	2	0.001	0.22	7.78136	Up	0.213492	0.484778	-	-	-	-	-	gi|108879497|gb|EAT43722.1|/0/AAEL004862-PA [Aedes aegypti]
AAEL006535	1456	0	1	0.001	0.22	7.78136	Up	0.450054	0.744885	-	K04807|1|9e-28|125|ptr:619369|nicotinic acetylcholine receptor alpha-5;K04814|3|2e-26|120|ssc:100622201|nicotinic acetylcholine receptor beta-3;K05312|5|5e-26|119|cel:F27B3.2|nicotinic acetylcholine receptor, invertebrate	GO:0044459;GO:0031224//intrinsic component of membrane;GO:0016020//membrane	GO:0004871//signal transducer activity;GO:0005231//excitatory extracellular ligand-gated ion channel activity	GO:0006810//transport	gi|403182804|gb|EJY57643.1|/0/AAEL006535-PB [Aedes aegypti]
AAEL015557	1441	0	1	0.001	0.22	7.78136	Up	0.450054	0.744368	-	K01796|1|1e-31|138|dre:553653|alpha-methylacyl-CoA racemase [EC:5.1.99.4]	-	GO:0003824//catalytic activity	-	gi|157140524|ref|XP_001647648.1|/0/alpha methylacyl-coa racemase [Aedes aegypti]
AAEL010697	1440	0	1	0.001	0.22	7.78136	Up	0.450054	0.741967	-	K07508|1|0.0|734|aag:AaeL_AAEL010697|acetyl-CoA acyltransferase 2 [EC:2.3.1.16]	GO:0043231//intracellular membrane-bounded organelle;GO:0044444;GO:0015630//microtubule cytoskeleton;GO:0043231//intracellular membrane-bounded organelle;GO:0044444;GO:0015630//microtubule cytoskeleton	GO:0016747//transferase activity, transferring acyl groups other than amino-acyl groups;GO:0016747//transferase activity, transferring acyl groups other than amino-acyl groups	GO:0009062//fatty acid catabolic process;GO:0009062//fatty acid catabolic process	gi|157126970|ref|XP_001654751.1|/0/3-ketoacyl-coa thiolase, mitochondrial (beta- ketothiolase) (acetyl-coa acyltransferase) (mitochondrial 3-oxoacyl- coa thiolase) [Aedes aegypti]
AAEL003119	1470	0	1	0.001	0.22	7.78136	Up	0.450054	0.735695	-	K10075|1|8e-08|59.3|ssc:100144592|killer cell lectin-like receptor subfamily F, member 1;K06516|3|2e-06|54.7|mmu:16643|killer cell lectin-like receptor subfamily D, member 1	-	-	GO:0009888//tissue development	gi|108881403|gb|EAT45628.1|/0/AAEL003119-PA [Aedes aegypti]
AAEL011858	1467	0	1	0.001	0.22	7.78136	Up	0.450054	0.725746	-	K09228|1|5e-41|169|pon:100442137|KRAB domain-containing zinc finger protein	-	-	-	-
AAEL003075	4258	0	3	0.001	0.22	7.78136	Up	0.101275	0.282613	-	K05658|1|1e-27|127|hmg:100213972|ATP-binding cassette, subfamily B (MDR/TAP), member 1;K02370|2|4e-23|111|hmg:100212160|alpha-1,4-N-acetylglucosaminyltransferase EXTL3 [EC:2.4.1.223 2.4.1.224];K08017|3|5e-22|108|hmg:100197999|advillin;K06478|4|6e-20|101|acs:100563672|protein tyrosine phosphatase, receptor type, C [EC:3.1.3.48];K03010|5|7e-18|94.4|hmg:100208869|DNA-directed RNA polymerase II subun…	-	-	-	gi|108881438|gb|EAT45663.1|/0/AAEL003075-PA [Aedes aegypti]
AAEL009928	1419	0	1	0.001	0.22	7.78136	Up	0.450054	0.695794	-	K01768|1|4e-57|223|dpo:Dpse_GA10197|adenylate cyclase [EC:4.6.1.1];K12796|5|2e-54|213|ame:410256|erbb2-interacting protein	-	-	-	gi|157124572|ref|XP_001654111.1|/0/shoc2 [Aedes aegypti]
AAEL013242	7060	0	5	0.001	0.22	7.78136	Up	0.0227896	0.0894457	-	K10357|1|9e-13|78.2|nvi:100120420|myosin V	-	-	-	gi|108870299|gb|EAT34524.1|/0/AAEL013242-PA [Aedes aegypti]
AAEL004180	1421	0	1	0.001	0.22	7.78136	Up	0.450054	0.683391	-	K06126|1|0.0|931|aag:AaeL_AAEL004180|ubiquinone biosynthesis monooxygenase Coq6 [EC:1.14.13.-]	-	GO:0004497//monooxygenase activity;GO:0050662//coenzyme binding	GO:0006743//ubiquinone metabolic process	gi|108880256|gb|EAT44481.1|/0/AAEL004180-PA [Aedes aegypti]
AAEL014964	2457	0	1.75	0.001	0.22	7.78136	Up	0.450054	0.682088	-	K15191|1|2e-14|82.0|dre:334956|La-related protein 7	-	-	-	gi|108868576|gb|EAT32801.1|/0/AAEL014964-PA [Aedes aegypti]
AAEL007806	1488	0	1	0.001	0.21	7.71425	Up	0.450054	0.745575	-	-	-	-	-	gi|170047868|ref|XP_001851429.1|/1.72355e-178/conserved hypothetical protein [Culex quinquefasciatus]
AAEL000541	1525	0	1	0.001	0.21	7.71425	Up	0.450054	0.74454	-	-	-	-	-	gi|108884202|gb|EAT48427.1|/0/AAEL000541-PB [Aedes aegypti]
AAEL013911	1497	0	1	0.001	0.21	7.71425	Up	0.450054	0.73738	-	K13356|1|1e-81|304|tca:657191|fatty acyl-CoA reductase [EC:1.2.1.-]	-	GO:0003824//catalytic activity	GO:0008152//metabolic process	gi|108869585|gb|EAT33810.1|/0/AAEL013911-PA, partial [Aedes aegypti]
AAEL010778	1498	0	1	0.001	0.21	7.71425	Up	0.450054	0.735359	-	-	-	-	-	gi|108872979|gb|EAT37204.1|/1.34092e-162/AAEL010778-PB [Aedes aegypti]
AAEL009924	1518	0	1	0.001	0.21	7.71425	Up	0.450054	0.734855	-	K10381|1|6e-14|79.7|xtr:779453|desmoplakin;K10352|2|2e-13|77.8|cfa:489503|myosin heavy chain	-	-	-	gi|108873929|gb|EAT38154.1|/0/AAEL009924-PA [Aedes aegypti]
AAEL009342	1538	0	1	0.001	0.21	7.71425	Up	0.450054	0.723952	-	K07976|1|9e-23|108|api:100160180|Rab family, other;K07917|2|2e-22|107|spu:591162|Ras-related protein Rab-30	-	GO:0032561//guanyl ribonucleotide binding	GO:0035556//intracellular signal transduction	gi|157122984|ref|XP_001653797.1|/1.07922e-114/rab [Aedes aegypti]
AAEL009121	1500	0	1	0.001	0.21	7.71425	Up	0.450054	0.719262	-	K15002|1|5e-164|578|aag:AaeL_AAEL009124|cytochrome P450, family 6 [EC:1.14.-.-]	-	GO:0016491//oxidoreductase activity;GO:0005506//iron ion binding	GO:0008152//metabolic process	gi|157120788|ref|XP_001653671.1|/0/cytochrome P450 [Aedes aegypti]
AAEL005409	1482	0	1	0.001	0.21	7.71425	Up	0.450054	0.713208	-	K13765|1|1e-77|291|bta:281453|regulator of G-protein signaling 9	-	-	-	gi|157109846|ref|XP_001650847.1|/0/regulator of g protein signaling [Aedes aegypti]
AAEL006352	1539	0	1	0.001	0.21	7.71425	Up	0.450054	0.707878	-	-	-	-	-	gi|108877873|gb|EAT42098.1|/0/AAEL006352-PA [Aedes aegypti]
AAEL009660	1494	0	1	0.001	0.21	7.71425	Up	0.450054	0.706635	-	-	-	-	-	gi|108874216|gb|EAT38441.1|/0/AAEL009660-PA, partial [Aedes aegypti]
AAEL002067	1496	0	1	0.001	0.21	7.71425	Up	0.450054	0.694893	-	K14937|1|0.0|978|aag:AaeL_AAEL002067|cytochrome P450, family 15, subfamily A, polypeptide 1	-	GO:0016491//oxidoreductase activity;GO:0005506//iron ion binding	GO:0008152//metabolic process	gi|157126335|ref|XP_001654600.1|/0/cytochrome P450 [Aedes aegypti]
AAEL011526	1527	0	1	0.001	0.21	7.71425	Up	0.450054	0.690276	-	K04599|1|1e-142|506|dme:Dmel_CG6965|G protein-coupled receptor Mth (Methuselah protein)	GO:0044464	GO:0004872//receptor activity	GO:0007165//signal transduction	gi|403183198|gb|EAT36384.2|/0/AAEL011526-PA [Aedes aegypti]
AAEL001185	1506	0	1	0.001	0.21	7.71425	Up	0.450054	0.690128	-	K08134|1|3e-10|67.4|cfa:606980|leucine proline-enriched proteoglycan (leprecan)	-	GO:0019842//vitamin binding;GO:0016491//oxidoreductase activity;GO:0046914//transition metal ion binding	GO:0008152//metabolic process	gi|108883502|gb|EAT47727.1|/0/AAEL001185-PA [Aedes aegypti]
AAEL002857	1527	0	1	0.001	0.21	7.71425	Up	0.450054	0.681078	-	-	GO:0044444	-	-	gi|108881662|gb|EAT45887.1|/0/AAEL002857-PA [Aedes aegypti]
AAEL013484	1618	0	1	0.001	0.2	7.64386	Up	0.450054	0.744712	-	-	-	-	-	gi|108870022|gb|EAT34247.1|/0/AAEL013484-PA [Aedes aegypti]
AAEL015570	1613	0	1	0.001	0.2	7.64386	Up	0.450054	0.741625	-	-	-	GO:0032559;GO:0042623//ATPase activity, coupled	-	gi|157117593|ref|XP_001658842.1|/0/ATP-dependent RNA helicase [Aedes aegypti]
AAEL006211	4719	0	3	0.001	0.2	7.64386	Up	0.101275	0.284053	-	K09257|1|0.0|2312|aag:AaeL_AAEL006211|NF-kappa-B inhibitor-like protein 2	-	-	-	gi|108877994|gb|EAT42219.1|/0/AAEL006211-PA, partial [Aedes aegypti]
AAEL015665	1549	0	1	0.001	0.2	7.64386	Up	0.450054	0.730024	-	-	-	-	-	gi|108865454|gb|EAT32225.1|/9.46895e-143/AAEL015665-PA [Aedes aegypti]
AAEL009988	4679	0	3	0.001	0.2	7.64386	Up	0.101275	0.283387	-	K06095|1|5e-22|108|aml:100477704|multiple PDZ domain protein	GO:0044464	-	-	gi|108873864|gb|EAT38089.1|/0/AAEL009988-PA [Aedes aegypti]
AAEL011485	3121	0	2	0.001	0.2	7.64386	Up	0.213492	0.480659	-	-	-	GO:0003824//catalytic activity;GO:0046914//transition metal ion binding	-	gi|108872203|gb|EAT36428.1|/4.9385e-41/AAEL011485-PA [Aedes aegypti]
AAEL008467	1610	0	1	0.001	0.2	7.64386	Up	0.450054	0.728867	-	K01697|1|0.0|1017|aag:AaeL_AAEL008467|cystathionine beta-synthase [EC:4.2.1.22]	GO:0044424	GO:0048037//cofactor binding;GO:0016836//hydro-lyase activity	GO:0006563//L-serine metabolic process;GO:0019344//cysteine biosynthetic process	gi|157118909|ref|XP_001659243.1|/0/cysteine synthase [Aedes aegypti]
AAEL012233	1557	0	1	0.001	0.2	7.64386	Up	0.450054	0.728538	-	-	-	-	-	-
AAEL002031	1560	0	1	0.001	0.2	7.64386	Up	0.450054	0.720711	-	K15004|1|0.0|979|aag:AaeL_AAEL002031|cytochrome P450, family 12 [EC:1.14.-.-]	-	GO:0016491//oxidoreductase activity;GO:0005506//iron ion binding	GO:0008152//metabolic process	gi|403182465|gb|EAT46807.2|/0/AAEL002031-PA [Aedes aegypti]
AAEL012008	1607	0	1	0.001	0.2	7.64386	Up	0.450054	0.717339	-	K10598|1|0.0|1038|aag:AaeL_AAEL012008|peptidyl-prolyl cis-trans isomerase-like 2 [EC:5.2.1.8]	-	-	-	-
AAEL011781	1572	0	1	0.001	0.2	7.64386	Up	0.450054	0.716701	-	K13336|1|0.0|667|aag:AaeL_AAEL011781|peroxin-3	-	-	-	-
AAEL011698	1569	0	1	0.001	0.2	7.64386	Up	0.450054	0.712104	-	K00565|1|0.0|781|aag:AaeL_AAEL011698|mRNA (guanine-N7-)-methyltransferase [EC:2.1.1.56]	-	-	-	-
AAEL003338	1615	0	1	0.001	0.2	7.64386	Up	0.450054	0.711947	-	-	-	-	-	gi|108881146|gb|EAT45371.1|/0/AAEL003338-PA [Aedes aegypti]
AAEL007496	1607	0	1	0.001	0.2	7.64386	Up	0.450054	0.709594	-	K03023|1|0.0|996|aag:AaeL_AAEL007496|DNA-directed RNA polymerase III subunit RPC3	-	GO:0003676//nucleic acid binding;GO:0034062//RNA polymerase activity	GO:0006351//transcription, DNA-templated	gi|108876581|gb|EAT40806.1|/0/AAEL007496-PA [Aedes aegypti]
AAEL003966	1572	0	1	0.001	0.2	7.64386	Up	0.450054	0.698814	-	K15144|1|6e-40|166|dya:Dyak_GE22978|mediator of RNA polymerase II transcription subunit 1;K06775|2|9e-23|108|xtr:100127726|neuronal growth regulator 1;K06766|3|2e-22|108|mdo:100029182|neogenin;K06774|4|3e-22|107|ecb:100064766|neurotrimin	-	-	-	gi|108880468|gb|EAT44693.1|/0/AAEL003966-PA [Aedes aegypti]
AAEL014856	1560	0	1	0.001	0.2	7.64386	Up	0.450054	0.68079	-	K08735|1|0.0|922|aag:AaeL_AAEL014856|DNA mismatch repair protein MSH2	GO:0032300//mismatch repair complex	GO:0032559;GO:0003690//double-stranded DNA binding	GO:0051276//chromosome organization;GO:0006281//DNA repair	gi|157107550|ref|XP_001649832.1|/0/DNA mismatch repair protein spellchecker 1 [Aedes aegypti]
AAEL008220	1591	0	1	0.001	0.2	7.64386	Up	0.450054	0.679067	-	K14775|1|0.0|818|aag:AaeL_AAEL008220|ribosome biogenesis protein UTP30	-	-	-	gi|108875807|gb|EAT40032.1|/0/AAEL008220-PA [Aedes aegypti]
AAEL006738	1650	0	1	0.001	0.19	7.56986	Up	0.450054	0.748347	-	K05726|1|4e-44|179|dre:568309|breast cancer anti-estrogen resistance 1	-	-	GO:0007163//establishment or maintenance of cell polarity;GO:0007409//axonogenesis;GO:0007155//cell adhesion	gi|108877420|gb|EAT41645.1|/0/AAEL006738-PA, partial [Aedes aegypti]
AAEL001548	1692	0	1	0.001	0.19	7.56986	Up	0.450054	0.742309	-	K00699|1|1e-90|334|dme:Dmel_CG17932|glucuronosyltransferase [EC:2.4.1.17]	-	GO:0016757//transferase activity, transferring glycosyl groups	-	gi|157120313|ref|XP_001653602.1|/0/glucosyl/glucuronosyl transferases [Aedes aegypti]
AAEL002097	1633	0	1	0.001	0.19	7.56986	Up	0.450054	0.736199	-	K10352|1|4e-12|73.9|gga:768487|myosin heavy chain;K11498|4|8e-11|69.7|ssc:100626792|centromeric protein E	-	-	-	gi|108882496|gb|EAT46721.1|/0/AAEL002097-PA [Aedes aegypti]
AAEL017411	1524	0	0.9	0.001	0.19	7.56986	Up	0.948742	0.97225	-	K00020|1|0.0|686|aag:AaeL_AAEL006684|3-hydroxyisobutyrate dehydrogenase [EC:1.1.1.31]	-	GO:0016616//oxidoreductase activity, acting on the CH-OH group of donors, NAD or NADP as acceptor;GO:0048037//cofactor binding	GO:0009081//branched-chain amino acid metabolic process;GO:0006007//glucose catabolic process	gi|403183428|gb|EJY58091.1|/0/AAEL017411-PA [Aedes aegypti]
AAEL014457	3382	0	2.06	0.001	0.19	7.56986	Up	0.213492	0.477206	-	K06766|1|8e-31|137|aml:100473369|neogenin	-	-	-	gi|157105320|ref|XP_001648817.1|/0/neuronal cell adhesion molecule [Aedes aegypti]
AAEL000918	1632	0	1	0.001	0.19	7.56986	Up	0.450054	0.718941	-	K01063|1|3e-45|183|tca:658208|juvenile-hormone esterase [EC:3.1.1.59];K15743|3|5e-45|182|mdo:100019607|carboxylesterase 3/5 [EC:3.1.1.1]	-	GO:0003824//catalytic activity	-	gi|403182385|gb|EAT48045.2|/0/AAEL000918-PA, partial [Aedes aegypti]
AAEL018043	1661	0	1	0.001	0.19	7.56986	Up	0.450054	0.707101	-	K15003|1|0.0|685|aag:AaeL_AAEL006793|cytochrome P450, family 9 [EC:1.14.-.-];K07424|2|0.0|665|cqu:CpipJ_CPIJ010539|cytochrome P450, family 3, subfamily A [EC:1.14.14.1]	-	GO:0016491//oxidoreductase activity;GO:0005506//iron ion binding	GO:0008152//metabolic process	gi|403182826|gb|EAT41572.2|/0/AAEL006804-PA [Aedes aegypti]
AAEL006026	3317	0	2	0.001	0.19	7.56986	Up	0.213492	0.473654	-	-	-	-	-	gi|108878215|gb|EAT42440.1|/0/AAEL006026-PA [Aedes aegypti]
AAEL000091	1637	0	1	0.001	0.19	7.56986	Up	0.450054	0.694594	-	K10684|1|0.0|653|aag:AaeL_AAEL000091|ubiquitin-like 1-activating enzyme E1 A [EC:6.3.2.19]	GO:0043231//intracellular membrane-bounded organelle	GO:0008641//small protein activating enzyme activity;GO:0005488//binding	GO:0051091//positive regulation of sequence-specific DNA binding transcription factor activity;GO:0032446//protein modification by small protein conjugation;GO:0019941//modification-dependent protein catabolic process	gi|157103235|ref|XP_001647884.1|/0/sumo-1-activating enzyme E1a [Aedes aegypti]
AAEL005696	1637	0	1	0.001	0.19	7.56986	Up	0.450054	0.693397	-	K15007|1|2e-77|290|aag:AaeL_AAEL004012|cytochrome P450, family 313 [EC:1.14.-.-]	-	GO:0016491//oxidoreductase activity;GO:0005506//iron ion binding	-	gi|403182732|gb|EAT42801.2|/0/AAEL005696-PA [Aedes aegypti]
AAEL000345	3249	0	2	0.001	0.19	7.56986	Up	0.213492	0.469001	-	K05629|1|3e-94|347|bfo:BRAFLDRAFT_203488|atrophin-1 interacting protein 1;K05631|2|4e-94|347|xtr:100379993|atrophin-1 interacting protein 3 (BAI1-associated protein 1)	-	-	-	gi|157130108|ref|XP_001655564.1|/0/membrane associated guanylate kinase inverted 1, magi1 [Aedes aegypti]
AAEL000334	3247	0	2	0.001	0.19	7.56986	Up	0.213492	0.466708	-	K08017|1|2e-119|431|phu:Phum_PHUM507400|advillin;K05761|2|1e-98|362|rno:316521|villin 1	-	GO:0008092//cytoskeletal protein binding	GO:0007476//imaginal disc-derived wing morphogenesis;GO:0030036//actin cytoskeleton organization	gi|157130030|ref|XP_001655525.1|/0/villin [Aedes aegypti]
AAEL006438	1787	0	1	0.001	0.18	7.49185	Up	0.450054	0.749915	-	K03848|1|0.0|930|aag:AaeL_AAEL006438|alpha-1,3-glucosyltransferase [EC:2.4.1.267]	GO:0031090//organelle membrane	GO:0016757//transferase activity, transferring glycosyl groups	-	gi|157113427|ref|XP_001657824.1|/0/dolichyl glycosyltransferase [Aedes aegypti]
AAEL006705	1720	0	1	0.001	0.18	7.49185	Up	0.450054	0.749741	-	K10314|1|0.0|1033|aag:AaeL_AAEL006705|F-box protein 39	-	-	-	gi|108877473|gb|EAT41698.1|/0/AAEL006705-PA [Aedes aegypti]
AAEL006727	1756	0	1	0.001	0.18	7.49185	Up	0.450054	0.747305	-	K15438|1|8e-175|614|aag:AaeL_AAEL006727|aminoacyl tRNA synthase complex-interacting multifunctional protein 2	-	-	-	gi|108877430|gb|EAT41655.1|/1.59766e-173/AAEL006727-PA [Aedes aegypti]
AAEL008125	1794	0	1	0.001	0.18	7.49185	Up	0.450054	0.734185	-	K13356|1|0.0|1065|aag:AaeL_AAEL008125|fatty acyl-CoA reductase [EC:1.2.1.-]	-	GO:0016903//oxidoreductase activity, acting on the aldehyde or oxo group of donors	GO:0008152//metabolic process	gi|108875890|gb|EAT40115.1|/0/AAEL008125-PA [Aedes aegypti]
AAEL014244	1716	0	1	0.001	0.18	7.49185	Up	0.450054	0.731184	-	K00699|1|0.0|1016|aag:AaeL_AAEL014244|glucuronosyltransferase [EC:2.4.1.17]	-	GO:0016757//transferase activity, transferring glycosyl groups	-	gi|157104105|ref|XP_001648256.1|/0/glucosyl/glucuronosyl transferases [Aedes aegypti]
AAEL014014	1713	0	1	0.001	0.18	7.49185	Up	0.450054	0.723139	-	-	-	-	-	gi|157138513|ref|XP_001664232.1|/0/ornithine cyclodeaminase [Aedes aegypti]
AAEL012043	1797	0	1	0.001	0.18	7.49185	Up	0.450054	0.715427	-	K06826|1|3e-08|60.8|ecb:100058173|nidogen (entactin);K10809|2|7e-08|59.7|mcc:701756|thyroglobulin	-	-	-	-
AAEL004883	1725	0	1	0.001	0.18	7.49185	Up	0.450054	0.710847	-	K01769|1|5e-73|276|nve:NEMVE_v1g40000|guanylate cyclase, other [EC:4.6.1.2];K12321|4|2e-71|270|acs:100558820|guanylate cyclase 2D/E/F [EC:4.6.1.2];K12323|5|3e-71|270|tca:100141543|atrial natriuretic peptide receptor A [EC:4.6.1.2]	-	GO:0005488//binding;GO:0016829//lyase activity	GO:0007165//signal transduction;GO:0009124//nucleoside monophosphate biosynthetic process	gi|157107806|ref|XP_001649945.1|/0/guanylate cyclase [Aedes aegypti]
AAEL007472	1763	0	1	0.001	0.18	7.49185	Up	0.450054	0.709281	-	K08869|1|0.0|1079|aag:AaeL_AAEL007472|aarF domain-containing kinase	-	GO:0016772//transferase activity, transferring phosphorus-containing groups	GO:0006796//phosphate-containing compound metabolic process	gi|108876610|gb|EAT40835.1|/0/AAEL007472-PA [Aedes aegypti]
AAEL007406	1732	0	1	0.001	0.18	7.49185	Up	0.450054	0.708969	-	-	-	-	-	gi|108876669|gb|EAT40894.1|/4.20523e-110/AAEL007406-PA [Aedes aegypti]
AAEL001639	1738	0	1	0.001	0.18	7.49185	Up	0.450054	0.700334	-	-	-	-	-	gi|108882998|gb|EAT47223.1|/0/AAEL001639-PA [Aedes aegypti]
AAEL006790	5274	0	3	0.001	0.18	7.49185	Up	0.101275	0.279668	-	-	-	-	-	gi|108877335|gb|EAT41560.1|/0/AAEL006790-PA [Aedes aegypti]
AAEL001552	1696	0	0.96	0.001	0.18	7.49185	Up	0.948742	0.963966	-	K11262|1|3e-08|60.8|aag:AaeL_AAEL006307|acetyl-CoA carboxylase / biotin carboxylase [EC:6.4.1.2 6.3.4.14]	-	-	-	gi|108870749|gb|EAT34974.1|/1.32131e-92/AAEL012829-PA [Aedes aegypti]
AAEL003346	1769	0	1	0.001	0.18	7.49185	Up	0.450054	0.689242	-	K02513|1|0.0|749|aag:AaeL_AAEL003346|heparan sulfate 2-O-sulfotransferase HS2ST1 [EC:2.8.2.-]	GO:0031224//intrinsic component of membrane	GO:0034483//heparan sulfate sulfotransferase activity	GO:0060541//respiratory system development;GO:0005975//carbohydrate metabolic process;GO:0023052//signaling	gi|157135820|ref|XP_001656685.1|/0/heparan sulfate 2-o-sulfotransferase [Aedes aegypti]
AAEL008758	1717	0	1	0.001	0.18	7.49185	Up	0.450054	0.688505	-	K10319|1|2e-155|549|aag:AaeL_AAEL008758|F-box protein 45	GO:0044459;GO:0045202//synapse	-	GO:0008582//regulation of synaptic growth at neuromuscular junction	gi|122067992|sp|Q16XV7.1|FBSP1_AEDAE/4.69e-154/RecName: Full=F-box/SPRY domain-containing protein 1 [Aedes aegypti]
AAEL003742	1745	0	1	0.001	0.18	7.49185	Up	0.450054	0.687036	-	K01201|1|0.0|1115|aag:AaeL_AAEL003742|glucosylceramidase [EC:3.2.1.45]	GO:0000323//lytic vacuole	GO:0004553//hydrolase activity, hydrolyzing O-glycosyl compounds;GO:0043167//ion binding	GO:0006643//membrane lipid metabolic process;GO:0007033//vacuole organization	gi|157138032|ref|XP_001657204.1|/0/glucosylceramidase [Aedes aegypti]
AAEL001464	1791	0	1	0.001	0.18	7.49185	Up	0.450054	0.684698	-	K15499|1|9e-19|95.9|acs:100565063|serine/threonine-protein phosphatase 6 regulatory subunit 1	GO:0031224//intrinsic component of membrane	-	-	gi|108883193|gb|EAT47418.1|/1.31268e-130/AAEL001464-PA [Aedes aegypti]
AAEL012226	1728	0	1	0.001	0.18	7.49185	Up	0.450054	0.683246	-	-	-	-	-	-
AAEL007492	1753	0	1	0.001	0.18	7.49185	Up	0.450054	0.682521	-	K15279|1|3e-127|456|aag:AaeL_AAEL007481|solute carrier family 35 (GDP-fucose transporter), member C1	GO:0031224//intrinsic component of membrane	GO:0005099//Ras GTPase activator activity	GO:0006810//transport;GO:0032318//regulation of Ras GTPase activity	gi|108876580|gb|EAT40805.1|/7.94786e-157/AAEL007492-PA [Aedes aegypti]
AAEL007480	3557	0	2	0.001	0.18	7.49185	Up	0.213492	0.467565	-	K14020|1|0.0|1595|aag:AaeL_AAEL007480|wolfamin	-	-	-	gi|108876578|gb|EAT40803.1|/0/AAEL007480-PA, partial [Aedes aegypti]
AAEL014246	3416	0	2	0.001	0.18	7.49185	Up	0.213492	0.467136	-	K00699|1|0.0|949|aag:AaeL_AAEL014246|glucuronosyltransferase [EC:2.4.1.17]	-	GO:0016757//transferase activity, transferring glycosyl groups	-	gi|157104103|ref|XP_001648255.1|/0/glucosyl/glucuronosyl transferases [Aedes aegypti]
AAEL007131	1863	0	1	0.001	0.17	7.40939	Up	0.450054	0.75272	-	K14258|1|2e-50|201|ame:551643|facilitated trehalose transporter	GO:0031224//intrinsic component of membrane	-	GO:0071702;GO:0006909//phagocytosis	gi|157115212|ref|XP_001658146.1|/0/sugar transporter [Aedes aegypti]
AAEL003247	1877	0	1	0.001	0.17	7.40939	Up	0.450054	0.741113	-	K09228|1|3e-38|160|cfa:100687500|KRAB domain-containing zinc finger protein	-	-	-	gi|403182542|gb|EAT45503.2|/0/AAEL003247-PA [Aedes aegypti]
AAEL011474	1884	0	1	0.001	0.17	7.40939	Up	0.450054	0.735023	-	-	-	-	-	gi|108872205|gb|EAT36430.1|/0/AAEL011474-PA [Aedes aegypti]
AAEL014301	3720	0	2	0.001	0.17	7.40939	Up	0.213492	0.477803	-	-	-	-	GO:0065008;GO:0048565//digestive tract development;GO:0048598//embryonic morphogenesis;GO:0001700//embryonic development via the syncytial blastoderm;GO:0007399//nervous system development;GO:0007431//salivary gland development;GO:0048102//autophagic cell death;GO:0002009//morphogenesis of an epithelium	gi|108869200|gb|EAT33425.1|/0/AAEL014301-PA [Aedes aegypti]
AAEL014509	1884	0	1	0.001	0.17	7.40939	Up	0.450054	0.719101	-	K09228|1|2e-84|313|api:100159445|KRAB domain-containing zinc finger protein	GO:0044464	GO:0046914//transition metal ion binding	-	gi|157105467|ref|XP_001648881.1|/0/zinc finger protein [Aedes aegypti]
AAEL016999	3718	0	2	0.001	0.17	7.40939	Up	0.213492	0.476908	-	K12353|1|2e-96|355|aag:AaeL_AAEL002910|sphingomyelin phosphodiesterase 4 [EC:3.1.4.12];K05681|2|2e-68|261|hsa:9429|ATP-binding cassette, subfamily G (WHITE), member 2	GO:0031982//vesicle;GO:0043234//protein complex;GO:0016021//integral component of membrane	GO:0004872//receptor activity;GO:0032559;GO:0042626//ATPase activity, coupled to transmembrane movement of substances	GO:0007619//courtship behavior;GO:0035071//salivary gland cell autophagic cell death;GO:0009639//response to red or far red light;GO:0046666//retinal cell programmed cell death;GO:0009207;GO:0007611//learning or memory;GO:0042981//regulation of apoptotic process;GO:0006508//proteolysis;GO:0006726//eye pigment biosynthetic process;GO:0012502//induction of programmed cell death;GO:0032446//protein …	gi|403182512|gb|EJY57442.1|/0/AAEL016999-PA [Aedes aegypti]
AAEL001638	1902	0	1	0.001	0.17	7.40939	Up	0.450054	0.70975	-	-	-	-	-	gi|108882981|gb|EAT47206.1|/0/AAEL001638-PA [Aedes aegypti]
AAEL002824	3741	0	2	0.001	0.17	7.40939	Up	0.213492	0.475868	-	K08803|1|1e-17|93.6|spu:575268|death-associated protein kinase [EC:2.7.11.1];K15502|4|5e-17|91.3|aag:AaeL_AAEL014742|serine/threonine-protein phosphatase 6 regulatory ankyrin repeat subunit A	-	-	GO:0001736//establishment of planar polarity	gi|108881683|gb|EAT45908.1|/0/AAEL002824-PA [Aedes aegypti]
AAEL005585	1907	0	1	0.001	0.17	7.40939	Up	0.450054	0.708501	-	K09228|1|2e-47|191|bfo:BRAFLDRAFT_71028|KRAB domain-containing zinc finger protein	-	-	-	gi|108878718|gb|EAT42943.1|/0/AAEL005585-PA [Aedes aegypti]
AAEL008572	1812	0	1	0.001	0.17	7.40939	Up	0.450054	0.70648	-	K14573|1|0.0|1050|aag:AaeL_AAEL008572|nucleolar protein 4	-	GO:0005488//binding	-	gi|108875412|gb|EAT39637.1|/0/AAEL008572-PA [Aedes aegypti]
AAEL001171	1854	0	1	0.001	0.17	7.40939	Up	0.450054	0.70003	-	K05544|1|0.0|1149|aag:AaeL_AAEL001171|tRNA-dihydrouridine synthase 3 [EC:1.3.1.89]	-	GO:0046914//transition metal ion binding;GO:0016627//oxidoreductase activity, acting on the CH-CH group of donors;GO:0050662//coenzyme binding	GO:0006399//tRNA metabolic process	gi|157115267|ref|XP_001658172.1|/0/tRNA-dihydrouridine synthase [Aedes aegypti]
AAEL015141	1889	0	1	0.001	0.17	7.40939	Up	0.450054	0.699877	-	K10862|1|0.0|1170|aag:AaeL_AAEL015141|tyrosyl-DNA phosphodiesterase 1 [EC:3.1.4.-]	-	-	-	gi|157109623|ref|XP_001650753.1|/0/tyrosyl-dna phosphodiesterase [Aedes aegypti]
AAEL001329	1886	0	1	0.001	0.17	7.40939	Up	0.450054	0.698966	-	K15119|1|0.0|773|aag:AaeL_AAEL001329|solute carrier family 25, member 39/40	GO:0019866//organelle inner membrane;GO:0031224//intrinsic component of membrane	-	GO:0051234//establishment of localization	gi|157117823|ref|XP_001653053.1|/0/mitochondrial carrier protein [Aedes aegypti]
AAEL014900	7410	0	4	0.001	0.17	7.40939	Up	0.0480418	0.161153	-	K04728|1|0.0|2170|aag:AaeL_AAEL014900|ataxia telangiectasia mutated family protein [EC:2.7.11.1]	-	GO:0016772//transferase activity, transferring phosphorus-containing groups;GO:0032559	GO:0000075//cell cycle checkpoint;GO:0044260;GO:0051276//chromosome organization;GO:0006796//phosphate-containing compound metabolic process;GO:0090304	gi|157107861|ref|XP_001649972.1|/0/ataxia telangiectasia mutated (atm) [Aedes aegypti]
AAEL009210	3572	0	2	0.001	0.17	7.40939	Up	0.213492	0.470156	-	K01345|1|3e-29|131|acs:100556283|pancreatic endopeptidase E [EC:3.4.21.70];K01324|2|4e-29|131|rno:25048|plasma kallikrein [EC:3.4.21.34];K09640|4|8e-28|127|mgp:100551130|transmembrane protease, serine 9 [EC:3.4.21.-]	-	GO:0003824//catalytic activity	-	gi|108867064|gb|EAT32334.1|/0/AAEL015533-PA [Aedes aegypti]
AAEL005479	1842	0	1	0.001	0.17	7.40939	Up	0.450054	0.687476	-	K04403|1|5e-37|156|tgu:100223478|TAK1-binding protein 1	GO:0031224//intrinsic component of membrane	-	-	gi|108878834|gb|EAT43059.1|/3.5494e-155/AAEL005479-PA [Aedes aegypti]
AAEL014533	3752	0	2	0.001	0.17	7.40939	Up	0.213492	0.469433	-	K15421|1|8e-11|70.9|tca:655683|secretion-regulating guanine nucleotide exchange factor;K10523|2|3e-10|68.9|tad:TRIADDRAFT_50945|speckle-type POZ protein;K10615|3|4e-10|68.6|tad:TRIADDRAFT_59918|E3 ubiquitin-protein ligase HERC4 [EC:6.3.2.19];K10520|4|5e-10|68.2|dre:100536189|ankyrin repeat and BTB/POZ domain-containing protein 1	-	GO:0016772//transferase activity, transferring phosphorus-containing groups	GO:0006796//phosphate-containing compound metabolic process	gi|108868979|gb|EAT33204.1|/0/AAEL014533-PA [Aedes aegypti]
AAEL000985	1844	0	1	0.001	0.17	7.40939	Up	0.450054	0.683826	-	-	-	-	-	gi|108883682|gb|EAT47907.1|/3.16032e-95/AAEL000985-PA [Aedes aegypti]
AAEL001073	1839	0	1	0.001	0.17	7.40939	Up	0.450054	0.683536	-	K00029|1|0.0|849|aga:AgaP_AGAP004159|malate dehydrogenase (oxaloacetate-decarboxylating)(NADP+) [EC:1.1.1.40]	-	GO:0016615//malate dehydrogenase activity;GO:0000166//nucleotide binding;GO:0043169//cation binding	GO:0043648//dicarboxylic acid metabolic process	gi|157114275|ref|XP_001658020.1|/0/malic enzyme [Aedes aegypti]
AAEL000667	1858	0	1	0.001	0.17	7.40939	Up	0.450054	0.682666	-	K01187|1|0.0|652|aag:AaeL_AAEL009524|alpha-glucosidase [EC:3.2.1.20]	-	GO:0016798//hydrolase activity, acting on glycosyl bonds;GO:0043167//ion binding;GO:0016798//hydrolase activity, acting on glycosyl bonds;GO:0043167//ion binding	GO:0044238;GO:0044238	gi|157107450|ref|XP_001649784.1|/0/alpha-amylase [Aedes aegypti]
AAEL000646	1860	0	1	0.001	0.17	7.40939	Up	0.450054	0.676641	-	K00710|1|0.0|724|cqu:CpipJ_CPIJ013569|polypeptide N-acetylgalactosaminyltransferase [EC:2.4.1.41]	GO:0031224//intrinsic component of membrane;GO:0043231//intracellular membrane-bounded organelle	GO:0030246//carbohydrate binding;GO:0016740//transferase activity	-	gi|157107408|ref|XP_001649763.1|/0/n-acetylgalactosaminyltransferase [Aedes aegypti]
AAEL013736	3819	0	2	0.001	0.16	7.32193	Up	0.213492	0.485703	-	K12874|1|0.0|2131|aag:AaeL_AAEL013736|intron-binding protein aquarius	-	GO:0003676//nucleic acid binding;GO:0032559;GO:0042623//ATPase activity, coupled	-	gi|108869774|gb|EAT33999.1|/0/AAEL013736-PA, partial [Aedes aegypti]
AAEL012613	3945	0	2	0.001	0.16	7.32193	Up	0.213492	0.482939	-	-	-	-	-	gi|108870981|gb|EAT35206.1|/0/AAEL012613-PA [Aedes aegypti]
AAEL003026	1941	0	1	0.001	0.16	7.32193	Up	0.450054	0.731683	-	K13765|1|2e-103|377|rno:29481|regulator of G-protein signaling 9	GO:0031234//extrinsic component of cytoplasmic side of plasma membrane	GO:0060089	GO:0007166//cell surface receptor signaling pathway	gi|157133738|ref|XP_001662990.1|/0/regulator of g protein signaling [Aedes aegypti]
AAEL017261	4503	0	2.29	0.001	0.16	7.32193	Up	0.213492	0.481417	-	K08049|1|0.0|1940|cqu:CpipJ_CPIJ017308|adenylate cyclase 9 [EC:4.6.1.1]	-	GO:0005488//binding;GO:0009975//cyclase activity;GO:0016829//lyase activity	GO:0006164//purine nucleotide biosynthetic process;GO:0007165//signal transduction;GO:0009124//nucleoside monophosphate biosynthetic process	gi|403183436|gb|EJY58097.1|/0/AAEL017261-PA [Aedes aegypti]
AAEL017072	1923	0	1	0.001	0.16	7.32193	Up	0.450054	0.727221	-	-	-	-	-	gi|403183528|gb|EJY58157.1|/4.57178e-44/AAEL017072-PA [Aedes aegypti]
AAEL005134	1986	0	1	0.001	0.16	7.32193	Up	0.450054	0.723301	-	K01135|1|1e-146|521|dme:Dmel_CG7402|arylsulfatase B [EC:3.1.6.12];K12375|5|3e-82|306|xtr:100494972|arylsulfatase I/J [EC:3.1.6.-]	-	GO:0016788//hydrolase activity, acting on ester bonds;GO:0016788//hydrolase activity, acting on ester bonds	-	gi|157108842|ref|XP_001650409.1|/0/arylsulfatase b [Aedes aegypti]
AAEL014260	5811	0	3	0.001	0.16	7.32193	Up	0.101275	0.282283	-	K09228|1|5e-46|188|mmu:22709|KRAB domain-containing zinc finger protein	-	-	-	gi|108869237|gb|EAT33462.1|/0/AAEL014260-PA [Aedes aegypti]
AAEL002888	1912	0	1	0.001	0.16	7.32193	Up	0.450054	0.71686	-	K15264|1|0.0|1044|aag:AaeL_AAEL002888|putative methyltransferase [EC:2.1.1.-]	-	-	-	gi|157132828|ref|XP_001662658.1|/0/williams-beuren syndrome critical region protein [Aedes aegypti]
AAEL012203	2822	0	1.49	0.001	0.16	7.32193	Up	0.450054	0.714316	-	K11657|1|7e-08|60.5|dre:327618|remodeling and spacing factor 1	-	-	-	-
AAEL014662	2019	0	1	0.001	0.16	7.32193	Up	0.450054	0.713683	-	K00666|1|3e-167|589|dgr:Dgri_GH11457|fatty-acyl-CoA synthase [EC:6.2.1.-]	-	GO:0003824//catalytic activity	-	gi|157106384|ref|XP_001649299.1|/0/AMP dependent coa ligase [Aedes aegypti]
AAEL002668	1926	0	1	0.001	0.16	7.32193	Up	0.450054	0.711632	-	K00666|1|2e-28|128|mdo:100025369|fatty-acyl-CoA synthase [EC:6.2.1.-]	-	-	-	gi|157130917|ref|XP_001662062.1|/0/AMP dependent ligase [Aedes aegypti]
AAEL005359	1995	0	1	0.001	0.16	7.32193	Up	0.450054	0.705706	-	K05410|1|0.0|1336|aag:AaeL_AAEL005359|TANK-binding kinase 1 [EC:2.7.11.10]	-	-	-	gi|157109668|ref|XP_001650774.1|/0/inhibitor of kappab kinase epsilon [Aedes aegypti]
AAEL015217	1929	0	1	0.001	0.16	7.32193	Up	0.450054	0.702167	-	K06564|1|0.0|1316|aag:AaeL_AAEL015217|insulin-like growth factor 2 receptor	-	-	-	gi|108868389|gb|EAT32614.1|/0/AAEL015217-PA, partial [Aedes aegypti]
AAEL008913	1991	0	1	0.001	0.16	7.32193	Up	0.450054	0.701249	-	K14209|1|0.0|896|aag:AaeL_AAEL007191|solute carrier family 36 (proton-coupled amino acid transporter)	GO:0031224//intrinsic component of membrane	-	GO:0006865//amino acid transport	gi|157120109|ref|XP_001659594.1|/0/amino acid transporter [Aedes aegypti]
AAEL003176	2029	0	1	0.001	0.16	7.32193	Up	0.450054	0.699725	-	K09228|1|9e-21|102|phu:Phum_PHUM446350|KRAB domain-containing zinc finger protein	-	GO:0005488//binding	-	gi|108881342|gb|EAT45567.1|/0/AAEL003176-PA [Aedes aegypti]
AAEL002533	1994	0	1	0.001	0.16	7.32193	Up	0.450054	0.697754	-	K13356|1|4e-107|389|tca:657191|fatty acyl-CoA reductase [EC:1.2.1.-]	-	GO:0016903//oxidoreductase activity, acting on the aldehyde or oxo group of donors	GO:0008152//metabolic process	gi|108882050|gb|EAT46275.1|/0/AAEL002533-PA, partial [Aedes aegypti]
AAEL011062	1951	0	0.99	0.001	0.16	7.32193	Up	0.948742	0.966161	-	K10513|1|5e-18|93.6|bta:538902|zinc finger and BTB domain-containing protein 41	-	-	-	gi|108872670|gb|EAT36895.1|/0/AAEL011062-PA [Aedes aegypti]
AAEL005653	1915	0	1	0.001	0.16	7.32193	Up	0.450054	0.694444	-	K13516|1|0.0|1056|aag:AaeL_AAEL005653|lysophospholipid acyltransferase 7 [EC:2.3.1.-]	GO:0031224//intrinsic component of membrane	GO:0004871//signal transducer activity	-	gi|157110711|ref|XP_001651214.1|/0/leukocyte receptor cluster (lrc) member 4 protein [Aedes aegypti]
AAEL014146	1934	0	1	0.001	0.16	7.32193	Up	0.450054	0.693248	-	-	-	-	-	gi|108869351|gb|EAT33576.1|/0/AAEL014146-PA [Aedes aegypti]
AAEL006672	1917	0	1	0.001	0.16	7.32193	Up	0.450054	0.690424	-	-	-	GO:0016746//transferase activity, transferring acyl groups	-	gi|108877477|gb|EAT41702.1|/1.78903e-165/AAEL006672-PA, partial [Aedes aegypti]
AAEL008551	2013	0	1	0.001	0.16	7.32193	Up	0.450054	0.68821	-	K09228|1|5e-42|173|mcc:702737|KRAB domain-containing zinc finger protein	-	-	-	gi|108875439|gb|EAT39664.1|/0/AAEL008551-PA [Aedes aegypti]
AAEL013110	1928	0	1	0.001	0.16	7.32193	Up	0.450054	0.68645	-	-	-	-	-	gi|108870453|gb|EAT34678.1|/0/AAEL013110-PA [Aedes aegypti]
AAEL011950	1991	0	1	0.001	0.16	7.32193	Up	0.450054	0.682377	-	-	-	-	-	-
AAEL001920	2076	0	1	0.001	0.15	7.22882	Up	0.450054	0.753072	-	K11426|1|4e-11|70.9|bfo:BRAFLDRAFT_124463|SET and MYND domain-containing protein	-	-	-	gi|108882685|gb|EAT46910.1|/0/AAEL001920-PA [Aedes aegypti]
AAEL005581	2043	0	1	0.001	0.15	7.22882	Up	0.450054	0.743337	-	K05037|1|0.0|1239|aag:AaeL_AAEL005581|solute carrier family 6 (neurotransmitter transporter, serotonin) member 4	GO:0016021//integral component of membrane;GO:0033267	GO:0005326//neurotransmitter transporter activity;GO:0008504//monoamine transmembrane transporter activity;GO:0015291//secondary active transmembrane transporter activity;GO:0005216//ion channel activity	GO:0001504//neurotransmitter uptake;GO:0006909//phagocytosis;GO:0015844//monoamine transport	gi|157110420|ref|XP_001651092.1|/0/norepinephrine/norepinephrine transporter [Aedes aegypti]
AAEL010077	2137	0	1	0.001	0.15	7.22882	Up	0.450054	0.742823	-	K06883|1|0.0|716|aag:AaeL_AAEL010077|;K01411|3|1e-147|524|aag:AaeL_AAEL010073|nardilysin [EC:3.4.24.61]	-	GO:0046914//transition metal ion binding;GO:0004175//endopeptidase activity	GO:0019538//protein metabolic process	gi|157125085|ref|XP_001660613.1|/0/xpa-binding protein 1 (mbdin) [Aedes aegypti]
AAEL000848	2154	0	1	0.001	0.15	7.22882	Up	0.450054	0.741796	-	K00974|1|3e-170|599|cqu:CpipJ_CPIJ013325|tRNA nucleotidyltransferase (CCA-adding enzyme) [EC:2.7.7.72 3.1.3.- 3.1.4.-]	-	GO:0016772//transferase activity, transferring phosphorus-containing groups;GO:0003676//nucleic acid binding	GO:0010467//gene expression	gi|170055265|ref|XP_001863506.1|/5.24466e-169/CCA-adding enzyme [Culex quinquefasciatus]
AAEL007458	2154	0	1	0.001	0.15	7.22882	Up	0.450054	0.737211	-	K14209|1|2e-140|500|cqu:CpipJ_CPIJ003511|solute carrier family 36 (proton-coupled amino acid transporter)	GO:0031224//intrinsic component of membrane	GO:0005275//amine transmembrane transporter activity	-	gi|157116122|ref|XP_001658368.1|/0/amino acid transporter [Aedes aegypti]
AAEL002465	4133	0	2	0.001	0.15	7.22882	Up	0.213492	0.482329	-	K05288|1|0.0|2075|aag:AaeL_AAEL002465|phosphatidylinositol glycan, class O	-	-	-	gi|108882093|gb|EAT46318.1|/0/AAEL002465-PA, partial [Aedes aegypti]
AAEL012449	4110	0	2	0.001	0.15	7.22882	Up	0.213492	0.480055	-	K10359|1|3e-75|285|ame:726683|myosin VII	-	-	-	-
AAEL003208	4170	0	2	0.001	0.15	7.22882	Up	0.213492	0.478851	-	K09448|1|6e-15|84.7|cfa:481758|TEA domain family member 1/3/4	-	-	-	gi|108881327|gb|EAT45552.1|/0/AAEL003208-PA [Aedes aegypti]
AAEL011872	2148	0	1	0.001	0.15	7.22882	Up	0.450054	0.720227	-	-	-	-	-	-
AAEL007409	4049	0	2	0.001	0.15	7.22882	Up	0.213492	0.478102	-	K00771|1|0.0|1565|aag:AaeL_AAEL007409|protein xylosyltransferase [EC:2.4.2.26]	GO:0043231//intracellular membrane-bounded organelle;GO:0016020//membrane	GO:0035252//UDP-xylosyltransferase activity	GO:0019321//pentose metabolic process;GO:0030166//proteoglycan biosynthetic process	gi|157116002|ref|XP_001658334.1|/0/xylosyltransferase [Aedes aegypti]
AAEL001918	2052	0	1	0.001	0.15	7.22882	Up	0.450054	0.707722	-	-	-	-	-	gi|108882678|gb|EAT46903.1|/0/AAEL001918-PA [Aedes aegypti]
AAEL014027	2057	0	1	0.001	0.15	7.22882	Up	0.450054	0.700182	-	K10275|1|2e-35|151|cqu:CpipJ_CPIJ011371|F-box and leucine-rich repeat protein 9	-	-	-	gi|108869471|gb|EAT33696.1|/0/AAEL014027-PA [Aedes aegypti]
AAEL007692	2075	0	1	0.001	0.15	7.22882	Up	0.450054	0.699573	-	K02321|1|0.0|1219|aag:AaeL_AAEL007692|DNA polymerase alpha subunit B	-	-	-	gi|108876368|gb|EAT40593.1|/0/AAEL007692-PA [Aedes aegypti]
AAEL001419	2112	0	1	0.001	0.15	7.22882	Up	0.450054	0.697301	-	K12603|1|5e-16|87.0|api:100163624|CCR4-NOT transcription complex subunit 6	GO:0044424	-	GO:0009314//response to radiation;GO:0007626//locomotory behavior	gi|157118577|ref|XP_001659160.1|/0/nocturnin [Aedes aegypti]
AAEL017615	2117	0	1	0.001	0.15	7.22882	Up	0.450054	0.685427	-	K12303|1|2e-33|144|aag:AaeL_AAEL006409|MFS transporter, ACS family, solute carrier family 17 (sodium-dependent inorganic phosphate cotransporter), member 9	-	GO:0015114//phosphate ion transmembrane transporter activity;GO:0046914//transition metal ion binding	GO:0006810//transport	gi|108877787|gb|EAT42012.1|/4.52119e-32/AAEL006409-PA [Aedes aegypti]
AAEL002822	2084	0	1	0.001	0.15	7.22882	Up	0.450054	0.684262	-	K11672|1|0.0|1210|aag:AaeL_AAEL002822|actin-related protein 5	GO:0043234//protein complex;GO:0043231//intracellular membrane-bounded organelle	-	GO:0016568//chromatin modification	gi|157132336|ref|XP_001656005.1|/0/actin [Aedes aegypti]
AAEL006073	4206	0	2	0.001	0.15	7.22882	Up	0.213492	0.468138	-	K10581|1|0.0|2494|aag:AaeL_AAEL006073|ubiquitin-conjugating enzyme E2 O [EC:6.3.2.19]	-	GO:0016879//ligase activity, forming carbon-nitrogen bonds	GO:0006464//cellular protein modification process	gi|157112128|ref|XP_001657404.1|/0/ubiquitin-conjugating enzyme E2-230k [Aedes aegypti]
AAEL001232	2097	0	1	0.001	0.15	7.22882	Up	0.450054	0.678352	-	K01363|1|2e-37|157|dre:406645|cathepsin B [EC:3.4.22.1]	GO:0030312//external encapsulating structure	GO:0001871;GO:0004175//endopeptidase activity;GO:0004888//transmembrane signaling receptor activity	GO:0019538//protein metabolic process;GO:0002376//immune system process	gi|157116531|ref|XP_001658537.1|/0/tubulointerstitial nephritis antigen [Aedes aegypti]
AAEL018339	4296	0	2	0.001	0.14	7.12928	Up	0.213492	0.484624	-	K09851|1|2e-38|162|ecb:100065847|Ras association domain-containing protein 2	-	GO:0046914//transition metal ion binding	-	gi|347963263|ref|XP_310992.5|/0/AGAP000149-PA [Anopheles gambiae str. PEST]
AAEL002354	2247	0	1	0.001	0.14	7.12928	Up	0.450054	0.743852	-	K14971|1|9e-99|362|dwi:Dwil_GK22572|nuclear receptor coactivator 6;K00431|2|2e-85|317|oaa:100080616|thyroid peroxidase [EC:1.11.1.8];K10789|4|8e-85|315|mmu:17523|myeloperoxidase [EC:1.11.1.7]	-	GO:0005506//iron ion binding;GO:0016209//antioxidant activity	GO:0008152//metabolic process;GO:0006950//response to stress	gi|403183503|gb|EAT46477.2|/0/AAEL002354-PA [Aedes aegypti]
AAEL005452	2220	0	1	0.001	0.14	7.12928	Up	0.450054	0.742651	-	K09108|1|1e-19|99.0|tca:656093|transcription factor AP-4	-	-	-	gi|108878846|gb|EAT43071.1|/0/AAEL005452-PA [Aedes aegypti]
AAEL000810	2253	0	1	0.001	0.14	7.12928	Up	0.450054	0.740091	-	K06068|1|0.0|1438|aag:AaeL_AAEL000810|novel protein kinase C [EC:2.7.11.13]	-	GO:0043169//cation binding;GO:0008289//lipid binding;GO:0004697//protein kinase C activity;GO:0032559	GO:0006464//cellular protein modification process;GO:0010033//response to organic substance;GO:0007165//signal transduction	gi|157110821|ref|XP_001651260.1|/0/protein kinase c [Aedes aegypti]
AAEL001228	2301	0	1	0.001	0.14	7.12928	Up	0.450054	0.739921	-	K11307|1|9e-07|56.6|xla:779136|histone acetyltransferase MYST2 [EC:2.3.1.48]	GO:0043231//intracellular membrane-bounded organelle	GO:0046914//transition metal ion binding;GO:0001071//nucleic acid binding transcription factor activity	GO:0006351//transcription, DNA-templated	gi|157116242|ref|XP_001658398.1|/0/myelin transcription factor 1, myt1 [Aedes aegypti]
AAEL013187	2289	0	1	0.001	0.14	7.12928	Up	0.450054	0.739581	-	K02999|1|5e-09|63.9|spu:590155|DNA-directed RNA polymerase I subunit RPA1 [EC:2.7.7.6]	-	GO:0046914//transition metal ion binding;GO:0008235//metalloexopeptidase activity	GO:0019538//protein metabolic process	gi|108870357|gb|EAT34582.1|/0/AAEL013187-PA, partial [Aedes aegypti]
AAEL009731	2244	0	1	0.001	0.14	7.12928	Up	0.450054	0.736873	-	K00474|1|5e-132|472|aga:AgaP_AGAP005447|trimethyllysine dioxygenase [EC:1.14.11.8];K00471|4|3e-99|363|dme:Dmel_CG4335|gamma-butyrobetaine dioxygenase [EC:1.14.11.1]	-	GO:0046914//transition metal ion binding;GO:0019842//vitamin binding;GO:0016706//oxidoreductase activity, acting on paired donors, with incorporation or reduction of molecular oxygen, 2-oxoglutarate as one donor, and incorporation of one atom each of oxygen into both donors;GO:0016701//oxidoreductase activity, acting on single donors with incorporation of molecular oxygen	GO:0006578//amino-acid betaine biosynthetic process	gi|157124051|ref|XP_001660308.1|/0/epsilon-trimethyllysine 2-oxoglutarate dioxygenase [Aedes aegypti]
AAEL013627	2194	0	1	0.001	0.14	7.12928	Up	0.450054	0.733516	-	-	-	-	-	gi|108869875|gb|EAT34100.1|/0/AAEL013627-PA [Aedes aegypti]
AAEL009817	2194	0	1	0.001	0.14	7.12928	Up	0.450054	0.72444	-	-	-	-	-	gi|108874056|gb|EAT38281.1|/0/AAEL009817-PA [Aedes aegypti]
AAEL013391	2322	0	1	0.001	0.14	7.12928	Up	0.450054	0.717979	-	-	-	-	-	gi|108870135|gb|EAT34360.1|/1.42216e-143/AAEL013391-PA [Aedes aegypti]
AAEL008318	4382	0	2	0.001	0.14	7.12928	Up	0.213492	0.476759	-	K06813|1|2e-30|136|gga:423718|cadherin 23	GO:0016020//membrane	-	GO:0007155//cell adhesion	gi|108875699|gb|EAT39924.1|/0/AAEL008318-PA, partial [Aedes aegypti]
AAEL002089	2235	0	1	0.001	0.14	7.12928	Up	0.450054	0.710063	-	K08773|1|0.0|1031|aag:AaeL_AAEL002089|RalA-binding protein 1	GO:0044464	GO:0005488//binding	GO:0023052//signaling;GO:0006897//endocytosis	gi|108882498|gb|EAT46723.1|/0/AAEL002089-PA [Aedes aegypti]
AAEL014106	2179	0	1	0.001	0.14	7.12928	Up	0.450054	0.705861	-	K12818|1|3e-141|503|tsp:Tsp_01590|ATP-dependent RNA helicase DHX8/PRP22 [EC:3.6.4.13]	-	GO:0032559;GO:0042623//ATPase activity, coupled	GO:0006810//transport	gi|157103583|ref|XP_001648042.1|/0/ATP-dependent RNA helicase [Aedes aegypti]
AAEL012137	2193	0	1	0.001	0.14	7.12928	Up	0.450054	0.704163	-	-	-	-	-	-
AAEL007415	2259	0	1	0.001	0.14	7.12928	Up	0.450054	0.703855	-	K00540|1|3e-40|167|cel:F21D5.3|[EC:1.-.-.-]	-	GO:0003824//catalytic activity;GO:0046914//transition metal ion binding	GO:0008152//metabolic process	gi|157116019|ref|XP_001658342.1|/0/multicopper oxidase [Aedes aegypti]
AAEL010246	2274	0	1	0.001	0.14	7.12928	Up	0.450054	0.703701	-	K13106|1|0.0|669|aag:AaeL_AAEL010246|pre-mRNA-splicing factor CWC26	-	-	-	gi|108873576|gb|EAT37801.1|/0/AAEL010246-PA [Aedes aegypti]
AAEL009254	2287	0	1	0.001	0.14	7.12928	Up	0.450054	0.701861	-	K13254|1|1e-79|298|dre:405851|spastin [EC:3.6.4.3]	-	GO:0016462//pyrophosphatase activity;GO:0032559	-	gi|157121213|ref|XP_001659879.1|/0/aaa atpase [Aedes aegypti]
AAEL009352	2172	0	1	0.001	0.14	7.12928	Up	0.450054	0.701708	-	-	-	-	-	gi|108874559|gb|EAT38784.1|/0/AAEL009352-PA [Aedes aegypti]
AAEL014694	4427	0	2	0.001	0.14	7.12928	Up	0.213492	0.472775	-	-	-	-	-	gi|108868826|gb|EAT33051.1|/0/AAEL014694-PA [Aedes aegypti]
AAEL003586	2056	0	0.94	0.001	0.14	7.12928	Up	0.948742	0.965886	-	K06766|1|3e-28|127|aml:100473369|neogenin	-	-	-	gi|157137363|ref|XP_001657039.1|/0/neuronal cell adhesion molecule [Aedes aegypti]
AAEL008545	2266	0	1	0.001	0.14	7.12928	Up	0.450054	0.689094	-	K09228|1|7e-36|153|pon:100453907|KRAB domain-containing zinc finger protein	-	-	-	gi|108875440|gb|EAT39665.1|/0/AAEL008545-PA [Aedes aegypti]
AAEL003025	2253	0	1	0.001	0.14	7.12928	Up	0.450054	0.688063	-	-	-	-	-	gi|108881494|gb|EAT45719.1|/0/AAEL003025-PA [Aedes aegypti]
AAEL006289	2290	0	1	0.001	0.14	7.12928	Up	0.450054	0.68499	-	K02098|1|0.0|979|aag:AaeL_AAEL006289|spire	-	GO:0046914//transition metal ion binding	-	gi|157112852|ref|XP_001657646.1|/0/spire [Aedes aegypti]
AAEL003684	2234	0	1	0.001	0.14	7.12928	Up	0.450054	0.684553	-	K10885|1|0.0|1310|aag:AaeL_AAEL003684|ATP-dependent DNA helicase 2 subunit 2	-	GO:0003676//nucleic acid binding;GO:0003678//DNA helicase activity	GO:0000726	gi|157137679|ref|XP_001657128.1|/0/ku P80 DNA helicase [Aedes aegypti]
AAEL011234	2187	0	1	0.001	0.14	7.12928	Up	0.450054	0.679497	-	K13023|1|6e-24|113|bta:614562|carboxypeptidase N regulatory subunit;K08129|4|1e-20|102|xla:447568|nyctalopin	-	GO:0004871//signal transducer activity	-	gi|157128761|ref|XP_001661509.1|/0/reticulon/nogo receptor [Aedes aegypti]
AAEL002775	2171	0	1	0.001	0.14	7.12928	Up	0.450054	0.678495	-	K00273|1|2e-20|101|ame:551507|D-amino-acid oxidase [EC:1.4.3.3]	-	GO:0016881//acid-amino acid ligase activity	GO:0043412//macromolecule modification	gi|108881746|gb|EAT45971.1|/0/AAEL002775-PA [Aedes aegypti]
AAEL004982	2403	0	1	0.001	0.13	7.02237	Up	0.450054	0.740261	-	K13982|1|0.0|922|dgr:Dgri_GH10918|probable ATP-dependent RNA helicase DDX4 [EC:3.6.4.13];K03018|2|5e-08|60.8|smm:Smp_002890|DNA-directed RNA polymerase III subunit RPC1 [EC:2.7.7.6]	-	-	-	gi|108879361|gb|EAT43586.1|/0/AAEL004982-PA [Aedes aegypti]
AAEL008628	2409	0	1	0.001	0.13	7.02237	Up	0.450054	0.739242	-	K05680|1|2e-101|370|dre:564842|ATP-binding cassette, subfamily G (WHITE), member 4	GO:0031224//intrinsic component of membrane	GO:0017111//nucleoside-triphosphatase activity;GO:0032559	GO:0009207	gi|157119330|ref|XP_001653358.1|/0/abc transporter [Aedes aegypti]
AAEL000251	2370	0	1	0.001	0.13	7.02237	Up	0.450054	0.739072	-	-	GO:0044464	-	GO:0007268//synaptic transmission;GO:0016192//vesicle-mediated transport	gi|108884520|gb|EAT48745.1|/0/AAEL000251-PA [Aedes aegypti]
AAEL003476	2350	0	1	0.001	0.13	7.02237	Up	0.450054	0.737717	-	K08578|1|1e-103|378|tgu:100225062|calpain-9 [EC:3.4.22.-];K08585|5|1e-101|371|hmg:100206735|calpain, invertebrate [EC:3.4.22.-]	GO:0044464	GO:0046872//metal ion binding;GO:0004197//cysteine-type endopeptidase activity	GO:0019538//protein metabolic process	gi|157136457|ref|XP_001656836.1|/0/calpain-c [Aedes aegypti]
AAEL009269	4921	0	2	0.001	0.13	7.02237	Up	0.213492	0.483703	-	K14830|1|4e-10|68.9|mmu:68083|protein MAK11	-	GO:0016462//pyrophosphatase activity;GO:0032559	-	gi|108874656|gb|EAT38881.1|/0/AAEL009269-PA [Aedes aegypti]
AAEL001184	2451	0	1	0.001	0.13	7.02237	Up	0.450054	0.736536	-	-	GO:0031224//intrinsic component of membrane	-	-	gi|108883526|gb|EAT47751.1|/0/AAEL001184-PA [Aedes aegypti]
AAEL011395	2416	0	1	0.001	0.13	7.02237	Up	0.450054	0.734353	-	K01886|1|0.0|1533|aag:AaeL_AAEL011395|glutaminyl-tRNA synthetase [EC:6.1.1.18]	GO:0044424	GO:0004812//aminoacyl-tRNA ligase activity;GO:0032559	GO:0006418//tRNA aminoacylation for protein translation	gi|157167670|ref|XP_001661633.1|/0/glutaminyl-trna synthetase [Aedes aegypti]
AAEL010847	2394	0	1	0.001	0.13	7.02237	Up	0.450054	0.729528	-	K09228|1|4e-61|237|mcc:720437|KRAB domain-containing zinc finger protein	GO:0044464	GO:0046914//transition metal ion binding	-	gi|157127536|ref|XP_001661078.1|/0/zinc finger protein [Aedes aegypti]
AAEL011626	2437	0	1	0.001	0.13	7.02237	Up	0.450054	0.721357	-	K15340|1|0.0|1441|aag:AaeL_AAEL011626|DNA cross-link repair 1A protein	-	GO:0003824//catalytic activity	-	gi|157129880|ref|XP_001661798.1|/0/DNA cross-link repair protein pso2/snm1 [Aedes aegypti]
AAEL000714	2375	0	1	0.001	0.13	7.02237	Up	0.450054	0.717659	-	K05613|1|6e-83|309|bfo:BRAFLDRAFT_283182|solute carrier family 1 (glial high affinity glutamate transporter), member 2	GO:0044464	GO:0005310//dicarboxylic acid transmembrane transporter activity;GO:0015172//acidic amino acid transmembrane transporter activity;GO:0005343//organic acid:sodium symporter activity	GO:0015837//amine transport;GO:0046942//carboxylic acid transport	gi|157108479|ref|XP_001650244.1|/0/sodium-dependent excitatory amino acid transporter [Aedes aegypti]
AAEL008841	2406	0	1	0.001	0.13	7.02237	Up	0.450054	0.709437	-	K00232|1|0.0|1502|aag:AaeL_AAEL008841|acyl-CoA oxidase [EC:1.3.3.6]	GO:0042579//microbody	GO:0050662//coenzyme binding;GO:0016634	GO:0009062//fatty acid catabolic process;GO:0006909//phagocytosis	gi|157119951|ref|XP_001653457.1|/0/acyl-CoA oxidase [Aedes aegypti]
AAEL004352	2400	0	1	0.001	0.13	7.02237	Up	0.450054	0.708034	-	K10352|1|4e-09|64.3|xla:399266|myosin heavy chain;K11515|5|4e-09|64.3|hsa:3619|inner centromere protein	-	-	-	gi|108880015|gb|EAT44240.1|/0/AAEL004352-PA [Aedes aegypti]
AAEL003162	4722	0	2	0.001	0.13	7.02237	Up	0.213492	0.474685	-	K02184|1|6e-117|423|dme:Dmel_CG3399|formin 2;K10367|3|9e-68|260|tgu:100229577|formin 1	GO:0044444	GO:0015631//tubulin binding	GO:0007015//actin filament organization;GO:0007316//pole plasm RNA localization;GO:0030703//eggshell formation	gi|157134894|ref|XP_001656495.1|/0/formin 1,2/cappuccino [Aedes aegypti]
AAEL007810	2474	0	1	0.001	0.13	7.02237	Up	0.450054	0.70278	-	-	-	-	-	gi|108876233|gb|EAT40458.1|/0/AAEL007810-PA [Aedes aegypti]
AAEL000999	2326	0	1	0.001	0.13	7.02237	Up	0.450054	0.696547	-	K02210|1|0.0|1315|aag:AaeL_AAEL000999|minichromosome maintenance protein 7 (cell division control protein 47)	GO:0043231//intracellular membrane-bounded organelle;GO:0015630//microtubule cytoskeleton;GO:0032993//protein-DNA complex	GO:0003678//DNA helicase activity;GO:0003676//nucleic acid binding;GO:0032559	GO:0006261//DNA-dependent DNA replication;GO:0031572//G2 DNA damage checkpoint	gi|157112993|ref|XP_001657714.1|/0/DNA replication licensing factor MCM7 [Aedes aegypti]
AAEL018303	2338	0	1	0.001	0.13	7.02237	Up	0.450054	0.680502	-	-	-	-	-	gi|170063618|ref|XP_001867180.1|/0/conserved hypothetical protein [Culex quinquefasciatus]
AAEL010288	3406	0	1.39	0.001	0.13	7.02237	Up	0.450054	0.676357	-	K01968|1|0.0|1315|aag:AaeL_AAEL010288|3-methylcrotonyl-CoA carboxylase alpha subunit [EC:6.4.1.4]	-	GO:0032559;GO:0016879//ligase activity, forming carbon-nitrogen bonds	-	gi|157125644|ref|XP_001654407.1|/0/carboxylase:pyruvate/acetyl-coa/propionyl-coa [Aedes aegypti]
AAEL006978	2605	0	1	0.001	0.12	6.90689	Up	0.450054	0.752193	-	K05619|1|2e-127|457|spu:578380|transglutaminase 1 [EC:2.3.2.13]	-	GO:0016755	GO:0006959//humoral immune response;GO:0006464//cellular protein modification process	gi|157114825|ref|XP_001652440.1|/0/protein-glutamine gamma-glutamyltransferase [Aedes aegypti]
AAEL009173	2566	0	1	0.001	0.12	6.90689	Up	0.450054	0.752017	-	K06491|1|0.0|1578|aag:AaeL_AAEL009173|neural cell adhesion molecule	GO:0044464	-	GO:0009987//cellular process	gi|157120917|ref|XP_001659793.1|/0/fasciclin ii (fas ii) [Aedes aegypti]
AAEL007606	2524	0	1	0.001	0.12	6.90689	Up	0.450054	0.749217	-	-	-	-	-	gi|108876438|gb|EAT40663.1|/6.85965e-22/AAEL007606-PA [Aedes aegypti]
AAEL002058	2652	0	1	0.001	0.12	6.90689	Up	0.450054	0.74592	-	-	-	-	-	gi|108882560|gb|EAT46785.1|/0/AAEL002058-PA [Aedes aegypti]
AAEL018265	2568	0	1	0.001	0.12	6.90689	Up	0.450054	0.742138	-	K02270|1|6e-06|53.9|aag:AaeL_AAEL007752|cytochrome c oxidase subunit 7a	-	GO:0005488//binding	-	gi|108869760|gb|EAT33985.1|/3.21612e-176/AAEL013748-PA [Aedes aegypti]
AAEL000342	2661	0	1	0.001	0.12	6.90689	Up	0.450054	0.738225	-	K00431|1|2e-164|580|bfo:BRAFLDRAFT_67515|thyroid peroxidase [EC:1.11.1.8]	-	GO:0005506//iron ion binding;GO:0016209//antioxidant activity	GO:0008152//metabolic process;GO:0006950//response to stress	gi|157129966|ref|XP_001655493.1|/0/peroxidasin [Aedes aegypti]
AAEL013072	2570	0	1	0.001	0.12	6.90689	Up	0.450054	0.737886	-	K13210|1|1e-09|66.2|cbr:CBG09562|far upstream element-binding protein;K13162|5|1e-07|59.3|nve:NEMVE_v1g236828|poly(rC)-binding protein 2/3/4	-	GO:0003676//nucleic acid binding	-	gi|108870493|gb|EAT34718.1|/0/AAEL013072-PA [Aedes aegypti]
AAEL014356	2571	0	1	0.001	0.12	6.90689	Up	0.450054	0.733182	-	K06494|1|6e-20|100|ssc:397508|selectin, endothelial cell;K06496|3|2e-19|98.6|rno:25651|selectin, platele	-	GO:0030246//carbohydrate binding	GO:0009987//cellular process	gi|403183439|gb|EAT33364.2|/0/AAEL014356-PA [Aedes aegypti]
AAEL007254	2532	0	1	0.001	0.12	6.90689	Up	0.450054	0.731018	-	K06972|1|0.0|1678|aag:AaeL_AAEL012278|	GO:0044429//mitochondrial part	GO:0004175//endopeptidase activity;GO:0046914//transition metal ion binding	GO:0019538//protein metabolic process	gi|157115615|ref|XP_001652636.1|/0/metalloprotease [Aedes aegypti]
AAEL007417	5219	0	2	0.001	0.12	6.90689	Up	0.213492	0.481568	-	K10955|1|5e-08|62.0|gga:423101|intestinal mucin-2	-	-	-	gi|108876658|gb|EAT40883.1|/0/AAEL007417-PA [Aedes aegypti]
AAEL006235	2665	0	1	0.001	0.12	6.90689	Up	0.450054	0.725093	-	-	-	-	-	gi|108877987|gb|EAT42212.1|/0/AAEL006235-PA [Aedes aegypti]
AAEL000119	2552	0	1	0.001	0.12	6.90689	Up	0.450054	0.724929	-	K01904|1|9e-61|236|cel:ZK1127.2|4-coumarate--CoA ligase [EC:6.2.1.12];K00666|2|3e-44|181|isc:IscW_ISCW017692|fatty-acyl-CoA synthase [EC:6.2.1.-]	-	GO:0003824//catalytic activity	-	gi|157112928|ref|XP_001657682.1|/0/AMP dependent coa ligase [Aedes aegypti]
AAEL012363	2601	0	1	0.001	0.12	6.90689	Up	0.450054	0.722166	-	-	-	-	-	-
AAEL011941	2597	0	1	0.001	0.12	6.90689	Up	0.450054	0.721518	-	K14971|1|0.0|736|dwi:Dwil_GK22572|nuclear receptor coactivator 6;K10789|2|6e-92|339|mgp:100547955|myeloperoxidase [EC:1.11.1.7];K10788|5|1e-86|322|mdo:100012462|eosinophil peroxidase [EC:1.11.1.7]	-	-	-	-
AAEL003519	2568	0	1	0.001	0.12	6.90689	Up	0.450054	0.715109	-	K09054|1|0.0|1293|aag:AaeL_AAEL003519|activating transcription factor 6	-	GO:0005488//binding	-	gi|108880955|gb|EAT45180.1|/0/AAEL003519-PA [Aedes aegypti]
AAEL003535	2687	0	1	0.001	0.12	6.90689	Up	0.450054	0.714158	-	-	-	-	-	gi|108880932|gb|EAT45157.1|/0/AAEL003535-PA [Aedes aegypti]
AAEL014303	5248	0	2	0.001	0.12	6.90689	Up	0.213492	0.47498	-	K07378|1|7e-111|403|tca:659852|neuroligin	-	-	-	gi|108869198|gb|EAT33423.1|/0/AAEL014303-PA [Aedes aegypti]
AAEL010342	2639	0	1	0.001	0.12	6.90689	Up	0.450054	0.701402	-	K08878|1|3e-22|108|nve:NEMVE_v1g239294|breakpoint cluster region protein [EC:2.7.11.1];K10360|3|1e-19|99.4|gga:420135|myosin IX	GO:0043231//intracellular membrane-bounded organelle;GO:0005881//cytoplasmic microtubule	GO:0043169//cation binding	GO:0000278//mitotic cell cycle;GO:0007265//Ras protein signal transduction;GO:0016055//Wnt signaling pathway;GO:0045165//cell fate commitment;GO:0048812//neuron projection morphogenesis;GO:0045185//maintenance of protein location	gi|157125939|ref|XP_001654457.1|/0/racgtpase-activating protein [Aedes aegypti]
AAEL014512	5290	0	2	0.001	0.12	6.90689	Up	0.213492	0.471607	-	K08889|1|0.0|639|tca:660208|fer (fps/fes related) tyrosine kinase [EC:2.7.10.2]	-	GO:0004672//protein kinase activity;GO:0032559	GO:0006464//cellular protein modification process	gi|157105531|ref|XP_001648911.1|/0/tyrosine-protein kinase fps85d [Aedes aegypti]
AAEL012251	5091	0	2	0.001	0.12	6.90689	Up	0.213492	0.471316	-	K12473|1|7e-161|569|oaa:100079454|low-density lipoprotein receptor	-	-	-	-
AAEL011811	2676	0	1	0.001	0.12	6.90689	Up	0.450054	0.690572	-	K02541|1|0.0|1512|aag:AaeL_AAEL011811|minichromosome maintenance protein 3	-	-	-	-
AAEL011603	2633	0	1	0.001	0.12	6.90689	Up	0.450054	0.689537	-	K03165|1|0.0|1667|aag:AaeL_AAEL011603|DNA topoisomerase III [EC:5.99.1.2]	GO:0043232	GO:0004519//endonuclease activity;GO:0003916//DNA topoisomerase activity	GO:0006261//DNA-dependent DNA replication;GO:0006308//DNA catabolic process	gi|157129809|ref|XP_001655482.1|/0/prokaryotic DNA topoisomerase [Aedes aegypti]
AAEL003772	2591	0	1	0.001	0.12	6.90689	Up	0.450054	0.681799	-	-	-	-	-	gi|108880712|gb|EAT44937.1|/0/AAEL003772-PA [Aedes aegypti]
AAEL008513	3063	0	1.22	0.001	0.12	6.90689	Up	0.450054	0.677211	-	-	-	GO:0030247//polysaccharide binding	GO:0006022	gi|108875473|gb|EAT39698.1|/0/AAEL008513-PA, partial [Aedes aegypti]
AAEL018141	2775	0	1	0.001	0.11	6.78136	Up	0.450054	0.747478	-	K00507|1|1e-86|322|dme:Dmel_CG5925|stearoyl-CoA desaturase (delta-9 desaturase) [EC:1.14.19.1]	GO:0031224//intrinsic component of membrane	GO:0016717//oxidoreductase activity, acting on paired donors, with oxidation of a pair of donors resulting in the reduction of molecular oxygen to two molecules of water	GO:0006631//fatty acid metabolic process	gi|347972172|ref|XP_313877.5|/0/AGAP004572-PA [Anopheles gambiae str. PEST]
AAEL006927	2789	0	1	0.001	0.11	6.78136	Up	0.450054	0.744196	-	-	-	-	-	gi|108877207|gb|EAT41432.1|/0/AAEL006927-PA [Aedes aegypti]
AAEL005424	2931	0	1	0.001	0.11	6.78136	Up	0.450054	0.738902	-	K10456|1|0.0|1849|aag:AaeL_AAEL005424|kelch-like protein 19	-	-	-	gi|108878905|gb|EAT43130.1|/0/AAEL005424-PA [Aedes aegypti]
AAEL008963	2754	0	1	0.001	0.11	6.78136	Up	0.450054	0.734688	-	K00815|1|0.0|868|aag:AaeL_AAEL008963|tyrosine aminotransferase [EC:2.6.1.5]	-	GO:0070547;GO:0048037//cofactor binding;GO:0016846//carbon-sulfur lyase activity	GO:0008652//cellular amino acid biosynthetic process	gi|157120338|ref|XP_001653614.1|/0/tyrosine aminotransferase [Aedes aegypti]
AAEL007058	2806	0	1	0.001	0.11	6.78136	Up	0.450054	0.729859	-	K10990|1|0.0|1137|aag:AaeL_AAEL007058|RecQ-mediated genome instability protein 1;K15103|4|3e-90|334|aag:AaeL_AAEL007046|solute carrier family 25 (mitochondrial uncoupling protein), member 8/9	GO:0031224//intrinsic component of membrane;GO:0043231//intracellular membrane-bounded organelle	-	GO:0046907//intracellular transport	gi|108877051|gb|EAT41276.1|/0/AAEL007058-PA [Aedes aegypti]
AAEL014002	2785	0	1	0.001	0.11	6.78136	Up	0.450054	0.725256	-	K10865|1|2e-08|62.4|bmy:Bm1_21560|double-strand break repair protein MRE11;K12857|2|2e-07|58.9|aag:AaeL_AAEL007708|Prp8 binding protein	-	-	-	gi|108869498|gb|EAT33723.1|/0/AAEL014002-PA [Aedes aegypti]
AAEL002390	2798	0	1	0.001	0.11	6.78136	Up	0.450054	0.724603	-	K09228|1|1e-63|245|api:100159445|KRAB domain-containing zinc finger protein	-	GO:0005488//binding;GO:0001071//nucleic acid binding transcription factor activity	GO:0006351//transcription, DNA-templated;GO:0009653//anatomical structure morphogenesis;GO:0002165//instar larval or pupal development	gi|157128627|ref|XP_001655162.1|/0/zinc finger protein [Aedes aegypti]
AAEL007130	2736	0	1	0.001	0.11	6.78136	Up	0.450054	0.71862	-	K01869|1|0.0|1801|aag:AaeL_AAEL007130|leucyl-tRNA synthetase [EC:6.1.1.4]	GO:0044429//mitochondrial part	GO:0004812//aminoacyl-tRNA ligase activity;GO:0032559	GO:0006418//tRNA aminoacylation for protein translation	gi|157115230|ref|XP_001658155.1|/0/leucyl-tRNA synthetase [Aedes aegypti]
AAEL000466	2961	0	1	0.001	0.11	6.78136	Up	0.450054	0.71702	-	K05322|1|0.0|1771|aag:AaeL_AAEL000466|potassium voltage-gated channel Eag-related subfamily H, invertebrate	GO:0005887//integral component of plasma membrane	GO:0005267//potassium channel activity;GO:0004673//protein histidine kinase activity;GO:0060089;GO:0005244//voltage-gated ion channel activity	GO:0006351//transcription, DNA-templated;GO:0007611//learning or memory;GO:0030001//metal ion transport;GO:0030534//adult behavior;GO:0044057;GO:0042065//glial cell growth;GO:0007165//signal transduction;GO:0007606//sensory perception of chemical stimulus;GO:0007617//mating behavior	gi|157134827|ref|XP_001656462.1|/0/voltage and ligand gated potassium channel [Aedes aegypti]
AAEL018706	2877	0	1	0.001	0.11	6.78136	Up	0.450054	0.715904	-	K10352|1|2e-27|125|cbr:CBG11357|myosin heavy chain;K06267|3|1e-25|119|oaa:100079090|hyaluronan-mediated motility receptor	-	-	-	gi|108880330|gb|EAT44555.1|/0/AAEL004099-PA [Aedes aegypti]
AAEL010219	2761	0	1	0.001	0.11	6.78136	Up	0.450054	0.711475	-	K14258|1|8e-55|216|dvi:Dvir_GJ20366|facilitated trehalose transporter;K08145|3|6e-52|206|bfo:BRAFLDRAFT_82927|MFS transporter, SP family, solute carrier family 2 (facilitated glucose transporter), member 8	GO:0031224//intrinsic component of membrane	GO:0022857//transmembrane transporter activity	GO:0071702	gi|157125518|ref|XP_001654366.1|/0/sugar transporter [Aedes aegypti]
AAEL002209	2871	0	1	0.001	0.11	6.78136	Up	0.450054	0.705088	-	K05766|1|3e-08|61.6|spu:575378|slingshot	-	-	-	gi|108882415|gb|EAT46640.1|/0/AAEL002209-PA [Aedes aegypti]
AAEL004562	2735	0	1	0.001	0.11	6.78136	Up	0.450054	0.703394	-	K03509|1|0.0|1614|aag:AaeL_AAEL004562|DNA polymerase eta subunit [EC:2.7.7.7]	-	GO:0003677//DNA binding;GO:0034061//DNA polymerase activity	GO:0006301//postreplication repair	gi|157106621|ref|XP_001649408.1|/0/DNA polymerase eta [Aedes aegypti]
AAEL014216	2972	0	1	0.001	0.11	6.78136	Up	0.450054	0.703087	-	K09228|1|2e-26|122|api:100159445|KRAB domain-containing zinc finger protein	-	-	-	gi|108869282|gb|EAT33507.1|/0/AAEL014216-PA [Aedes aegypti]
AAEL007048	2940	0	1	0.001	0.11	6.78136	Up	0.450054	0.692056	-	K09228|1|3e-08|62.0|rno:497896|KRAB domain-containing zinc finger protein;K09229|3|5e-08|61.2|ptr:100615036|KRAB and SCAN domains-containing zinc finger protein;K10055|5|5e-08|61.2|mdo:100032135|zinc finger and BTB domain-containing protein 16	-	-	-	gi|108877068|gb|EAT41293.1|/0/AAEL007048-PB [Aedes aegypti]
AAEL013469	2796	0	1	0.001	0.11	6.78136	Up	0.450054	0.689684	-	K01873|1|0.0|1864|aag:AaeL_AAEL013469|valyl-tRNA synthetase [EC:6.1.1.9]	GO:0044424	GO:0004812//aminoacyl-tRNA ligase activity;GO:0032559	GO:0006418//tRNA aminoacylation for protein translation	gi|157136115|ref|XP_001663660.1|/0/valyl-tRNA synthetase [Aedes aegypti]
AAEL017248	2942	0	1	0.001	0.11	6.78136	Up	0.450054	0.680358	-	-	-	-	-	gi|403182998|gb|EJY57782.1|/8.18635e-14/AAEL017248-PA [Aedes aegypti]
AAEL005983	2868	0	1	0.001	0.11	6.78136	Up	0.450054	0.680215	-	K06825|1|9e-33|143|mgp:723984|fibrillin 1	-	GO:0046872//metal ion binding	-	gi|108878273|gb|EAT42498.1|/0/AAEL005983-PA [Aedes aegypti]
AAEL000685	2828	0	1	0.001	0.11	6.78136	Up	0.450054	0.67964	-	-	GO:0044444	-	GO:0009987//cellular process	gi|108884007|gb|EAT48232.1|/0/AAEL000685-PA [Aedes aegypti]
AAEL013308	5562	0	2	0.001	0.11	6.78136	Up	0.213492	0.465996	-	-	GO:0031224//intrinsic component of membrane	GO:0008238//exopeptidase activity	-	gi|157135459|ref|XP_001663451.1|/0/odd Oz protein [Aedes aegypti]
AAEL012217	3019	0	1	0.001	0.1	6.64386	Up	0.450054	0.75009	-	K11140|1|0.0|1895|aag:AaeL_AAEL012217|aminopeptidase N [EC:3.4.11.2]	-	-	-	-
AAEL006482	3153	0	1	0.001	0.1	6.64386	Up	0.450054	0.747652	-	K14258|1|4e-34|147|tca:655737|facilitated trehalose transporter;K08145|5|4e-33|144|bfo:BRAFLDRAFT_82927|MFS transporter, SP family, solute carrier family 2 (facilitated glucose transporter), member 8	GO:0031224//intrinsic component of membrane	-	GO:0071702	gi|157113561|ref|XP_001651999.1|/0/sugar transporter [Aedes aegypti]
AAEL012145	3042	0	1	0.001	0.1	6.64386	Up	0.450054	0.738056	-	K11671|1|0.0|1944|aag:AaeL_AAEL012145|nuclear factor related to kappa-B-binding protein	-	-	-	-
AAEL018112	5936	0	2	0.001	0.1	6.64386	Up	0.213492	0.482481	-	K15503|1|2e-18|96.7|spu:755521|serine/threonine-protein phosphatase 6 regulatory ankyrin repeat subunit B	GO:0005884//actin filament	-	GO:0003002//regionalization;GO:0007015//actin filament organization;GO:0050954//sensory perception of mechanical stimulus;GO:0008544//epidermis development;GO:0007476//imaginal disc-derived wing morphogenesis	gi|157112488|ref|XP_001657557.1|/1.17933e-150/forked protein [Aedes aegypti]
AAEL018130	3114	0	1	0.001	0.1	6.64386	Up	0.450054	0.727879	-	K04427|1|0.0|868|aag:AaeL_AAEL007035|mitogen-activated protein kinase kinase kinase 7 [EC:2.7.11.25]	-	GO:0004672//protein kinase activity;GO:0032559	GO:0006464//cellular protein modification process	gi|157114995|ref|XP_001658096.1|/0/tak1 [Aedes aegypti]
AAEL006980	3077	0	1	0.001	0.1	6.64386	Up	0.450054	0.721195	-	K01059|1|5e-24|114|dpo:Dpse_GA18274|lipoprotein lipase [EC:3.1.1.34];K13618|3|5e-23|110|mgp:100546329|phospholipase A1 member A [EC:3.1.1.-];K12591|4|2e-22|109|nvi:100113631|exosome complex exonuclease RRP6 [EC:3.1.13.-]	-	GO:0003824//catalytic activity	GO:0044238	gi|157114835|ref|XP_001652445.1|/0/lipase [Aedes aegypti]
AAEL014315	3148	0	1	0.001	0.1	6.64386	Up	0.450054	0.714792	-	-	-	-	-	gi|108869185|gb|EAT33410.1|/0/AAEL014315-PA [Aedes aegypti]
AAEL014755	3060	0	1	0.001	0.1	6.64386	Up	0.450054	0.707256	-	K06530|1|0.0|1460|aag:AaeL_AAEL008607|CD109 antigen	GO:0044421	GO:0061135	GO:0010466//negative regulation of peptidase activity	gi|157119257|ref|XP_001653325.1|/0/tep3 [Aedes aegypti]
AAEL004961	3135	0	1	0.001	0.1	6.64386	Up	0.450054	0.696396	-	K08892|1|3e-09|65.5|cbr:CBG08738|fyn-related kinase [EC:2.7.10.2];K07293|2|4e-09|64.7|hmg:100210713|protein tyrosine phosphatase, non-receptor type 11 [EC:3.1.3.48];K04364|3|4e-09|64.7|phu:Phum_PHUM423150|growth factor receptor-binding protein 2	-	-	-	gi|108879412|gb|EAT43637.1|/0/AAEL004961-PA [Aedes aegypti]
AAEL010175	3060	0	1	0.001	0.1	6.64386	Up	0.450054	0.696246	-	-	GO:0031224//intrinsic component of membrane	-	-	gi|108873648|gb|EAT37873.1|/1.65639e-158/AAEL010175-PA [Aedes aegypti]
AAEL006232	3134	0	1	0.001	0.1	6.64386	Up	0.450054	0.694145	-	K04600|1|8e-16|87.0|bta:522422|cadherin EGF LAG seven-pass G-type receptor 1 (flamingo)	GO:0031224//intrinsic component of membrane	GO:0004888//transmembrane signaling receptor activity	GO:0007166//cell surface receptor signaling pathway	gi|157112656|ref|XP_001651833.1|/0/hypothetical protein AaeL_AAEL006232 [Aedes aegypti]
AAEL011699	3207	0	1	0.001	0.1	6.64386	Up	0.450054	0.693845	-	-	-	-	-	-
AAEL018301	3062	0	1	0.001	0.1	6.64386	Up	0.450054	0.693546	-	K10799|1|1e-167|591|cqu:CpipJ_CPIJ017909|tankyrase [EC:2.4.2.30]	-	GO:0016763//transferase activity, transferring pentosyl groups	-	gi|108881112|gb|EAT45337.1|/0/AAEL003375-PA [Aedes aegypti]
AAEL006555	3059	0	1	0.001	0.1	6.64386	Up	0.450054	0.69295	-	K14946|1|6e-17|90.9|dgr:Dgri_GH14949|RNA binding protein fox-1	-	-	-	gi|108877643|gb|EAT41868.1|/8.26328e-25/AAEL006555-PA [Aedes aegypti]
AAEL008382	3230	0	1	0.001	0.1	6.64386	Up	0.450054	0.691313	-	K13628|1|5e-19|97.8|bmy:Bm1_53220|iron-sulfur cluster assembly protein;K10990|2|4e-09|65.1|tca:100142585|RecQ-mediated genome instability protein 1	-	-	-	gi|108875608|gb|EAT39833.1|/0/AAEL008382-PA [Aedes aegypti]
AAEL008831	2996	0	1	0.001	0.1	6.64386	Up	0.450054	0.690868	-	K04512|1|3e-26|121|dya:Dyak_GE16535|dishevelled associated activator of morphogenesis	-	GO:0005515//protein binding	GO:0016043//cellular component organization	gi|108875143|gb|EAT39368.1|/0/AAEL008831-PA [Aedes aegypti]
AAEL001644	3243	0	1	0.001	0.1	6.64386	Up	0.450054	0.687769	-	-	-	-	-	gi|108882995|gb|EAT47220.1|/2.07096e-82/AAEL001644-PA [Aedes aegypti]
AAEL005364	3108	0	1	0.001	0.1	6.64386	Up	0.450054	0.678209	-	K12391|1|0.0|1547|aag:AaeL_AAEL005364|AP-1 complex subunit gamma-1	-	-	-	gi|157109686|ref|XP_001650783.1|/0/adaptin, alpha/gamma/epsilon [Aedes aegypti]
AAEL013940	3355	0	1	0.001	0.09	6.49185	Up	0.450054	0.753248	-	K10751|1|0.0|1309|aag:AaeL_AAEL013940|chromatin assembly factor 1 subunit B	-	-	-	gi|157138123|ref|XP_001664137.1|/0/chromatin assembly factor i P60 subunit [Aedes aegypti]
AAEL017115	3540	0	1	0.001	0.09	6.49185	Up	0.450054	0.751666	-	K08637|1|4e-51|204|cfa:482258|carboxypeptidase A4 [EC:3.4.17.-];K01298|2|1e-50|202|mgp:100544216|carboxypeptidase A2 [EC:3.4.17.15]	-	-	-	gi|403183040|gb|EJY57807.1|/0/AAEL017115-PA [Aedes aegypti]
AAEL004491	3390	0	1	0.001	0.09	6.49185	Up	0.450054	0.75079	-	-	-	-	-	gi|108879866|gb|EAT44091.1|/0/AAEL004491-PA [Aedes aegypti]
AAEL000994	3591	0	1	0.001	0.09	6.49185	Up	0.450054	0.746612	-	-	-	-	-	gi|108883678|gb|EAT47903.1|/0/AAEL000994-PA [Aedes aegypti]
AAEL008126	3375	0	1	0.001	0.09	6.49185	Up	0.450054	0.744024	-	K04593|1|3e-42|175|mgp:100551470|latrophilin 2;K04592|5|2e-41|172|aml:100468921|latrophilin 1	GO:0030136//clathrin-coated vesicle;GO:0031224//intrinsic component of membrane	GO:0004888//transmembrane signaling receptor activity	GO:0001505//regulation of neurotransmitter levels;GO:0006810//transport;GO:0007186//G-protein coupled receptor signaling pathway	gi|403182934|gb|EAT40118.2|/0/AAEL008126-PA [Aedes aegypti]
AAEL003504	3443	0	1	0.001	0.09	6.49185	Up	0.450054	0.739411	-	K09317|1|8e-142|505|aag:AaeL_AAEL003504|homeobox protein EMX	GO:0043231//intracellular membrane-bounded organelle	GO:0003677//DNA binding;GO:0001071//nucleic acid binding transcription factor activity	GO:0006351//transcription, DNA-templated	gi|157136638|ref|XP_001663802.1|/1.77988e-140/emx homeobox protein [Aedes aegypti]
AAEL008320	3507	0	1	0.001	0.09	6.49185	Up	0.450054	0.730853	-	K11269|1|0.0|1446|aag:AaeL_AAEL008320|chromosome transmission fidelity protein 18	-	GO:0016462//pyrophosphatase activity;GO:0032559;GO:0016462//pyrophosphatase activity;GO:0032559	-	gi|108875683|gb|EAT39908.1|/0/AAEL008320-PA [Aedes aegypti]
AAEL005014	3558	0	1	0.001	0.09	6.49185	Up	0.450054	0.727386	-	K05328|1|0.0|2073|aag:AaeL_AAEL005014|transient receptor potential cation channel subfamily C, invertebrate	GO:0031224//intrinsic component of membrane	GO:0004871//signal transducer activity;GO:0005261//cation channel activity	GO:0006816//calcium ion transport	gi|157108422|ref|XP_001650221.1|/0/transient receptor potential channel [Aedes aegypti]
AAEL011040	3300	0	1	0.001	0.09	6.49185	Up	0.450054	0.727057	-	K05316|1|0.0|701|tca:658471|voltage-dependent calcium channel alpha-2/delta, invertebrate	GO:0044464	-	-	gi|157128122|ref|XP_001661316.1|/0/dihydropyridine-sensitive l-type calcium channel [Aedes aegypti]
AAEL009847	13437	0	4	0.001	0.09	6.49185	Up	0.0480418	0.161988	-	K10429|1|8e-146|521|phu:Phum_PHUM399550|microtubule-associated protein 1	-	-	GO:0048731	gi|157124400|ref|XP_001660459.1|/0/microtubule-associated protein [Aedes aegypti]
AAEL007079	3654	0	1	0.001	0.09	6.49185	Up	0.450054	0.718299	-	-	-	-	-	gi|108877037|gb|EAT41262.1|/0/AAEL007079-PA [Aedes aegypti]
AAEL013381	3493	0	1	0.001	0.09	6.49185	Up	0.450054	0.718139	-	K06484|1|1e-60|236|ssc:100155091|integrin alpha 5	GO:0005887//integral component of plasma membrane	GO:0004871//signal transducer activity;GO:0005515//protein binding	GO:0048731;GO:0016337//single organismal cell-cell adhesion;GO:0007613//memory;GO:0006909//phagocytosis;GO:0006935//chemotaxis;GO:0001700//embryonic development via the syncytial blastoderm;GO:0007166//cell surface receptor signaling pathway;GO:0030534//adult behavior;GO:0031589//cell-substrate adhesion	gi|157135718|ref|XP_001663561.1|/0/integrin alpha-ps [Aedes aegypti]
AAEL001893	3525	0	1	0.001	0.09	6.49185	Up	0.450054	0.708345	-	K09228|1|7e-51|203|mmu:380850|KRAB domain-containing zinc finger protein	GO:0043231//intracellular membrane-bounded organelle	GO:0046914//transition metal ion binding	-	gi|157124969|ref|XP_001654188.1|/0/zinc finger protein [Aedes aegypti]
AAEL002392	7005	0	2	0.001	0.09	6.49185	Up	0.213492	0.473214	-	K10480|1|2e-35|153|ptr:469383|BTB/POZ domain-containing protein 8	-	-	-	gi|108882199|gb|EAT46424.1|/0/AAEL002392-PA [Aedes aegypti]
AAEL010475	3631	0	1	0.001	0.09	6.49185	Up	0.450054	0.695494	-	-	-	-	-	gi|108873329|gb|EAT37554.1|/0/AAEL010475-PA [Aedes aegypti]
AAEL010144	3606	0	1	0.001	0.09	6.49185	Up	0.450054	0.691759	-	K08624|1|2e-55|219|isc:IscW_ISCW021991|a disintegrin and metalloproteinase with thrombospondin motifs 9 [EC:3.4.24.-]	-	-	-	gi|403183096|gb|EAT37928.2|/0/AAEL010144-PA [Aedes aegypti]
AAEL017334	3395	0	1	0.001	0.09	6.49185	Up	0.450054	0.691165	-	K13909|1|5e-19|97.8|hsa:4589|mucin-7	-	-	-	gi|403182394|gb|EJY57353.1|/0/AAEL017334-PA [Aedes aegypti]
AAEL005429	3371	0	1	0.001	0.09	6.49185	Up	0.450054	0.689832	-	K15791|1|0.0|1781|aag:AaeL_AAEL005429|probable 2-oxoglutarate dehydrogenase E1 component DHKTD1 [EC:1.2.4.2]	-	GO:0016624//oxidoreductase activity, acting on the aldehyde or oxo group of donors, disulfide as acceptor;GO:0019842//vitamin binding	GO:0006007//glucose catabolic process	gi|157109931|ref|XP_001650884.1|/0/2-oxoglutarate dehydrogenase [Aedes aegypti]
AAEL011854	3308	0	1	0.001	0.09	6.49185	Up	0.450054	0.685573	-	K13172|1|3e-10|68.6|phu:Phum_PHUM431970|serine/arginine repetitive matrix protein 2;K12811|2|5e-08|61.2|hmg:100202415|ATP-dependent RNA helicase DDX46/PRP5 [EC:3.6.4.13];K13168|4|3e-06|55.5|nvi:100169978|splicing factor, arginine/serine-rich 16	-	-	-	-
AAEL007683	3570	0	1	0.001	0.09	6.49185	Up	0.450054	0.676499	-	K03165|1|0.0|1772|aag:AaeL_AAEL007683|DNA topoisomerase III [EC:5.99.1.2]	GO:0043232	GO:0046914//transition metal ion binding;GO:0003916//DNA topoisomerase activity	GO:0006261//DNA-dependent DNA replication	gi|157116652|ref|XP_001658595.1|/0/prokaryotic DNA topoisomerase [Aedes aegypti]
AAEL013770	3920	0	1	0.001	0.08	6.32193	Up	0.450054	0.748695	-	K09228|1|1e-40|170|bfo:BRAFLDRAFT_71028|KRAB domain-containing zinc finger protein	GO:0043231//intracellular membrane-bounded organelle	GO:0046914//transition metal ion binding	GO:0007424//open tracheal system development	gi|157137294|ref|XP_001663975.1|/0/zinc finger protein [Aedes aegypti]
AAEL011012	3688	0	1	0.001	0.08	6.32193	Up	0.450054	0.74248	-	K04557|1|2e-117|425|acs:100563096|peanut-like protein 1 (cell division control related protein 1)	GO:0032156	GO:0032561//guanyl ribonucleotide binding	GO:0009987//cellular process	gi|157128082|ref|XP_001661306.1|/0/septin [Aedes aegypti]
AAEL002265	3957	0	1	0.001	0.08	6.32193	Up	0.450054	0.721842	-	K06233|1|7e-07|57.8|isc:IscW_ISCW017792|low density lipoprotein-related protein 2	-	-	-	gi|108882350|gb|EAT46575.1|/0/AAEL002265-PA [Aedes aegypti]
AAEL011261	4123	0	1	0.001	0.08	6.32193	Up	0.450054	0.715745	-	-	-	-	-	gi|157128910|ref|XP_001661544.1|/0/yemanuclein [Aedes aegypti]
AAEL012508	3859	0	1	0.001	0.08	6.32193	Up	0.450054	0.713525	-	K14972|1|8e-11|70.9|nve:NEMVE_v1g207173|PAX-interacting protein 1	-	-	-	-
AAEL012699	3774	0	1	0.001	0.08	6.32193	Up	0.450054	0.713366	-	-	-	-	-	gi|108870886|gb|EAT35111.1|/0/AAEL012699-PA [Aedes aegypti]
AAEL010686	3936	0	1	0.001	0.08	6.32193	Up	0.450054	0.713051	-	K15503|1|7e-10|67.8|aag:AaeL_AAEL014668|serine/threonine-protein phosphatase 6 regulatory ankyrin repeat subunit B;K10336|4|1e-09|67.0|rno:680076|ankyrin repeat and SOCS box protein 14	-	-	-	gi|108873084|gb|EAT37309.1|/0/AAEL010686-PA [Aedes aegypti]
AAEL000567	3995	0	1	0.001	0.08	6.32193	Up	0.450054	0.710533	-	K14258|1|0.0|1464|aag:AaeL_AAEL000567|facilitated trehalose transporter	GO:0031224//intrinsic component of membrane	GO:0015151//alpha-glucoside transmembrane transporter activity	GO:0015766;GO:0000017//alpha-glucoside transport	gi|157104959|ref|XP_001648649.1|/0/sugar transporter [Aedes aegypti]
AAEL001240	3669	0	1	0.001	0.08	6.32193	Up	0.450054	0.704934	-	K05401|1|6e-39|164|dme:Dmel_CG5195|toll-like receptor 3;K13023|4|3e-30|135|gga:424899|carboxypeptidase N regulatory subunit	-	GO:0004871//signal transducer activity	-	gi|403182409|gb|EAT47663.2|/0/AAEL001240-PA, partial [Aedes aegypti]
AAEL013249	4090	0	1	0.001	0.08	6.32193	Up	0.450054	0.702933	-	K03260|1|0.0|999|aag:AaeL_AAEL013249|translation initiation factor 4G	-	GO:0005488//binding	GO:0044238;GO:0044260	gi|157135182|ref|XP_001656561.1|/0/eukaryotic translation initiation factor 4 gamma [Aedes aegypti]
AAEL010296	2296	0	0.61	0.001	0.08	6.32193	Up	0.948742	0.96809	-	K01968|1|0.0|1326|aag:AaeL_AAEL010296|3-methylcrotonyl-CoA carboxylase alpha subunit [EC:6.4.1.4]	-	GO:0032559;GO:0016879//ligase activity, forming carbon-nitrogen bonds	-	gi|157125640|ref|XP_001654405.1|/0/carboxylase:pyruvate/acetyl-coa/propionyl-coa [Aedes aegypti]
AAEL018124	3838	0	1	0.001	0.08	6.32193	Up	0.450054	0.702014	-	-	-	-	-	gi|170030863|ref|XP_001843307.1|/0/conserved hypothetical protein [Culex quinquefasciatus]
AAEL008475	4091	0	1	0.001	0.08	6.32193	Up	0.450054	0.696698	-	-	-	GO:0046914//transition metal ion binding	-	gi|108875510|gb|EAT39735.1|/0/AAEL008475-PA [Aedes aegypti]
AAEL013228	4013	0	1	0.001	0.08	6.32193	Up	0.450054	0.68998	-	K13172|1|6e-11|71.2|aml:100474834|serine/arginine repetitive matrix protein 2	-	-	-	gi|108870316|gb|EAT34541.1|/0/AAEL013228-PA, partial [Aedes aegypti]
AAEL002877	3691	0	1	0.001	0.08	6.32193	Up	0.450054	0.688357	-	K10394|1|0.0|1067|aag:AaeL_AAEL002877|kinesin family member 3/17	GO:0015630//microtubule cytoskeleton	GO:0003774//motor activity;GO:0032559	GO:0007017//microtubule-based process	gi|347969681|ref|XP_319556.5|/0/AGAP003323-PA [Anopheles gambiae str. PEST]
AAEL004551	3700	0	1	0.001	0.08	6.32193	Up	0.450054	0.687916	-	-	-	-	-	gi|108879832|gb|EAT44057.1|/0/AAEL004551-PA [Aedes aegypti]
AAEL004664	4130	0	1	0.001	0.08	6.32193	Up	0.450054	0.677353	-	K05323|1|2e-34|149|cel:C52B9.6|potassium channel subfamily K, invertebrate;K04922|5|8e-14|80.9|acs:100562988|potassium channel subfamily K member 13	-	GO:0005488//binding	-	gi|108879704|gb|EAT43929.1|/0/AAEL004664-PA [Aedes aegypti]
AAEL001230	4700	0	1	0.001	0.07	6.12928	Up	0.450054	0.750965	-	-	GO:0043231//intracellular membrane-bounded organelle	GO:0046914//transition metal ion binding;GO:0001071//nucleic acid binding transcription factor activity	GO:0006351//transcription, DNA-templated	gi|157116244|ref|XP_001658399.1|/0/myelin transcription factor 1, myt1 [Aedes aegypti]
AAEL000153	4617	0	1	0.001	0.07	6.12928	Up	0.450054	0.746266	-	-	-	-	-	gi|108884634|gb|EAT48859.1|/0/AAEL000153-PA [Aedes aegypti]
AAEL002369	4183	0	1	0.001	0.07	6.12928	Up	0.450054	0.740602	-	-	GO:0000118//histone deacetylase complex	-	-	gi|108882222|gb|EAT46447.1|/0/AAEL002369-PA [Aedes aegypti]
AAEL002973	4250	0	1	0.001	0.07	6.12928	Up	0.450054	0.740431	-	K09228|1|1e-74|283|api:100159445|KRAB domain-containing zinc finger protein	GO:0044464	GO:0046914//transition metal ion binding	-	gi|157133345|ref|XP_001656212.1|/0/zinc finger protein [Aedes aegypti]
AAEL009175	4182	0	1	0.001	0.07	6.12928	Up	0.450054	0.732515	-	K06839|1|0.0|2769|aag:AaeL_AAEL009175|slit 2	GO:0031012//extracellular matrix;GO:0032992//protein-carbohydrate complex	GO:0046872//metal ion binding;GO:0005102//receptor binding;GO:0005539//glycosaminoglycan binding	GO:0007427//epithelial cell migration, open tracheal system;GO:0016337//single organismal cell-cell adhesion;GO:0003007//heart morphogenesis;GO:0016198//axon choice point recognition;GO:0007431//salivary gland development;GO:0007509//mesoderm migration involved in gastrulation;GO:0007166//cell surface receptor signaling pathway	gi|157120931|ref|XP_001659800.1|/0/slit protein [Aedes aegypti]
AAEL010892	4740	0	1	0.001	0.07	6.12928	Up	0.450054	0.730687	-	K11490|1|1e-10|70.9|spu:584403|condensin-2 complex subunit H2	-	-	-	gi|170039115|ref|XP_001847391.1|/0/conserved hypothetical protein [Culex quinquefasciatus]
AAEL010311	4573	0	1	0.001	0.07	6.12928	Up	0.450054	0.727714	-	-	-	-	-	gi|108873488|gb|EAT37713.1|/0/AAEL010311-PA [Aedes aegypti]
AAEL010633	4169	0	1	0.001	0.07	6.12928	Up	0.450054	0.71069	-	-	-	-	-	gi|108873126|gb|EAT37351.1|/0/AAEL010633-PA [Aedes aegypti]
AAEL005499	4149	0	1	0.001	0.07	6.12928	Up	0.450054	0.708657	-	K05672|1|8e-49|197|dre:568482|ATP-binding cassette, subfamily C (CFTR/MRP), member 12;K05668|2|7e-47|190|phu:Phum_PHUM129220|ATP-binding cassette, subfamily C (CFTR/MRP), member 5	GO:0031224//intrinsic component of membrane	GO:0017111//nucleoside-triphosphatase activity;GO:0015405;GO:0032559	GO:0006810//transport;GO:0009207	gi|157110260|ref|XP_001651026.1|/0/ATP-binding cassette transporter [Aedes aegypti]
AAEL002853	4549	0	1	0.001	0.07	6.12928	Up	0.450054	0.706945	-	K10052|1|4e-123|444|aag:AaeL_AAEL002853|CCAAT/enhancer binding protein (C/EBP), invertebrate	-	GO:0003677//DNA binding;GO:0005515//protein binding	GO:0030154//cell differentiation;GO:0006351//transcription, DNA-templated	gi|157132380|ref|XP_001656027.1|/8.64535e-122/ccaat/enhancer binding protein [Aedes aegypti]
AAEL000121	4204	0	1	0.001	0.07	6.12928	Up	0.450054	0.704625	-	K05316|1|0.0|2365|aag:AaeL_AAEL000121|voltage-dependent calcium channel alpha-2/delta, invertebrate	GO:0044464	-	-	gi|157112862|ref|XP_001657649.1|/0/dihydropyridine-sensitive l-type calcium channel [Aedes aegypti]
AAEL018216	4617	0	1	0.001	0.07	6.12928	Up	0.450054	0.697603	-	K06632|1|6e-10|68.2|aag:AaeL_AAEL011376|wee1-like protein kinase [EC:2.7.11.1]	-	-	-	gi|170063440|ref|XP_001867105.1|/0/conserved hypothetical protein [Culex quinquefasciatus]
AAEL003933	4218	0	1	0.001	0.07	6.12928	Up	0.450054	0.693099	-	K10789|1|1e-94|349|ecb:100070920|myeloperoxidase [EC:1.11.1.7]	-	GO:0005506//iron ion binding;GO:0016209//antioxidant activity	GO:0008152//metabolic process;GO:0006950//response to stress	gi|403182607|gb|EAT44728.2|/0/AAEL003933-PA [Aedes aegypti]
AAEL011246	3165	0	0.67	0.001	0.07	6.12928	Up	0.948742	0.963282	-	-	-	-	-	gi|157128771|ref|XP_001661513.1|/0/wd-repeat protein [Aedes aegypti]
AAEL002394	4192	0	1	0.001	0.07	6.12928	Up	0.450054	0.682811	-	K14317|1|2e-121|438|spu:589755|nuclear pore complex protein Nup214	-	-	-	gi|108882196|gb|EAT46421.1|/0/AAEL002394-PA [Aedes aegypti]
AAEL003969	4224	0	1	0.001	0.07	6.12928	Up	0.450054	0.682232	-	K05119|1|0.0|2613|aag:AaeL_AAEL003969|anaplastic lymphoma kinase [EC:2.7.10.1]	GO:0031224//intrinsic component of membrane	GO:0004871//signal transducer activity;GO:0004713//protein tyrosine kinase activity;GO:0032559	GO:0009888//tissue development;GO:0001751//compound eye photoreceptor cell differentiation;GO:0007517//muscle organ development;GO:0007167//enzyme linked receptor protein signaling pathway;GO:0006935//chemotaxis;GO:0006464//cellular protein modification process;GO:0002682//regulation of immune system process;GO:0000165//MAPK cascade	gi|157103777|ref|XP_001648125.1|/0/leukocyte receptor tyrosine protein kinase [Aedes aegypti]
AAEL013409	5613	0	1	0.001	0.06	5.90689	Up	0.450054	0.733851	-	K06767|1|0.0|794|spu:588938|Down syndrome cell adhesion molecule;K06768|3|0.0|791|mmu:114873|Down syndrome cell adhesion molecule like 1	-	-	-	gi|157135807|ref|XP_001663602.1|/0/down syndrome cell adhesion molecule [Aedes aegypti]
AAEL000246	10407	0	2	0.001	0.06	5.90689	Up	0.213492	0.481872	-	K04600|1|0.0|6916|aag:AaeL_AAEL000246|cadherin EGF LAG seven-pass G-type receptor 1 (flamingo)	GO:0016021//integral component of membrane;GO:0030054//cell junction	GO:0005515//protein binding;GO:0046872//metal ion binding;GO:0004888//transmembrane signaling receptor activity	GO:0048812//neuron projection morphogenesis;GO:0016055//Wnt signaling pathway;GO:0007365//periodic partitioning;GO:0001752//compound eye photoreceptor fate commitment;GO:0016337//single organismal cell-cell adhesion;GO:0010769//regulation of cell morphogenesis involved in differentiation;GO:0035151//regulation of tube size, open tracheal system;GO:0001736//establishment of planar polarity;GO:0044…	gi|403182344|gb|EAT48765.2|/0/AAEL000246-PA [Aedes aegypti]
AAEL006534	4941	0	1	0.001	0.06	5.90689	Up	0.450054	0.731351	-	K06813|1|0.0|672|dre:407978|cadherin 23	GO:0031224//intrinsic component of membrane	GO:0046872//metal ion binding	GO:0007444//imaginal disc development;GO:0016337//single organismal cell-cell adhesion;GO:0001736//establishment of planar polarity;GO:0040008//regulation of growth;GO:0016043//cellular component organization;GO:0009887//organ morphogenesis;GO:0030154//cell differentiation;GO:0050794//regulation of cellular process	gi|157113610|ref|XP_001652021.1|/0/protocadherin [Aedes aegypti]
AAEL002178	6206	0	1.11	0.001	0.06	5.90689	Up	0.450054	0.729198	-	K01934|1|2e-46|189|tca:654948|5-formyltetrahydrofolate cyclo-ligase [EC:6.3.3.2]	-	GO:0016882//cyclo-ligase activity;GO:0032559	GO:0006760//folic acid-containing compound metabolic process	gi|108882455|gb|EAT46680.1|/3.49567e-137/AAEL002178-PA, partial [Aedes aegypti]
AAEL013382	4897	0	1	0.001	0.06	5.90689	Up	0.450054	0.726893	-	K13988|1|8e-162|572|aag:AaeL_AAEL013382|ADP-ribose pyrophosphatase [EC:3.6.1.13]	-	GO:0003824//catalytic activity	-	gi|157135729|ref|XP_001663566.1|/1.74368e-160/nudix hydrolase 6 [Aedes aegypti]
AAEL008242	5098	0	1	0.001	0.06	5.90689	Up	0.450054	0.716541	-	K08408|1|6e-67|257|cfa:480418|G protein-coupled receptor 68;K12478|3|3e-25|119|dre:562943|early endosome antigen 1	GO:0044424	GO:0015631//tubulin binding	GO:0007010//cytoskeleton organization	gi|157118249|ref|XP_001653134.1|/0/hook protein [Aedes aegypti]
AAEL008647	5102	0	1	0.001	0.06	5.90689	Up	0.450054	0.714474	-	K01487|1|3e-14|82.8|cqu:CpipJ_CPIJ001079|guanine deaminase [EC:3.5.4.3]	-	GO:0004871//signal transducer activity	-	gi|157119373|ref|XP_001659384.1|/0/no-mechanoreceptor potential a [Aedes aegypti]
AAEL002711	4816	0	1	0.001	0.06	5.90689	Up	0.450054	0.700944	-	K11452|1|4e-58|228|tgu:100222038|chromobox protein 4;K13136|2|2e-44|182|nvi:100114269|gem associated protein 8	-	-	-	gi|568253108|gb|ETN62311.1|/0/hypothetical protein AND_005999 [Anopheles darlingi]
AAEL018352	5394	0	1	0.001	0.06	5.90689	Up	0.450054	0.698057	-	K04809|1|5e-134|480|tgu:100228395|nicotinic acetylcholine receptor alpha-7	GO:0030425//dendrite;GO:0005887//integral component of plasma membrane	GO:0004871//signal transducer activity;GO:0042165//neurotransmitter binding;GO:0005231//excitatory extracellular ligand-gated ion channel activity	GO:0006810//transport;GO:0007267//cell-cell signaling;GO:0051899//membrane depolarization;GO:0007610//behavior	gi|118785484|ref|XP_314691.2|/0/AGAP008588-PA [Anopheles gambiae str. PEST]
AAEL014733	5596	0	1	0.001	0.06	5.90689	Up	0.450054	0.697452	-	K14317|1|0.0|2020|aag:AaeL_AAEL014733|nuclear pore complex protein Nup214	-	-	-	gi|157106752|ref|XP_001649467.1|/0/nuclear pore complex protein nup214 [Aedes aegypti]
AAEL001651	4789	0	1	0.001	0.06	5.90689	Up	0.450054	0.686889	-	K15559|1|2e-19|99.8|hmg:100214191|regulator of Ty1 transposition protein 103	-	-	-	gi|108882988|gb|EAT47213.1|/0/AAEL001651-PA [Aedes aegypti]
AAEL002312	4965	0	1	0.001	0.06	5.90689	Up	0.450054	0.686596	-	K01769|1|3e-62|241|tca:657050|guanylate cyclase, other [EC:4.6.1.2]	GO:0005819//spindle	-	GO:0007010//cytoskeleton organization	gi|108882308|gb|EAT46533.1|/0/AAEL002312-PA [Aedes aegypti]
AAEL018255	5169	0	1	0.001	0.06	5.90689	Up	0.450054	0.684407	-	K12893|1|2e-11|73.6|mmu:57317|splicing factor, arginine/serine-rich 4/5/6	-	-	-	gi|108870482|gb|EAT34707.1|/0/AAEL013082-PA [Aedes aegypti]
AAEL018243	5145	0	1	0.001	0.06	5.90689	Up	0.450054	0.67921	-	-	GO:0043229//intracellular organelle	-	-	gi|108871028|gb|EAT35253.1|/0/AAEL012568-PA [Aedes aegypti]
AAEL018291	4880	0	1	0.001	0.06	5.90689	Up	0.450054	0.678924	-	K14837|1|6e-06|55.1|aag:AaeL_AAEL012618|nucleolar protein 12	-	-	-	gi|108881407|gb|EAT45632.1|/0/AAEL003101-PA [Aedes aegypti]
AAEL018287	5703	0	1	0.001	0.05	5.64386	Up	0.450054	0.746093	-	K09173|1|0.0|881|aag:AaeL_AAEL002795|regulatory factor X 1/2/3	-	GO:0003676//nucleic acid binding	GO:0006351//transcription, DNA-templated	gi|157132141|ref|XP_001662483.1|/0/rfx transcription factor [Aedes aegypti]
AAEL003361	5714	0	1	0.001	0.05	5.64386	Up	0.450054	0.716223	-	-	-	-	-	gi|108881104|gb|EAT45329.1|/0/AAEL003361-PA [Aedes aegypti]
AAEL013752	6436	0	1	0.001	0.05	5.64386	Up	0.450054	0.716063	-	K08061|1|4e-23|112|gga:100857912|regulatory factor X 5	-	GO:0003676//nucleic acid binding	GO:0006351//transcription, DNA-templated	gi|157137247|ref|XP_001663955.1|/1.50487e-175/rfx5 [Aedes aegypti]
AAEL006265	6368	0	1	0.001	0.05	5.64386	Up	0.450054	0.715586	-	K02310|1|3e-08|63.2|nve:NEMVE_v1g129698|DNA fragmentation factor, 45 kD, alpha subunit	GO:0044464	-	GO:0012501//programmed cell death	gi|108877953|gb|EAT42178.1|/0/AAEL006265-PA, partial [Aedes aegypti]
AAEL012442	6644	0	1	0.001	0.05	5.64386	Up	0.450054	0.701555	-	K15199|1|0.0|3794|aag:AaeL_AAEL012442|general transcription factor 3C polypeptide 1	-	-	-	-
AAEL007841	6856	0	1	0.001	0.05	5.64386	Up	0.450054	0.69927	-	K15979|1|2e-07|60.5|cqu:CpipJ_CPIJ006932|staphylococcal nuclease domain-containing protein 1	GO:0005737//cytoplasm	-	GO:0030154//cell differentiation;GO:0007275//multicellular organismal development;GO:0003006//developmental process involved in reproduction	gi|108876192|gb|EAT40417.1|/0/AAEL007841-PA [Aedes aegypti]
AAEL010434	6583	0	1	0.001	0.05	5.64386	Up	0.450054	0.685719	-	-	-	GO:0022892	GO:0010876//lipid localization	gi|205831146|sp|Q16927.2|VIT1_AEDAE/0/RecName: Full=Vitellogenin-A1; Short=VG; AltName: Full=PVG1; Contains: RecName: Full=Vitellin light chain; Short=VL; Contains: RecName: Full=Vitellin heavy chain; Short=VH; Flags: Precursor [Aedes aegypti]
AAEL012268	7212	0	1	0.001	0.04	5.32193	Up	0.450054	0.747825	-	K01183|1|0.0|4488|aag:AaeL_AAEL012268|chitinase [EC:3.2.1.14]	-	-	-	-
AAEL008579	8455	0	1	0.001	0.04	5.32193	Up	0.450054	0.732349	-	K13983|1|2e-51|207|hmg:100201712|putative helicase MOV10L1 [EC:3.6.4.13]	GO:0044464	GO:0017111//nucleoside-triphosphatase activity;GO:0046914//transition metal ion binding;GO:0003676//nucleic acid binding;GO:0032559	-	gi|157119242|ref|XP_001653318.1|/0/zinc finger protein [Aedes aegypti]
AAEL010069	8252	0	1	0.001	0.04	5.32193	Up	0.450054	0.726729	-	K06640|1|0.0|4188|aag:AaeL_AAEL010069|serine/threonine-protein kinase ATR [EC:2.7.11.1]	-	GO:0046914//transition metal ion binding;GO:0004672//protein kinase activity;GO:0032559	GO:0006796//phosphate-containing compound metabolic process	gi|157125091|ref|XP_001660616.1|/0/esr1 protein [Aedes aegypti]
AAEL008620	6919	0	1	0.001	0.04	5.32193	Up	0.450054	0.712893	-	K11849|1|2e-36|117|acs:100555596|ubiquitin carboxyl-terminal hydrolase 25/28 [EC:3.1.2.15];K06058|3|3e-18|96.3|cqu:CpipJ_CPIJ010182|deltex;K06478|4|1e-17|84.3|acs:100563672|protein tyrosine phosphatase, receptor type, C [EC:3.1.3.48]	-	-	-	gi|108875366|gb|EAT39591.1|/1.52253e-173/AAEL008620-PA [Aedes aegypti]
AAEL006112	7760	0	1	0.001	0.04	5.32193	Up	0.450054	0.696848	-	-	-	-	-	gi|108878106|gb|EAT42331.1|/0/AAEL006112-PA [Aedes aegypti]
AAEL008069	11233	0	1	0.001	0.03	4.90689	Up	0.450054	0.75044	-	K02599|1|5e-151|538|spu:575027|Notch	GO:0044459	GO:0046872//metal ion binding;GO:0004871//signal transducer activity	GO:0007424//open tracheal system development;GO:0009987//cellular process	gi|157117635|ref|XP_001658862.1|/0/notch [Aedes aegypti]
AAEL005319	10903	0	1	0.001	0.03	4.90689	Up	0.450054	0.724277	-	K14721|1|0.0|1782|phu:Phum_PHUM540970|DNA-directed RNA polymerase III subunit RPC5	-	-	-	gi|157109548|ref|XP_001650719.1|/0/myosin light chain kinase [Aedes aegypti]
AAEL018218	10590	0	1	0.001	0.03	4.90689	Up	0.450054	0.717499	-	K10380|1|0.0|4062|aag:AaeL_AAEL011565|ankyrin	GO:0045202//synapse;GO:0033267;GO:0016020//membrane	GO:0005515//protein binding;GO:0005198//structural molecule activity	GO:0048741//skeletal muscle fiber development;GO:0007010//cytoskeleton organization;GO:0048588//developmental cell growth;GO:0023052//signaling	gi|157129750|ref|XP_001661747.1|/0/ankyrin 2,3/unc44 [Aedes aegypti]
AAEL007186	2214	0	0.23	0.001	0.03	4.90689	Up	0.948742	0.9652	-	K10352|1|4e-12|74.3|aga:AgaP_AGAP007523|myosin heavy chain;K09291|5|1e-10|69.3|bta:507869|nucleoprotein TPR	-	-	-	gi|403183522|gb|EAT41141.2|/0/AAEL007186-PA [Aedes aegypti]
AAEL012909	10386	0	1	0.001	0.03	4.90689	Up	0.450054	0.684844	-	K02599|1|0.0|801|spu:575027|Notch	-	-	-	gi|108870664|gb|EAT34889.1|/0/AAEL012909-PA [Aedes aegypti]
AAEL006935	390	0.4	9.52	0.32	8.52	4.73471	Up	0.001154	0.00702117	-	-	-	-	-	gi|157108602|ref|XP_001650305.1|/2.10061e-68/lysosomal trafficking regulator [Aedes aegypti]
AAEL014906	1482	0.25	6.06	0.05	1.3	4.70044	Up	0.0108107	0.0482536	-	K04605|1|1e-18|95.1|spu:579746|metabotropic glutamate receptor 2/3;K01890|2|8e-18|92.4|mgp:100549786|phenylalanyl-tRNA synthetase beta chain [EC:6.1.1.20]	-	GO:0004812//aminoacyl-tRNA ligase activity;GO:0003676//nucleic acid binding	GO:0010467//gene expression	gi|108868628|gb|EAT32853.1|/0/AAEL014906-PA, partial [Aedes aegypti]
AAEL004715	807	1	17	0.37	6.88	4.21681	Up	3.09554e-05	0.000268794	-	K14443|1|3e-77|288|aag:AaeL_AAEL004715|protein Tob/BTG	-	-	-	gi|157107194|ref|XP_001649667.1|/6.16495e-76/b-cell translocation protein [Aedes aegypti]
AAEL003014	5127	1	15	0.05	0.91	4.18587	Up	0.000123739	0.000950969	-	-	-	-	-	gi|108881524|gb|EAT45749.1|/1.24488e-116/AAEL003014-PA [Aedes aegypti]
AAEL001382	723	0.48	8	0.2	3.64	4.18587	Up	0.0024327	0.0133277	-	K11087|1|3e-47|188|aag:AaeL_AAEL001382|small nuclear ribonucleoprotein D1	GO:0032991//macromolecular complex	GO:0005488//binding	-	gi|157105264|ref|XP_001648790.1|/5.36904e-46/small nuclear ribonucleoprotein sm d1 [Aedes aegypti]
AAEL010578	910	0.72	11.07	0.23	3.94	4.09849	Up	0.000259682	0.00184328	-	K09186|1|2e-97|356|aag:AaeL_AAEL010578|histone-lysine N-methyltransferase MLL1 [EC:2.1.1.43]	GO:0043231//intracellular membrane-bounded organelle;GO:0015630//microtubule cytoskeleton;GO:0005694//chromosome;GO:0034708	GO:0046914//transition metal ion binding;GO:0018024//histone-lysine N-methyltransferase activity;GO:0001071//nucleic acid binding transcription factor activity;GO:0003677//DNA binding	GO:0006351//transcription, DNA-templated;GO:0006338//chromatin remodeling;GO:0006935//chemotaxis;GO:0007276//gamete generation;GO:0034968//histone lysine methylation	gi|157126650|ref|XP_001654691.1|/3.00077e-96/mixed-lineage leukemia protein, mll [Aedes aegypti]
AAEL001398	2604	1	14	0.11	1.68	3.93289	Up	0.000246278	0.0017586	-	K07525|1|0.0|1491|aag:AaeL_AAEL001398|neuronal guanine nucleotide exchange factor	GO:0030532//small nuclear ribonucleoprotein complex;GO:0045202//synapse;GO:0016020//membrane	GO:0005088//Ras guanyl-nucleotide exchange factor activity	GO:0050804//regulation of synaptic transmission;GO:0007266//Rho protein signal transduction	gi|157118595|ref|XP_001659169.1|/0/guanine nucleotide exchange factor [Aedes aegypti]
AAEL003387	2250	1	14	0.13	1.95	3.90689	Up	0.000246278	0.00175685	-	K13868|1|0.0|823|aag:AaeL_AAEL003387|solute carrier family 7 (L-type amino acid transporter), member 9	GO:0031224//intrinsic component of membrane	GO:0005275//amine transmembrane transporter activity	GO:0006865//amino acid transport	gi|157136069|ref|XP_001656755.1|/0/cationic amino acid transporter [Aedes aegypti]
AAEL008226	3804	1	12	0.07	0.98	3.80735	Up	0.000964936	0.00596726	-	-	-	-	-	gi|108875788|gb|EAT40013.1|/0/AAEL008226-PA [Aedes aegypti]
AAEL003731	2937	2	25	0.19	2.66	3.80735	Up	8.47074e-07	9.60509e-06	-	K08826|1|0.0|925|aag:AaeL_AAEL003731|homeodomain interacting protein kinase [EC:2.7.11.1]	-	GO:0004672//protein kinase activity;GO:0005515//protein binding;GO:0032559	GO:0001654//eye development;GO:0016055//Wnt signaling pathway;GO:0008593//regulation of Notch signaling pathway;GO:0007476//imaginal disc-derived wing morphogenesis;GO:0031647//regulation of protein stability;GO:0006464//cellular protein modification process	gi|108880721|gb|EAT44946.1|/0/AAEL003731-PA, partial [Aedes aegypti]
AAEL015258	624	0.4	4.98	0.19	2.65	3.80192	Up	0.0480418	0.162218	-	K05766|1|1e-33|143|spu:575378|slingshot	-	-	-	gi|108868366|gb|EAT32591.1|/3.51003e-108/AAEL015258-PA [Aedes aegypti]
AAEL014448	1599	0.48	6.15	0.09	1.22	3.76081	Up	0.0108107	0.0483441	-	-	-	-	-	gi|108869046|gb|EAT33271.1|/0/AAEL014448-PA, partial [Aedes aegypti]
AAEL015038	1024	0.72	8.55	0.2	2.69	3.74953	Up	0.0024327	0.0133073	-	K01074|1|1e-177|622|aag:AaeL_AAEL015038|palmitoyl-protein thioesterase [EC:3.1.2.22]	-	-	-	gi|157108726|ref|XP_001650360.1|/2.08195e-176/palmitoyl-protein thioesterase [Aedes aegypti]
AAEL014324	621	0.29	3.47	0.14	1.86	3.7318	Up	0.101275	0.2801	-	K10683|1|9e-28|123|acs:100563125|BRCA1-associated RING domain protein 1 [EC:6.3.2.19]	-	-	-	gi|108869176|gb|EAT33401.1|/5.93485e-92/AAEL014324-PA [Aedes aegypti]
AAEL014706	6729	2	22.01	0.08	1.01	3.65821	Up	6.35046e-06	6.099e-05	-	K11499|1|4e-61|238|spu:592172|centromere protein F	-	-	-	gi|108868819|gb|EAT33044.1|/0/AAEL014706-PA [Aedes aegypti]
AAEL013455	1020	0.17	2	0.05	0.63	3.65535	Up	0.213492	0.467422	-	-	GO:0044464	GO:0005488//binding;GO:0004527//exonuclease activity	GO:0034641//cellular nitrogen compound metabolic process	gi|108870061|gb|EAT34286.1|/0/AAEL013455-PA [Aedes aegypti]
AAEL001009	2496	1	11	0.11	1.38	3.64909	Up	0.00189764	0.0108102	-	K13738|1|2e-40|168|mdo:100014892|CD2-associated protein	-	-	-	gi|157113059|ref|XP_001657747.1|/0/dab2-interacting protein [Aedes aegypti]
AAEL015551	693	0.11	1.31	0.05	0.62	3.63227	Up	0.450054	0.749566	-	K04533|1|2e-38|159|dsi:Dsim_GD21379|huntingtin	-	-	-	gi|157105191|ref|XP_001648758.1|/7.95366e-121/abc transporter [Aedes aegypti]
AAEL005324	22227	1	9	0.01	0.12	3.58496	Up	0.00721978	0.0347628	-	K12567|1|2e-154|550|mmu:22138|titin [EC:2.7.11.1]	-	-	-	gi|157109554|ref|XP_001650722.1|/0/titin [Aedes aegypti]
AAEL010046	1962	1	11	0.15	1.77	3.56071	Up	0.00189764	0.0108188	-	K06685|1|4e-124|446|aag:AaeL_AAEL010046|maintenance of ploidy protein MOB1 (MPS1 binder 1)	-	-	-	gi|157124944|ref|XP_001654176.1|/4.04884e-123/maintenance of ploidy protein mob1 (mps1 binder 1) [Aedes aegypti]
AAEL003236	2663	1	11	0.11	1.29	3.5518	Up	0.00189764	0.0108361	-	K06497|1|4e-41|171|aga:AgaP_AGAP008527|CD63 antigen	GO:0016020//membrane	-	-	gi|668460274|gb|KFB47953.1|/7.74583e-40/AGAP008527-PA-like protein [Anopheles sinensis]
AAEL013969	1915	2	21	0.3	3.46	3.52774	Up	1.23562e-05	0.000113782	-	K06257|1|8e-72|272|aag:AaeL_AAEL013969|syndecan	GO:0044425//membrane part;GO:0005886//plasma membrane	-	GO:0007411//axon guidance;GO:0009584//detection of visible light	gi|108869537|gb|EAT33762.1|/1.6604e-70/AAEL013969-PA [Aedes aegypti]
AAEL004514	2754	0.24	2	0.02	0.23	3.52356	Up	0.213492	0.476164	-	K14026|1|0.0|1463|aag:AaeL_AAEL004514|SEL1 protein	-	-	-	gi|108879836|gb|EAT44061.1|/0/AAEL004514-PA [Aedes aegypti]
AAEL014693	2199	1.66	16.87	0.21	2.41	3.52057	Up	6.19768e-05	0.00051088	-	-	-	-	-	gi|108868828|gb|EAT33053.1|/0/AAEL014693-PA [Aedes aegypti]
AAEL011495	2289	2	20	0.25	2.74	3.45418	Up	2.39616e-05	0.000211922	-	K04706|1|9e-17|89.7|bmy:Bm1_48650|E3 SUMO-protein ligase PIAS1 [EC:6.3.2.-];K16065|2|1e-16|89.4|rno:362827|E3 SUMO-protein ligase PIAS4 [EC:6.3.2.-];K16063|5|1e-14|82.8|mdo:100018269|E3 SUMO-protein ligase PIAS2 [EC:6.3.2.-]	-	GO:0003824//catalytic activity;GO:0046914//transition metal ion binding	-	gi|157129503|ref|XP_001661707.1|/0/sumo ligase [Aedes aegypti]
AAEL005937	5205	1	9	0.05	0.54	3.43296	Up	0.00721978	0.0347394	-	K05673|1|0.0|1146|aga:AgaP_AGAP006427|ATP-binding cassette, subfamily C (CFTR/MRP), member 4	GO:0031224//intrinsic component of membrane	GO:0005253//anion channel activity;GO:0017111//nucleoside-triphosphatase activity;GO:0015405;GO:0032559	GO:0009207;GO:0015698//inorganic anion transport	gi|157111715|ref|XP_001651697.1|/0/ATP-binding cassette transporter [Aedes aegypti]
AAEL003307	2001	1.18	11.62	0.17	1.83	3.42824	Up	0.00189764	0.0108275	-	K05693|1|5e-96|352|mgp:100550127|protein tyrosine phosphatase, receptor type, M [EC:3.1.3.48];K06776|5|1e-95|351|rno:360302|protein tyrosine phosphatase, receptor type, K [EC:3.1.3.48]	-	GO:0004721//phosphoprotein phosphatase activity;GO:0004871//signal transducer activity;GO:0004672//protein kinase activity	GO:0006796//phosphate-containing compound metabolic process;GO:0006464//cellular protein modification process	gi|108881173|gb|EAT45398.1|/0/AAEL003307-PA, partial [Aedes aegypti]
AAEL005827	5498	1	9	0.05	0.51	3.3505	Up	0.00721978	0.0346695	-	K03130|1|3e-25|119|bta:516001|transcription initiation factor TFIID subunit 5	-	-	-	gi|157111339|ref|XP_001651493.1|/0/katanin P80 subunit [Aedes aegypti]
AAEL012002	2115	0.94	8.59	0.13	1.28	3.29956	Up	0.0024327	0.0133584	-	K07968|1|3e-79|297|cbr:CBG22165|beta-1,4-galactosyltransferase 3 [EC:2.4.1.90 2.4.1.38 2.4.1.-];K07966|3|7e-74|279|cin:100175041|beta-1,4-galactosyltransferase 1 [EC:2.4.1.22 2.4.1.90 2.4.1.38 2.4.1.-];K07967|4|5e-72|273|xla:100190782|beta-1,4-galactosyltransferase 2 [EC:2.4.1.22 2.4.1.90 2.4.1.38 2.4.1.-]	-	-	-	-
AAEL000577	4702	1	9	0.06	0.59	3.29768	Up	0.00721978	0.0347161	-	K09275|1|0.0|1142|aag:AaeL_AAEL000577|transcription factor CP2 and related proteins	-	-	-	gi|157104955|ref|XP_001648647.1|/0/DNA binding protein elf-1 [Aedes aegypti]
AAEL008688	4355	1.34	11.95	0.09	0.85	3.23947	Up	0.00189764	0.0108016	-	K15837|1|0.0|1073|cqu:CpipJ_CPIJ010095|G-protein signaling modulator 2	GO:0044448	GO:0008047//enzyme activator activity;GO:0005515//protein binding	GO:0001709//cell fate determination;GO:0008105//asymmetric protein localization;GO:0051235;GO:0040001//establishment of mitotic spindle localization;GO:0051301//cell division;GO:0023052//signaling;GO:0048699//generation of neurons	gi|170048220|ref|XP_001870659.1|/0/g-protein signalling modulator [Culex quinquefasciatus]
AAEL009014	1638	0.58	4.64	0.1	0.9	3.16993	Up	0.0480418	0.162065	-	-	-	-	-	gi|108874931|gb|EAT39156.1|/0/AAEL009014-PA, partial [Aedes aegypti]
AAEL010643	276	1	8	1.21	10.7	3.14453	Up	0.013941	0.0595866	-	K04409|1|2e-38|157|dmo:Dmoj_GI23008|p21-activated kinase 1 [EC:2.7.11.1]	GO:0043232	GO:0004674//protein serine/threonine kinase activity;GO:0032559	GO:0065008;GO:0007265//Ras protein signal transduction;GO:0000165//MAPK cascade;GO:0006935//chemotaxis;GO:0001700//embryonic development via the syncytial blastoderm;GO:0010769//regulation of cell morphogenesis involved in differentiation;GO:0006464//cellular protein modification process	gi|108873134|gb|EAT37359.1|/6.07872e-47/AAEL010643-PA [Aedes aegypti]
AAEL013404	979	1	8	0.3	2.64	3.1375	Up	0.013941	0.0596222	-	K06508|1|5e-114|410|aag:AaeL_AAEL013404|CD81 antigen	GO:0016020//membrane	-	-	gi|108870118|gb|EAT34343.1|/9.12853e-134/AAEL013404-PA [Aedes aegypti]
AAEL005302	1398	1.06	8.41	0.22	1.91	3.118	Up	0.013941	0.0596579	-	K07968|1|2e-79|297|cbr:CBG22165|beta-1,4-galactosyltransferase 3 [EC:2.4.1.90 2.4.1.38 2.4.1.-];K07966|3|4e-74|279|cin:100175041|beta-1,4-galactosyltransferase 1 [EC:2.4.1.22 2.4.1.90 2.4.1.38 2.4.1.-];K07967|4|3e-72|273|xla:100190782|beta-1,4-galactosyltransferase 2 [EC:2.4.1.22 2.4.1.90 2.4.1.38 2.4.1.-]	-	-	-	gi|157109504|ref|XP_001650702.1|/0/beta-1,4-galactosyltransferase [Aedes aegypti]
AAEL011921	2662	1	7.93	0.11	0.93	3.07973	Up	0.0266928	0.101481	-	K10270|1|0.0|1193|aag:AaeL_AAEL011921|F-box and leucine-rich repeat protein 4	-	-	-	-
AAEL007324	1206	1	7.62	0.24	2.02	3.07325	Up	0.0266928	0.101158	-	-	-	-	-	gi|108876743|gb|EAT40968.1|/6.62785e-66/AAEL007324-PA, partial [Aedes aegypti]
AAEL012493	3519	1.03	7.4	0.08	0.66	3.04439	Up	0.0266928	0.101051	-	K05636|1|2e-15|85.9|spu:582206|laminin, beta 1;K09434|3|3e-15|85.5|ssc:100516083|ETS domain-containing transcription factor ERF;K06243|4|6e-15|84.3|xtr:100485566|laminin, beta 2	-	-	-	-
AAEL014636	2232	5.63	41.71	0.72	5.87	3.02729	Up	3.42058e-09	5.22954e-08	-	K07868|1|0.0|1398|aag:AaeL_AAEL014636|Rho-related BTB domain-containing protein 1/2	GO:0044464	GO:0032561//guanyl ribonucleotide binding	GO:0035556//intracellular signal transduction	gi|157106098|ref|XP_001649164.1|/0/rhogtpase [Aedes aegypti]
AAEL002329	3006	1	7	0.09	0.73	3.0199	Up	0.0266928	0.101373	-	K00726|1|0.0|954|aag:AaeL_AAEL002329|alpha-1,3-mannosyl-glycoprotein beta-1,2-N-acetylglucosaminyltransferase [EC:2.4.1.101]	GO:0012505//endomembrane system;GO:0012505//endomembrane system	GO:0008375//acetylglucosaminyltransferase activity;GO:0008375//acetylglucosaminyltransferase activity	GO:0007420//brain development;GO:0010259//multicellular organismal aging;GO:0007626//locomotory behavior;GO:0006487//protein N-linked glycosylation;GO:0007420//brain development;GO:0010259//multicellular organismal aging;GO:0007626//locomotory behavior;GO:0006487//protein N-linked glycosylation	gi|157128272|ref|XP_001661376.1|/0/alpha-1,3-mannosyl-glycoprotein beta-1, 2-n-acetylglucosaminyltransferase [Aedes aegypti]
AAEL000262	3241	2	14	0.17	1.35	2.98935	Up	0.00116532	0.007078	-	K12572|1|0.0|1237|aag:AaeL_AAEL000262|PAB-dependent poly(A)-specific ribonuclease subunit 3	-	GO:0016301//kinase activity;GO:0032559	GO:0006464//cellular protein modification process	gi|108884500|gb|EAT48725.1|/0/AAEL000262-PA [Aedes aegypti]
AAEL000712	1644	1	7	0.17	1.35	2.98935	Up	0.0266928	0.101266	-	K10513|1|7e-08|59.7|tgu:100229532|zinc finger and BTB domain-containing protein 41;K09228|4|6e-07|56.6|bfo:BRAFLDRAFT_66688|KRAB domain-containing zinc finger protein	-	GO:0046914//transition metal ion binding	-	gi|108884017|gb|EAT48242.1|/0/AAEL000712-PA [Aedes aegypti]
AAEL014547	1626	1.42	10.13	0.25	1.97	2.9782	Up	0.0037126	0.0194321	-	K08133|1|2e-15|84.7|mdo:100031895|collagen, type XIV, alpha;K08132|3|7e-15|82.8|aml:100471536|collagen, type XII, alpha	-	-	-	gi|108868963|gb|EAT33188.1|/0/AAEL014547-PA [Aedes aegypti]
AAEL005255	1291	1	7	0.22	1.73	2.9752	Up	0.0266928	0.101535	-	K09057|1|4e-130|465|aag:AaeL_AAEL005255|hepatic leukemia factor	GO:0043231//intracellular membrane-bounded organelle	GO:0042802//identical protein binding;GO:0001071//nucleic acid binding transcription factor activity;GO:0003677//DNA binding	GO:0031667//response to nutrient levels;GO:0006261//DNA-dependent DNA replication;GO:0000087//mitotic M phase;GO:0048511//rhythmic process;GO:0006351//transcription, DNA-templated	gi|157109261|ref|XP_001650592.1|/7.91448e-129/par domain protein [Aedes aegypti]
AAEL002179	1027	1	7	0.28	2.2	2.974	Up	0.0266928	0.101427	-	K15032|1|8e-154|543|aag:AaeL_AAEL002179|mTERF domain-containing protein, mitochondrial	-	-	-	gi|108882428|gb|EAT46653.1|/1.61321e-152/AAEL002179-PA [Aedes aegypti]
AAEL001532	1067	1	7	0.27	2.11	2.96621	Up	0.0266928	0.101697	-	-	-	-	-	gi|157119876|ref|XP_001659550.1|/2.89661e-75/fad nad binding oxidoreductases [Aedes aegypti]
AAEL015466	727	1.87	13.01	0.76	5.88	2.95174	Up	0.000488452	0.00326014	-	K05766|1|5e-12|71.6|spu:575378|slingshot	-	-	-	gi|108867666|gb|EAT32381.1|/2.7008e-146/AAEL015466-PA, partial [Aedes aegypti]
AAEL003650	2206	2	14	0.26	1.99	2.93618	Up	0.00116532	0.00707199	-	K11346|1|1e-17|92.8|phu:Phum_PHUM396770|inhibitor of growth protein 4	GO:0000118//histone deacetylase complex	GO:0046872//metal ion binding	-	gi|157137621|ref|XP_001657099.1|/6.16486e-64/Inhibitor of growth protein, ing1 [Aedes aegypti]
AAEL017529	1269	1	7	0.23	1.76	2.93587	Up	0.0266928	0.101751	-	-	-	-	-	gi|403182430|gb|EJY57380.1|/1.89189e-18/AAEL017529-PA [Aedes aegypti]
AAEL006356	2611	1	7	0.11	0.84	2.93289	Up	0.0266928	0.101643	-	K03144|1|0.0|947|aag:AaeL_AAEL006356|transcription initiation factor TFIIH subunit 4	GO:0005667//transcription factor complex	-	GO:0006259//DNA metabolic process;GO:0006352//DNA-templated transcription, initiation	gi|157113167|ref|XP_001651923.1|/0/TFIIH basal transcription factor complex p52 subunit [Aedes aegypti]
AAEL002735	1839	6.64	45.01	1.03	7.73	2.90782	Up	1.22222e-09	1.952e-08	-	K12041|1|0.0|972|aag:AaeL_AAEL002051|solute carrier family 9 (sodium/hydrogen exchanger), member 6/7	GO:0031224//intrinsic component of membrane	GO:0005451//monovalent cation:proton antiporter activity	GO:0055067;GO:0030001//metal ion transport	gi|157131581|ref|XP_001655890.1|/0/sodium/hydrogen exchanger 7, 9 (nhe7, nhe9) [Aedes aegypti]
AAEL014703	1812	3	20	0.47	3.48	2.88835	Up	0.0001052	0.00082173	-	-	-	-	-	gi|108868816|gb|EAT33041.1|/0/AAEL014703-PA [Aedes aegypti]
AAEL004000	3945	2	13	0.14	1.03	2.87915	Up	0.00218368	0.0121874	-	K06838|1|3e-40|168|xla:380270|slit 1	GO:0031224//intrinsic component of membrane	GO:0004872//receptor activity	GO:0006952//defense response;GO:0023052//signaling	gi|157104054|ref|XP_001648238.1|/0/toll [Aedes aegypti]
AAEL007638	3913	2	13	0.14	1.03	2.87915	Up	0.00218368	0.0121779	-	K00273|1|2e-48|195|ame:551507|D-amino-acid oxidase [EC:1.4.3.3];K06047|2|6e-16|87.8|xtr:100135000|tubulin---tyrosine ligase [EC:6.3.2.25]	-	GO:0016881//acid-amino acid ligase activity;GO:0032559	GO:0043412//macromolecule modification	gi|108876415|gb|EAT40640.1|/0/AAEL007638-PA [Aedes aegypti]
AAEL007670	8509	1	6	0.03	0.22	2.87447	Up	0.0505876	0.166034	-	K09236|1|1e-73|280|dwi:Dwil_GK18714|teashirt	-	-	-	gi|157116605|ref|XP_001658572.1|/0/tiptop [Aedes aegypti]
AAEL017492	2431	2	13	0.23	1.68	2.86876	Up	0.00218368	0.0122064	-	K08766|1|6e-138|492|aag:AaeL_AAEL007536|carnitine O-palmitoyltransferase 2 [EC:2.3.1.21]	-	GO:0016747//transferase activity, transferring acyl groups other than amino-acyl groups	-	gi|403182347|gb|EJY57328.1|/0/AAEL017492-PA [Aedes aegypti]
AAEL015330	3285	2.47	15.96	0.21	1.52	2.85561	Up	0.000617836	0.00402973	-	-	-	-	-	gi|108868320|gb|EAT32545.1|/0/AAEL015330-PA [Aedes aegypti]
AAEL009838	6042	1	7	0.05	0.36	2.848	Up	0.0266928	0.101589	-	K01196|1|0.0|3176|aag:AaeL_AAEL009838|glycogen debranching enzyme [EC:2.4.1.25 3.2.1.33]	-	GO:0043167//ion binding;GO:0004133//glycogen debranching enzyme activity	GO:0005977//glycogen metabolic process	gi|157124376|ref|XP_001660447.1|/0/glycogen debranching enzyme [Aedes aegypti]
AAEL013939	1738	1.49	9.91	0.25	1.8	2.848	Up	0.00721978	0.0346928	-	K04371|1|0.0|652|aag:AaeL_AAEL013939|extracellular signal-regulated kinase 1/2 [EC:2.7.11.24]	-	GO:0004702//receptor signaling protein serine/threonine kinase activity;GO:0032559	GO:0006464//cellular protein modification process	gi|157138129|ref|XP_001664140.1|/0/erk1/2 [Aedes aegypti]
AAEL011862	4728	2	13	0.12	0.85	2.82443	Up	0.00218368	0.0121969	-	-	-	-	-	-
AAEL001819	2277	1	6	0.12	0.83	2.79008	Up	0.0505876	0.165958	-	K01183|1|2e-47|191|dgr:Dgri_GH10759|chitinase [EC:3.2.1.14]	-	GO:0004553//hydrolase activity, hydrolyzing O-glycosyl compounds;GO:0005488//binding	GO:0006022	gi|108882809|gb|EAT47034.1|/6.45955e-135/AAEL001819-PA [Aedes aegypti]
AAEL003546	2713	1	6	0.1	0.69	2.7866	Up	0.0505876	0.166876	-	K01769|1|6e-09|63.9|tca:657050|guanylate cyclase, other [EC:4.6.1.2]	GO:0005819//spindle	-	GO:0007010//cytoskeleton organization	gi|157136845|ref|XP_001656936.1|/0/gamma-tubulin complex component 4 (gcp-4) [Aedes aegypti]
AAEL004717	1890	5	31	0.75	5.17	2.7852	Up	1.7426e-06	1.82819e-05	-	K11716|1|0.0|673|aag:AaeL_AAEL004717|cyclin-dependent kinase 5 activator 1	GO:0000307//cyclin-dependent protein kinase holoenzyme complex	GO:0043539//protein serine/threonine kinase activator activity	-	gi|157107174|ref|XP_001649657.1|/0/cyclin-dependent kinase 5 activator [Aedes aegypti]
AAEL011145	4305	3	19	0.2	1.37	2.7761	Up	0.000195216	0.00142819	-	K04445|1|0.0|1675|aag:AaeL_AAEL011145|mitogen-,stress activated protein kinases [EC:2.7.11.1]	GO:0030529//ribonucleoprotein complex	GO:0004672//protein kinase activity;GO:0032559	GO:0006464//cellular protein modification process	gi|157128448|ref|XP_001661432.1|/0/ribosomal protein S6 kinase, 90kD, polypeptide [Aedes aegypti]
AAEL009128	1479	1	6	0.19	1.29	2.7633	Up	0.0505876	0.166187	-	K15002|1|4e-174|611|aga:AgaP_AGAP008212|cytochrome P450, family 6 [EC:1.14.-.-]	-	GO:0016491//oxidoreductase activity;GO:0005506//iron ion binding	GO:0008152//metabolic process	gi|157120810|ref|XP_001653682.1|/0/cytochrome P450 [Aedes aegypti]
AAEL015389	1996	1	5.99	0.14	0.95	2.7625	Up	0.0946628	0.27256	-	K08816|1|0.0|1143|aag:AaeL_AAEL015216|vaccinia related kinase [EC:2.7.11.1]	-	-	-	gi|157141863|ref|XP_001647764.1|/0/serine/threonine-protein kinase vrk [Aedes aegypti]
AAEL011575	3051	1	6	0.09	0.61	2.76081	Up	0.0505876	0.166569	-	K04506|1|6e-11|70.9|smm:Smp_000650|E3 ubiquitin-protein ligase SIAH1 [EC:6.3.2.19];K08742|4|4e-10|68.2|xtr:100124319|E3 ubiquitin-protein ligase SIAH2 [EC:6.3.2.19]	-	GO:0046914//transition metal ion binding;GO:0019787//small conjugating protein transferase activity	GO:0032446//protein modification by small protein conjugation	gi|108872116|gb|EAT36341.1|/0/AAEL011575-PA [Aedes aegypti]
AAEL007360	2652	2	12	0.21	1.42	2.75743	Up	0.00406208	0.0210153	-	K11465|1|0.0|1312|aag:AaeL_AAEL007360|sex comb on midleg-like protein 2;K11461|4|0.0|662|dme:Dmel_CG9495|polycomb protein SCMH1	-	-	-	gi|157115860|ref|XP_001658317.1|/0/lethal(3)malignant brain tumor [Aedes aegypti]
AAEL015676	375	0.25	1.51	0.21	1.41	2.74723	Up	0.450054	0.745057	-	K11252|1|3e-44|176|nvi:100117660|histone H2B	GO:0000785//chromatin;GO:0043231//intracellular membrane-bounded organelle	GO:0003676//nucleic acid binding	GO:0034728//nucleosome organization	gi|665805303|ref|XP_008550839.1|/6.8921e-43/PREDICTED: histone H2B-like [Microplitis demolitor]
AAEL015675	375	0.25	1.51	0.21	1.41	2.74723	Up	0.450054	0.730521	-	K11252|1|3e-44|176|nvi:100117660|histone H2B	GO:0000785//chromatin;GO:0043231//intracellular membrane-bounded organelle	GO:0003676//nucleic acid binding	GO:0034728//nucleosome organization	gi|665805303|ref|XP_008550839.1|/6.8921e-43/PREDICTED: histone H2B-like [Microplitis demolitor]
AAEL015677	375	0.25	1.51	0.21	1.41	2.74723	Up	0.450054	0.730355	-	K11252|1|3e-44|176|nvi:100117660|histone H2B	GO:0000785//chromatin;GO:0043231//intracellular membrane-bounded organelle	GO:0003676//nucleic acid binding	GO:0034728//nucleosome organization	gi|665805303|ref|XP_008550839.1|/6.8921e-43/PREDICTED: histone H2B-like [Microplitis demolitor]
AAEL015674	375	0.25	1.51	0.21	1.41	2.74723	Up	0.450054	0.724766	-	K11252|1|3e-44|176|nvi:100117660|histone H2B	GO:0000785//chromatin;GO:0043231//intracellular membrane-bounded organelle	GO:0003676//nucleic acid binding	GO:0034728//nucleosome organization	gi|665805303|ref|XP_008550839.1|/6.8921e-43/PREDICTED: histone H2B-like [Microplitis demolitor]
AAEL009581	1032	1	6	0.28	1.87	2.73954	Up	0.0505876	0.166722	-	-	GO:0044459	-	GO:0010004//gastrulation involving germ band extension	gi|108874316|gb|EAT38541.1|/0/AAEL009581-PA [Aedes aegypti]
AAEL007613	3375	5.63	33.78	0.47	3.12	2.73081	Up	5.13638e-07	6.00503e-06	-	K13023|1|2e-29|132|gga:424899|carboxypeptidase N regulatory subunit	GO:0031224//intrinsic component of membrane	GO:0004872//receptor activity	GO:0006952//defense response;GO:0023052//signaling	gi|157116467|ref|XP_001658507.1|/0/toll [Aedes aegypti]
AAEL002195	2587	1	6	0.11	0.73	2.73039	Up	0.0505876	0.166416	-	K10352|1|2e-11|72.4|bta:404108|myosin heavy chain;K08282|4|9e-10|66.6|spu:579556|non-specific serine/threonine protein kinase [EC:2.7.11.1]	-	-	-	gi|108882403|gb|EAT46628.1|/0/AAEL002195-PA, partial [Aedes aegypti]
AAEL005701	1077	1	6	0.27	1.79	2.72893	Up	0.0505876	0.165882	-	K01104|1|2e-17|90.5|xla:397709|protein-tyrosine phosphatase [EC:3.1.3.48]	GO:0030135//coated vesicle;GO:0044431//Golgi apparatus part	GO:0035091//phosphatidylinositol binding	GO:0051234//establishment of localization;GO:0007033//vacuole organization	gi|157110946|ref|XP_001651322.1|/0/retinaldehyde binding protein [Aedes aegypti]
AAEL003459	411	2	12	1.53	10.12	2.72561	Up	0.00406208	0.0210001	-	-	-	-	GO:0048667//cell morphogenesis involved in neuron differentiation	gi|108881006|gb|EAT45231.1|/2.30756e-30/AAEL003459-PA [Aedes aegypti]
AAEL013265	946	1	6	0.31	2.05	2.72528	Up	0.0505876	0.166263	-	-	-	-	GO:0006351//transcription, DNA-templated	gi|108870275|gb|EAT34500.1|/4.16846e-96/AAEL013265-PA [Aedes aegypti]
AAEL009639	375	1	6	0.85	5.62	2.72504	Up	0.0505876	0.166492	-	K14802|1|6e-23|105|bfo:BRAFLDRAFT_69708|phospholipid-transporting ATPase [EC:3.6.3.1]	GO:0043231//intracellular membrane-bounded organelle	GO:0003676//nucleic acid binding	-	gi|108874254|gb|EAT38479.1|/2.13256e-60/AAEL009639-PA [Aedes aegypti]
AAEL008617	3153	4	24	0.36	2.38	2.72489	Up	3.34552e-05	0.000288053	-	K06064|1|9e-26|120|dpo:Dpse_GA18895|hairless	-	-	-	gi|108875372|gb|EAT39597.1|/0/AAEL008617-PA [Aedes aegypti]
AAEL011241	7005	2.54	15	0.1	0.66	2.72247	Up	0.000617836	0.00403341	-	K12475|1|9e-40|167|cin:100177528|disabled homolog 2	-	GO:0005515//protein binding	GO:0009653//anatomical structure morphogenesis;GO:0030182//neuron differentiation	gi|108872475|gb|EAT36700.1|/0/AAEL011241-PA [Aedes aegypti]
AAEL005224	1747	2	12	0.33	2.17	2.71716	Up	0.00406208	0.0210305	-	-	-	-	-	gi|108879115|gb|EAT43340.1|/1.02431e-71/AAEL005224-PA [Aedes aegypti]
AAEL009579	1088	1	6	0.27	1.77	2.71272	Up	0.0505876	0.166646	-	K14769|1|5e-128|457|aag:AaeL_AAEL009579|U3 small nucleolar RNA-associated protein 11	GO:0030684//preribosome	-	GO:0042254//ribosome biogenesis	gi|108874319|gb|EAT38544.1|/9.79632e-127/AAEL009579-PA [Aedes aegypti]
AAEL015384	1593	1	5.94	0.18	1.18	2.71272	Up	0.0946628	0.269631	-	K09593|1|5e-35|149|phu:Phum_PHUM009090|GRB2-associated-binding protein 1;K08091|3|8e-22|105|xtr:100498316|growth factor receptor bound protein 2-associated protein 2	-	-	-	gi|157112855|ref|XP_001657647.1|/0/grb2-associated binder, gab [Aedes aegypti]
AAEL007393	2418	1	6	0.12	0.78	2.70044	Up	0.0505876	0.166799	-	-	-	-	-	gi|108876684|gb|EAT40909.1|/0/AAEL007393-PA [Aedes aegypti]
AAEL006032	2865	1	6	0.1	0.65	2.70044	Up	0.0505876	0.16611	-	K11860|1|0.0|1467|aag:AaeL_AAEL006032|OTU domain-containing protein 7 [EC:3.-.-.-]	-	GO:0005488//binding	-	gi|108878193|gb|EAT42418.1|/0/AAEL006032-PA [Aedes aegypti]
AAEL001476	2082	1	6	0.14	0.91	2.70044	Up	0.0505876	0.165806	-	K06057|1|0.0|1000|aag:AaeL_AAEL001476|numb	GO:0044444	GO:0005102//receptor binding	GO:0051960//regulation of nervous system development;GO:0016477//cell migration;GO:0001709//cell fate determination;GO:0008593//regulation of Notch signaling pathway;GO:0008356//asymmetric cell division;GO:0033036;GO:0001708//cell fate specification;GO:0030100//regulation of endocytosis;GO:0007610//behavior;GO:0035051//cardiocyte differentiation;GO:0048699//generation of neurons	gi|108883160|gb|EAT47385.1|/0/AAEL001476-PA [Aedes aegypti]
AAEL008095	2070	1	6	0.14	0.91	2.70044	Up	0.0505876	0.16573	-	-	-	-	-	gi|108875942|gb|EAT40167.1|/0/AAEL008095-PA [Aedes aegypti]
AAEL003688	3668	1	6	0.08	0.51	2.67243	Up	0.0505876	0.166339	-	-	-	-	-	gi|108880795|gb|EAT45020.1|/0/AAEL003688-PA, partial [Aedes aegypti]
AAEL011566	8248	1	5	0.03	0.19	2.66297	Up	0.0946628	0.27311	-	K12567|1|6e-78|295|pon:100435464|titin [EC:2.7.11.1]	-	GO:0046872//metal ion binding	-	gi|157129756|ref|XP_001661750.1|/0/cell adhesion molecule [Aedes aegypti]
AAEL005484	1759	3	17	0.49	3.05	2.63796	Up	0.000660638	0.00427384	-	K15009|1|2e-13|78.2|isc:IscW_ISCW000324|SH3 and multiple ankyrin repeat domains protein	-	GO:0005543//phospholipid binding	GO:0009987//cellular process;GO:0023052//signaling	gi|157110114|ref|XP_001650959.1|/0/sorting nexin [Aedes aegypti]
AAEL015314	832	2.97	16.53	1.05	6.48	2.6256	Up	0.00032566	0.00225785	-	K04739|1|2e-103|375|aag:AaeL_AAEL009216|cAMP-dependent protein kinase regulator	-	-	-	gi|157141984|ref|XP_001647777.1|/3.2151e-107/camp-dependent protein kinase type ii regulatory subunit [Aedes aegypti]
AAEL013539	7134	3	17	0.12	0.74	2.62449	Up	0.000660638	0.00426998	-	K07365|1|0.0|697|aag:AaeL_AAEL013539|NCK adaptor protein	GO:0044424	GO:0030674//protein binding, bridging;GO:0005102//receptor binding	GO:0048667//cell morphogenesis involved in neuron differentiation;GO:0006935//chemotaxis;GO:0007169//transmembrane receptor protein tyrosine kinase signaling pathway	gi|157136381|ref|XP_001663731.1|/0/SH2/SH3 adaptor protein [Aedes aegypti]
AAEL005497	1041	2	11	0.56	3.4	2.60204	Up	0.00749388	0.0356982	-	K10395|1|3e-61|236|mmu:16571|kinesin family member 4/7/21/27	GO:0015630//microtubule cytoskeleton	GO:0003774//motor activity;GO:0032559	GO:0007017//microtubule-based process	gi|157110254|ref|XP_001651023.1|/0/kinesin heavy chain [Aedes aegypti]
AAEL007475	1968	2	11	0.29	1.76	2.60145	Up	0.00749388	0.0356745	-	-	-	-	-	gi|108876617|gb|EAT40842.1|/0/AAEL007475-PA [Aedes aegypti]
AAEL002771	5177	1	5	0.05	0.3	2.58496	Up	0.0946628	0.273662	-	-	GO:0043231//intracellular membrane-bounded organelle;GO:0015630//microtubule cytoskeleton	GO:0015631//tubulin binding;GO:0031490//chromatin DNA binding	GO:0035190//syncytial nuclear migration	gi|108881798|gb|EAT46023.1|/0/AAEL002771-PA, partial [Aedes aegypti]
AAEL015117	1245	1	5.37	0.23	1.38	2.58496	Up	0.0946628	0.273551	-	K00773|1|0.0|724|aag:AaeL_AAEL010993|queuine tRNA-ribosyltransferase [EC:2.4.2.29]	-	-	-	gi|157109379|ref|XP_001650641.1|/0/queuine tRNA-ribosyltransferase [Aedes aegypti]
AAEL001803	8564	1	5	0.03	0.18	2.58496	Up	0.0946628	0.269846	-	K08115|1|0.0|798|xtr:100145673|chondroitin sulfate proteoglycan 4	-	-	-	gi|108882817|gb|EAT47042.1|/0/AAEL001803-PA, partial [Aedes aegypti]
AAEL007470	3533	5	27	0.4	2.38	2.57289	Up	1.91212e-05	0.000170589	-	-	GO:0044464	GO:0003723//RNA binding	-	gi|157116156|ref|XP_001658385.1|/0/staufen [Aedes aegypti]
AAEL001434	1501	3	16	0.57	3.38	2.56799	Up	0.00120346	0.00727872	-	K13887|1|6e-123|441|tad:TRIADDRAFT_36434|coronin-1C	-	-	-	gi|157118635|ref|XP_001659189.1|/0/coronin [Aedes aegypti]
AAEL012612	3441	3	13	0.2	1.18	2.56071	Up	0.006936	0.0335545	-	K08800|1|7e-96|353|dre:561563|NUAK family, SNF1-like kinase [EC:2.7.11.1]	-	GO:0004672//protein kinase activity;GO:0032559;GO:0004672//protein kinase activity;GO:0032559	GO:0006464//cellular protein modification process;GO:0006464//cellular protein modification process	gi|157133027|ref|XP_001662746.1|/0/serine/threonine protein kinase [Aedes aegypti]
AAEL004088	1239	3	16	0.7	4.13	2.56071	Up	0.00120346	0.00726644	-	K00011|1|0.0|649|aag:AaeL_AAEL004088|aldehyde reductase [EC:1.1.1.21]	-	GO:0003824//catalytic activity;GO:0003824//catalytic activity;GO:0003824//catalytic activity;GO:0003824//catalytic activity;GO:0003824//catalytic activity	GO:0008152//metabolic process;GO:0008152//metabolic process;GO:0008152//metabolic process;GO:0008152//metabolic process;GO:0008152//metabolic process	gi|157104550|ref|XP_001648461.1|/0/aldo-keto reductase [Aedes aegypti]
AAEL008641	1065	3	16	0.82	4.83	2.55833	Up	0.00120346	0.00729105	-	K04534|1|0.0|689|aag:AaeL_AAEL008641|guanine nucleotide-binding protein G(o) subunit alpha	GO:0031234//extrinsic component of cytoplasmic side of plasma membrane	GO:0017111//nucleoside-triphosphatase activity;GO:0060089;GO:0032561//guanyl ribonucleotide binding	GO:0007417//central nervous system development;GO:0007043//cell-cell junction assembly;GO:0050909//sensory perception of taste;GO:0051301//cell division;GO:0030036//actin cytoskeleton organization;GO:0021782//glial cell development;GO:0048513//organ development;GO:0007166//cell surface receptor signaling pathway;GO:0001736//establishment of planar polarity	gi|668462997|gb|KFB50440.1|/0/GTP-binding protein (o) alpha subunit, gnao [Anopheles sinensis]
AAEL005655	2255	5	19	0.45	2.65	2.558	Up	0.00178087	0.0102346	-	-	-	GO:0005543//phospholipid binding;GO:0005543//phospholipid binding	GO:0009987//cellular process;GO:0009987//cellular process	gi|157110717|ref|XP_001651217.1|/0/sorting nexin [Aedes aegypti]
AAEL008005	2040	3	16	0.42	2.47	2.55605	Up	0.00120346	0.00727257	-	K09228|1|5e-34|146|mmu:234358|KRAB domain-containing zinc finger protein	GO:0043231//intracellular membrane-bounded organelle	GO:0001071//nucleic acid binding transcription factor activity	GO:0030003//cellular cation homeostasis;GO:0010038//response to metal ion	gi|108876030|gb|EAT40255.1|/0/AAEL008005-PA [Aedes aegypti]
AAEL004797	1254	1.39	7.4	0.32	1.88	2.55459	Up	0.0266928	0.101319	-	K04468|1|0.0|770|aag:AaeL_AAEL004797|nemo like kinase [EC:2.7.11.24]	-	GO:0032559;GO:0004702//receptor signaling protein serine/threonine kinase activity	GO:0001654//eye development;GO:0003002//regionalization;GO:0016055//Wnt signaling pathway;GO:0007476//imaginal disc-derived wing morphogenesis;GO:0001738//morphogenesis of a polarized epithelium;GO:0009629//response to gravity;GO:0006464//cellular protein modification process	gi|157107527|ref|XP_001649822.1|/0/serine/threonine kinase NLK [Aedes aegypti]
AAEL000639	2749	3	16	0.31	1.82	2.5536	Up	0.00120346	0.00728488	-	K00710|1|0.0|725|cqu:CpipJ_CPIJ013569|polypeptide N-acetylgalactosaminyltransferase [EC:2.4.1.41]	GO:0031224//intrinsic component of membrane;GO:0043231//intracellular membrane-bounded organelle	GO:0030246//carbohydrate binding;GO:0016740//transferase activity	-	gi|157107410|ref|XP_001649764.1|/0/n-acetylgalactosaminyltransferase [Aedes aegypti]
AAEL017011	11579	2	11	0.05	0.29	2.53605	Up	0.00749388	0.035722	-	K14971|1|8e-36|155|dse:Dsec_GM12764|nuclear receptor coactivator 6	-	-	-	gi|403182963|gb|EJY57751.1|/0/AAEL017011-PA [Aedes aegypti]
AAEL002166	2981	1	5	0.09	0.52	2.53051	Up	0.0946628	0.269095	-	K10421|1|2e-12|75.5|rno:65201|CAP-Gly domain-containing linker protein 1;K10352|2|2e-10|69.3|tgu:100230210|myosin heavy chain	-	-	-	gi|157167501|ref|XP_001654827.1|/8.23331e-163/leucine rich repeat (in flii) interacting protein [Aedes aegypti]
AAEL000405	7683	16	83	0.58	3.34	2.52572	Up	6.8292e-14	1.47622e-12	-	K06252|1|4e-63|245|oaa:100076692|tenascin	-	GO:0004620//phospholipase activity	GO:0044238;GO:0007165//signal transduction	gi|157132531|ref|XP_001656056.1|/0/odd Oz protein [Aedes aegypti]
AAEL007843	3420	1	5	0.08	0.46	2.52356	Up	0.0946628	0.272013	-	-	-	-	-	gi|108876184|gb|EAT40409.1|/0/AAEL007843-PA, partial [Aedes aegypti]
AAEL013534	4189	2	10	0.13	0.74	2.50901	Up	0.0136948	0.0590993	-	K10266|1|2e-07|59.7|dre:563998|F-box and WD-40 domain protein 10;K03362|2|1e-06|57.4|hmg:100199403|F-box and WD-40 domain protein 1/11;K12862|3|2e-06|56.6|api:100164452|pleiotropic regulator 1;K04508|4|3e-06|55.8|smm:Smp_098760|transducin (beta)-like 1	-	-	-	gi|157136373|ref|XP_001663727.1|/0/tgf-beta resistance-associated protein trag [Aedes aegypti]
AAEL011355	2320	1	5	0.12	0.68	2.5025	Up	0.0946628	0.27289	-	K00624|1|0.0|1209|aag:AaeL_AAEL011355|carnitine O-acetyltransferase [EC:2.3.1.7]	-	-	-	gi|157129118|ref|XP_001655296.1|/0/carnitine o-acetyltransferase [Aedes aegypti]
AAEL014958	1857	1	5	0.15	0.85	2.5025	Up	0.0946628	0.27278	-	K00849|1|0.0|906|aag:AaeL_AAEL014958|galactokinase [EC:2.7.1.6]	-	-	-	gi|157108098|ref|XP_001650075.1|/0/galactokinase [Aedes aegypti]
AAEL017575	9877	1	5.51	0.03	0.17	2.5025	Up	0.0946628	0.270492	-	K11728|1|7e-17|92.4|aag:AaeL_AAEL015015|nucleosome-remodeling factor subunit BPTF;K06062|3|2e-14|84.3|nvi:100119143|histone acetyltransferase [EC:2.3.1.48]	-	-	GO:0007611//learning or memory	gi|403183193|gb|EJY57921.1|/0/AAEL017575-PA [Aedes aegypti]
AAEL015239	1407	1	5	0.2	1.13	2.49825	Up	0.0946628	0.269523	-	-	-	-	-	gi|108868225|gb|EAT32469.1|/0/AAEL015239-PA, partial [Aedes aegypti]
AAEL008406	1520	1.41	7.28	0.27	1.52	2.49304	Up	0.0266928	0.101105	-	K13868|1|2e-119|430|tca:660811|solute carrier family 7 (L-type amino acid transporter), member 9	GO:0031224//intrinsic component of membrane	GO:0005275//amine transmembrane transporter activity	GO:0006865//amino acid transport	gi|157118768|ref|XP_001653251.1|/0/cationic amino acid transporter [Aedes aegypti]
AAEL011314	2155	1	5	0.13	0.73	2.48938	Up	0.0946628	0.270168	-	K10719|1|0.0|919|aag:AaeL_AAEL011314|juvenile hormone epoxide hydrolase	GO:0044464	GO:0016803	GO:0042221//response to chemical	gi|157129037|ref|XP_001661591.1|/0/epoxide hydrolase [Aedes aegypti]
AAEL012433	1147	1	5	0.25	1.4	2.48543	Up	0.0946628	0.271359	-	K11166|1|2e-134|479|aag:AaeL_AAEL012433|dehydrogenase/reductase SDR family member 7B [EC:1.1.-.-]	-	-	-	-
AAEL001058	1294	8.78	44.42	1.96	10.96	2.48332	Up	3.24702e-08	4.42522e-07	-	K09613|1|0.0|652|aag:AaeL_AAEL001058|COP9 signalosome complex subunit 5 [EC:3.4.-.-]	GO:0044424;GO:0043234//protein complex	GO:0008641//small protein activating enzyme activity	GO:0031572//G2 DNA damage checkpoint;GO:0031647//regulation of protein stability;GO:0001745//compound eye morphogenesis;GO:0031330;GO:0048667//cell morphogenesis involved in neuron differentiation;GO:0007309//oocyte axis specification;GO:0070646//protein modification by small protein removal;GO:0016477//cell migration	gi|157106782|ref|XP_001649479.1|/0/jun activation domain binding protein [Aedes aegypti]
AAEL000856	2900	3	15	0.29	1.62	2.48187	Up	0.0021761	0.0121831	-	K10485|1|0.0|969|aag:AaeL_AAEL000856|BTB/POZ domain-containing protein 13 (germ cell-less protein-like 1)	GO:0005635//nuclear envelope;GO:0005737//cytoplasm	-	GO:0006359//regulation of transcription from RNA polymerase III promoter;GO:0001709//cell fate determination;GO:0003006//developmental process involved in reproduction;GO:0007028//cytoplasm organization	gi|157111522|ref|XP_001651601.1|/0/germ cell-less protein [Aedes aegypti]
AAEL013600	2340	1	5	0.12	0.67	2.48113	Up	0.0946628	0.27322	-	K06584|1|2e-108|394|bfo:BRAFLDRAFT_89654|integrin alpha 8;K06487|2|2e-94|347|dre:100151255|integrin alpha V	GO:0043231//intracellular membrane-bounded organelle;GO:0043232;GO:0005887//integral component of plasma membrane	GO:0004871//signal transducer activity;GO:0005515//protein binding	GO:0007166//cell surface receptor signaling pathway;GO:0007424//open tracheal system development;GO:0007409//axonogenesis;GO:0016337//single organismal cell-cell adhesion;GO:0048870//cell motility;GO:0010669//epithelial structure maintenance;GO:0051235;GO:0006935//chemotaxis;GO:0048565//digestive tract development;GO:0010927;GO:0007431//salivary gland development;GO:0007472//wing disc morphogenes…	gi|157136654|ref|XP_001663809.1|/0/integrin alpha-ps [Aedes aegypti]
AAEL006154	2343	1	5	0.12	0.67	2.48113	Up	0.0946628	0.272232	-	-	GO:0044423	-	-	gi|108878095|gb|EAT42320.1|/0/AAEL006154-PA, partial [Aedes aegypti]
AAEL013858	4412	3	15	0.19	1.06	2.47999	Up	0.0021761	0.0121736	-	K02644|1|0.0|1168|aga:AgaP_AGAP004699|pole hole	-	GO:0004871//signal transducer activity;GO:0004672//protein kinase activity;GO:0032559;GO:0043169//cation binding	GO:0035168//larval lymph gland hemocyte differentiation;GO:0008283//cell proliferation;GO:0007297//ovarian follicle cell migration;GO:0007169//transmembrane receptor protein tyrosine kinase signaling pathway;GO:0003002//regionalization;GO:0006468//protein phosphorylation;GO:0048232//male gamete generation;GO:0045666//positive regulation of neuron differentiation;GO:0060446//branching involved in …	gi|668455745|gb|KFB43995.1|/0/AGAP004699-PA-like protein [Anopheles sinensis]
AAEL004549	1356	1	5	0.21	1.17	2.47805	Up	0.0946628	0.2706	-	-	-	GO:0003824//catalytic activity;GO:0032559	-	gi|157106637|ref|XP_001649416.1|/0/synapsin [Aedes aegypti]
AAEL008021	3984	4	20	0.28	1.56	2.47805	Up	0.000361406	0.00247688	-	K05749|1|0.0|2534|aag:AaeL_AAEL008021|cytoplasmic FMR1 interacting protein	GO:0043234//protein complex;GO:0044424	-	GO:0065008;GO:0048869//cellular developmental process;GO:0006909//phagocytosis;GO:0030030//cell projection organization;GO:0007423//sensory organ development;GO:0006935//chemotaxis;GO:0030036//actin cytoskeleton organization;GO:0050794//regulation of cellular process	gi|108876006|gb|EAT40231.1|/0/AAEL008021-PA [Aedes aegypti]
AAEL014819	752	1	4.98	0.39	2.17	2.47615	Up	0.174302	0.416544	-	-	-	-	-	gi|108868721|gb|EAT32946.1|/2.46307e-97/AAEL014819-PA [Aedes aegypti]
AAEL003282	2356	2	10	0.24	1.33	2.47032	Up	0.0136948	0.0590281	-	K08876|1|5e-23|110|tca:664388|SCY1-like	-	-	-	gi|157135350|ref|XP_001656615.1|/0/ezrin-binding protein pace-1 [Aedes aegypti]
AAEL006428	432	1	5	0.72	3.99	2.47032	Up	0.0946628	0.269416	-	-	-	GO:0051536//iron-sulfur cluster binding;GO:0043169//cation binding	-	gi|108877795|gb|EAT42020.1|/1.82757e-80/AAEL006428-PA [Aedes aegypti]
AAEL007285	561	1	5	0.54	2.99	2.46911	Up	0.0946628	0.270061	-	K09328|1|3e-70|264|aag:AaeL_AAEL007285|homeobox protein Unc-4	-	-	-	gi|108876786|gb|EAT41011.1|/5.37249e-69/AAEL007285-PA [Aedes aegypti]
AAEL011379	1040	1	5	0.28	1.55	2.46877	Up	0.0946628	0.272122	-	K06134|1|1e-95|350|aag:AaeL_AAEL011379|ubiquinone biosynthesis monooxygenase Coq7 [EC:1.14.13.-]	-	GO:0046872//metal ion binding;GO:0003824//catalytic activity;GO:0046872//metal ion binding;GO:0003824//catalytic activity;GO:0046872//metal ion binding;GO:0003824//catalytic activity	GO:0006743//ubiquinone metabolic process;GO:0043170;GO:0006743//ubiquinone metabolic process;GO:0043170;GO:0006743//ubiquinone metabolic process;GO:0043170	gi|157129173|ref|XP_001655308.1|/2.04398e-94/coenzyme q10 biosynthesis protein [Aedes aegypti]
AAEL012935	4428	3	15	0.19	1.05	2.46632	Up	0.0021761	0.0121926	-	K05766|1|0.0|2033|aag:AaeL_AAEL012935|slingshot	-	GO:0004721//phosphoprotein phosphatase activity	GO:0006796//phosphate-containing compound metabolic process;GO:0006464//cellular protein modification process	gi|157134038|ref|XP_001656311.1|/0/slingshot dual specificity phosphatase [Aedes aegypti]
AAEL007710	1370	1	5	0.21	1.16	2.46566	Up	0.0946628	0.269309	-	K09602|1|1e-143|509|aag:AaeL_AAEL007710|ubiquitin thioesterase protein OTUB1 [EC:3.4.-.-]	-	GO:0008238//exopeptidase activity	GO:0043170	gi|108876349|gb|EAT40574.1|/3.03632e-142/AAEL007710-PA [Aedes aegypti]
AAEL005213	1254	1	5	0.23	1.27	2.46512	Up	0.0946628	0.270708	-	K14209|1|8e-64|244|cqu:CpipJ_CPIJ002058|solute carrier family 36 (proton-coupled amino acid transporter)	GO:0031224//intrinsic component of membrane	-	-	gi|108879152|gb|EAT43377.1|/1.65736e-67/AAEL005213-PA [Aedes aegypti]
AAEL011524	945	1	5	0.31	1.71	2.46366	Up	0.0946628	0.270925	-	K12874|1|3e-104|378|dgr:Dgri_GH18832|intron-binding protein aquarius	-	GO:0003676//nucleic acid binding;GO:0016787//hydrolase activity	-	gi|108872158|gb|EAT36383.1|/3.22715e-173/AAEL011524-PA [Aedes aegypti]
AAEL011521	537	1	5	0.57	3.14	2.46173	Up	0.0946628	0.269202	-	K04599|1|4e-07|54.7|dpo:Dpse_GA18231|G protein-coupled receptor Mth (Methuselah protein)	GO:0031224//intrinsic component of membrane	GO:0004888//transmembrane signaling receptor activity	GO:0007166//cell surface receptor signaling pathway	gi|403183199|gb|EAT36386.2|/1.2291e-101/AAEL011521-PA, partial [Aedes aegypti]
AAEL004026	2379	1	5	0.12	0.66	2.45943	Up	0.0946628	0.27267	-	K08582|1|4e-75|283|cqu:CpipJ_CPIJ010344|calpain-15 [EC:3.4.22.-];K09228|3|2e-49|197|cfa:474650|KRAB domain-containing zinc finger protein	GO:0044464	GO:0046914//transition metal ion binding	-	gi|170030793|ref|XP_001843272.1|/0/zinc finger protein 250 [Culex quinquefasciatus]
AAEL008862	3545	1	5	0.08	0.44	2.45943	Up	0.0946628	0.27333	-	K01940|1|9e-59|229|spu:584034|argininosuccinate synthase [EC:6.3.4.5];K06972|2|2e-22|108|nve:NEMVE_v1g88690|	-	GO:0046914//transition metal ion binding;GO:0004175//endopeptidase activity	GO:0019538//protein metabolic process	gi|108875094|gb|EAT39319.1|/0/AAEL008862-PA [Aedes aegypti]
AAEL014771	2860	1	5	0.1	0.55	2.45943	Up	0.0946628	0.271904	-	K04707|1|2e-12|75.5|spu:583481|E3 ubiquitin-protein ligase CBL [EC:6.3.2.19]	GO:0044464	GO:0005099//Ras GTPase activator activity	GO:0032318//regulation of Ras GTPase activity	gi|108868749|gb|EAT32974.1|/0/AAEL014771-PA [Aedes aegypti]
AAEL012884	1800	1	5	0.16	0.88	2.45943	Up	0.0946628	0.270384	-	-	-	-	-	gi|108870704|gb|EAT34929.1|/0/AAEL012884-PA [Aedes aegypti]
AAEL011102	1520	2	10	0.38	2.09	2.45943	Up	0.0136948	0.0589925	-	K12387|1|2e-174|612|aag:AaeL_AAEL011102|lysosomal-associated transmembrane protein	GO:0031224//intrinsic component of membrane	-	GO:0051234//establishment of localization	gi|157128364|ref|XP_001661421.1|/5.00943e-173/lysosomal-associated transmembrane protein [Aedes aegypti]
AAEL018206	12521	2	9	0.04	0.22	2.45943	Up	0.0247558	0.0951788	-	K08873|1|0.0|3057|cqu:CpipJ_CPIJ003189|PI-3-kinase-related kinase SMG-1	-	GO:0016772//transferase activity, transferring phosphorus-containing groups	GO:0006796//phosphate-containing compound metabolic process	gi|170033826|ref|XP_001844777.1|/0/serine/threonine-protein kinase Smg1 [Culex quinquefasciatus]
AAEL005928	642	1	5	0.47	2.58	2.45664	Up	0.0946628	0.271142	-	-	GO:0043231//intracellular membrane-bounded organelle;GO:0043231//intracellular membrane-bounded organelle;GO:0043231//intracellular membrane-bounded organelle	-	-	gi|108878333|gb|EAT42558.1|/4.72961e-39/AAEL005928-PA [Aedes aegypti]
AAEL004425	953	1	5	0.31	1.7	2.45519	Up	0.0946628	0.269953	-	K00552|1|4e-44|179|gga:769542|glycine N-methyltransferase [EC:2.1.1.20]	-	-	-	gi|157106020|ref|XP_001649130.1|/9.03371e-115/ctg4a [Aedes aegypti]
AAEL003865	2731	2	10	0.21	1.15	2.45317	Up	0.0136948	0.0590636	-	K15455|1|1e-29|132|aag:AaeL_AAEL003847|diphthamide biosynthesis protein 3	-	-	-	gi|108880619|gb|EAT44844.1|/0/AAEL003865-PA [Aedes aegypti]
AAEL005048	1324	1	5	0.22	1.2	2.44746	Up	0.0946628	0.271033	-	-	-	-	-	gi|108879260|gb|EAT43485.1|/3.00799e-38/AAEL005048-PA [Aedes aegypti]
AAEL011396	3180	1	5	0.09	0.49	2.44478	Up	0.0946628	0.271795	-	K06051|1|0.0|1497|aag:AaeL_AAEL011396|delta	GO:0031224//intrinsic component of membrane;GO:0032991//macromolecular complex;GO:0070161;GO:0016023//cytoplasmic membrane-bounded vesicle;GO:0045202//synapse	GO:0005102//receptor binding;GO:0046872//metal ion binding;GO:0008134//transcription factor binding;GO:0019955//cytokine binding;GO:0003677//DNA binding	GO:0001752//compound eye photoreceptor fate commitment;GO:0000380//alternative mRNA splicing, via spliceosome;GO:0008595//anterior/posterior axis specification, embryo;GO:0006357//regulation of transcription from RNA polymerase II promoter;GO:0007346//regulation of mitotic cell cycle;GO:0007369//gastrulation;GO:0045168//cell-cell signaling involved in cell fate commitment;GO:0002682//regulation o…	gi|157167660|ref|XP_001661628.1|/0/neurogenic locus delta protein [Aedes aegypti]
AAEL013869	1396	1	5	0.21	1.14	2.44057	Up	0.0946628	0.269738	-	K14407|1|9e-178|623|aag:AaeL_AAEL013869|cleavage stimulation factor subunit 2	-	GO:0005488//binding	-	gi|157137809|ref|XP_001664044.1|/1.93845e-176/RNA-binding protein [Aedes aegypti]
AAEL008933	1020	0.95	4.62	0.27	1.46	2.43494	Up	0.0480418	0.162524	-	K00020|1|8e-152|536|aag:AaeL_AAEL006684|3-hydroxyisobutyrate dehydrogenase [EC:1.1.1.31]	-	GO:0016616//oxidoreductase activity, acting on the CH-OH group of donors, NAD or NADP as acceptor;GO:0048037//cofactor binding	GO:0009081//branched-chain amino acid metabolic process;GO:0006007//glucose catabolic process	gi|157120173|ref|XP_001653536.1|/0/3-hydroxyisobutyrate dehydrogenase [Aedes aegypti]
AAEL000160	177	2	9.77	4.2	22.7	2.43423	Up	0.0247558	0.0955382	-	-	-	-	-	gi|108884608|gb|EAT48833.1|/6.53319e-25/AAEL000160-PA [Aedes aegypti]
AAEL013995	2913	1	5	0.1	0.54	2.43296	Up	0.0946628	0.27125	-	-	-	-	-	gi|108869508|gb|EAT33733.1|/0/AAEL013995-PA [Aedes aegypti]
AAEL008015	6075	11	54	0.51	2.75	2.43086	Up	3.37858e-09	5.17639e-08	-	-	-	-	-	gi|108876016|gb|EAT40241.1|/0/AAEL008015-PA [Aedes aegypti]
AAEL004741	3620	1	5	0.08	0.43	2.42626	Up	0.0946628	0.273441	-	K09866|1|6e-31|137|xtr:100487371|aquaporin-4	GO:0031224//intrinsic component of membrane	GO:0005216//ion channel activity	GO:0006810//transport;GO:0009888//tissue development;GO:0006996//organelle organization;GO:0051452//intracellular pH reduction;GO:0007155//cell adhesion	gi|157107365|ref|XP_001649747.1|/0/aquaporin transporter [Aedes aegypti]
AAEL012294	4572	1	4.71	0.06	0.32	2.41504	Up	0.174302	0.417102	-	K08049|1|0.0|2817|aag:AaeL_AAEL012294|adenylate cyclase 9 [EC:4.6.1.1]	-	-	-	-
AAEL006791	4869	1	5	0.06	0.32	2.41504	Up	0.0946628	0.272451	-	K11837|1|7e-14|81.3|hsa:9098|ubiquitin carboxyl-terminal hydrolase 6/32 [EC:3.1.2.15];K13136|2|1e-12|77.0|nvi:100114269|gem associated protein 8	GO:0044464	GO:0005099//Ras GTPase activator activity;GO:0005102//receptor binding	GO:0032318//regulation of Ras GTPase activity	gi|157167240|ref|XP_001652239.1|/0/rab6 gtpase activating protein, gapcena (rabgap1 protein) [Aedes aegypti]
AAEL003170	2438	1	5	0.12	0.64	2.41504	Up	0.0946628	0.271577	-	K02519|1|0.0|1327|aag:AaeL_AAEL003170|translation initiation factor IF-2	GO:0044464	GO:0017111//nucleoside-triphosphatase activity;GO:0008135//translation factor activity, nucleic acid binding;GO:0032561//guanyl ribonucleotide binding	GO:0006412//translation;GO:0009207	gi|157134846|ref|XP_001656471.1|/0/mitochondrial translational initiation factor [Aedes aegypti]
AAEL015177	5413	2.25	11.11	0.12	0.64	2.41504	Up	0.00749388	0.0357458	-	K08282|1|0.0|2106|aag:AaeL_AAEL011879|non-specific serine/threonine protein kinase [EC:2.7.11.1]	-	-	-	gi|157109822|ref|XP_001650837.1|/0/citron ser/thr kinase [Aedes aegypti]
AAEL017240	4885	1	5	0.06	0.32	2.41504	Up	0.0946628	0.270276	-	K02174|1|2e-32|142|api:100167818|broad	GO:0043231//intracellular membrane-bounded organelle	GO:0003676//nucleic acid binding	GO:0007635//chemosensory behavior;GO:0007472//wing disc morphogenesis;GO:0006342//chromatin silencing	gi|403183023|gb|EJY57795.1|/0/AAEL017240-PB [Aedes aegypti]
AAEL003275	5703	0.71	2.88	0.03	0.16	2.41504	Up	0.213492	0.467995	-	K09228|1|9e-08|61.2|dre:553302|KRAB domain-containing zinc finger protein	GO:0005622//intracellular	GO:0005488//binding	-	gi|157135426|ref|XP_001656653.1|/0/hypothetical protein AaeL_AAEL003275 [Aedes aegypti]
AAEL014868	3148	1.43	7	0.13	0.69	2.40808	Up	0.0266928	0.101805	-	K05741|1|9e-90|332|nve:NEMVE_v1g171940|diaphanous 2	GO:0032991//macromolecular complex;GO:0070161;GO:0015629//actin cytoskeleton;GO:0032155;GO:0044444	GO:0008092//cytoskeletal protein binding;GO:0017016//Ras GTPase binding	GO:0000278//mitotic cell cycle;GO:0008360//regulation of cell shape;GO:0007051//spindle organization;GO:0003006//developmental process involved in reproduction;GO:0003382//epithelial cell morphogenesis;GO:0015031//protein transport;GO:0045185//maintenance of protein location;GO:0050954//sensory perception of mechanical stimulus;GO:0001700//embryonic development via the syncytial blastoderm;GO:000…	gi|157131973|ref|XP_001662387.1|/0/diaphanous [Aedes aegypti]
AAEL004808	2958	1	5	0.1	0.53	2.40599	Up	0.0946628	0.273	-	-	-	-	-	gi|108879546|gb|EAT43771.1|/0/AAEL004808-PA [Aedes aegypti]
AAEL008027	3299	4	19	0.34	1.8	2.40439	Up	0.000645298	0.00417838	-	K11429|1|0.0|1387|aag:AaeL_AAEL008027|histone-lysine N-methyltransferase SUV420H [EC:2.1.1.43]	-	-	-	gi|108876000|gb|EAT40225.1|/0/AAEL008027-PA [Aedes aegypti]
AAEL009686	4181	1	5	0.07	0.37	2.4021	Up	0.0946628	0.272341	-	K13109|1|0.0|954|aag:AaeL_AAEL009686|IK cytokine;K01444|5|7e-156|552|ame:411392|N4-(beta-N-acetylglucosaminyl)-L-asparaginase [EC:3.5.1.26]	GO:0043231//intracellular membrane-bounded organelle	-	-	gi|157123840|ref|XP_001653938.1|/0/red protein (ik factor) (cytokine ik) [Aedes aegypti]
AAEL005336	2141	4	19	0.53	2.79	2.3962	Up	0.000645298	0.00418216	-	K00058|1|2e-177|623|aag:AaeL_AAEL005336|D-3-phosphoglycerate dehydrogenase [EC:1.1.1.95]	-	-	-	gi|157109536|ref|XP_001650713.1|/3.36781e-176/d-3-phosphoglycerate dehydrogenase [Aedes aegypti]
AAEL001731	3604	3	14	0.23	1.21	2.3953	Up	0.00390276	0.0203085	-	K08825|1|0.0|1003|aag:AaeL_AAEL001731|dual-specificity tyrosine-(Y)-phosphorylation regulated kinase [EC:2.7.12.1]	-	GO:0004672//protein kinase activity;GO:0032559	GO:0006464//cellular protein modification process	gi|157123429|ref|XP_001653829.1|/0/Dual specificity tyrosine-phosphorylation-regulated kinase [Aedes aegypti]
AAEL000128	3745	1	5	0.08	0.42	2.39232	Up	0.0946628	0.271468	-	K04681|1|0.0|1106|aag:AaeL_AAEL000128|retinoblastoma-like	GO:0043231//intracellular membrane-bounded organelle	-	GO:0007049//cell cycle	gi|157112868|ref|XP_001657652.1|/0/P130 [Aedes aegypti]
AAEL018269	3709	1	5	0.08	0.42	2.39232	Up	0.0946628	0.270817	-	-	GO:0044424	-	GO:0032989	gi|568251796|gb|ETN61241.1|/4.04291e-138/hypothetical protein AND_007103 [Anopheles darlingi]
AAEL006012	2685	15	71	1.58	8.28	2.38971	Up	1.99253e-11	3.64618e-10	-	K12567|1|1e-40|169|spu:590007|titin [EC:2.7.11.1]	-	-	-	gi|157111961|ref|XP_001651769.1|/0/factor for adipocyte differentiation [Aedes aegypti]
AAEL017409	840	2.73	12.92	0.96	5.01	2.3837	Up	0.00406208	0.0210458	-	K01889|1|2e-140|498|aag:AaeL_AAEL002867|phenylalanyl-tRNA synthetase alpha chain [EC:6.1.1.20]	GO:0044424	GO:0004812//aminoacyl-tRNA ligase activity;GO:0003723//RNA binding;GO:0032559	GO:0006418//tRNA aminoacylation for protein translation	gi|403183413|gb|EJY58081.1|/3.57241e-162/AAEL017409-PA [Aedes aegypti]
AAEL002820	3991	3	14	0.21	1.09	2.37587	Up	0.00390276	0.0203381	-	-	-	-	-	gi|108881705|gb|EAT45930.1|/0/AAEL002820-PA [Aedes aegypti]
AAEL002487	1675	9	42	1.54	7.93	2.36439	Up	3.24998e-07	3.90817e-06	-	K10141|1|0.0|681|aag:AaeL_AAEL002487|sestrin	GO:0043231//intracellular membrane-bounded organelle	-	GO:0022402//cell cycle process	gi|157129294|ref|XP_001655354.1|/0/P53 regulated pa26 nuclear protein sestrin [Aedes aegypti]
AAEL003671	5660	3	14	0.15	0.77	2.3599	Up	0.00390276	0.0203233	-	K09880|1|2e-08|63.2|nvi:100117336|enolase-phosphatase E1 [EC:3.1.3.77];K14437|3|3e-07|59.7|dwi:Dwil_GK18181|chromodomain-helicase-DNA-binding protein 7 [EC:3.6.4.12];K15425|4|8e-07|58.2|dan:Dana_GF19339|serine/threonine-protein phosphatase 4 regulatory subunit 2	-	-	-	gi|108880767|gb|EAT44992.1|/0/AAEL003671-PA [Aedes aegypti]
AAEL003932	1335	8	37	1.73	8.83	2.35164	Up	1.8254e-06	1.90667e-05	-	K09237|1|9e-173|607|aag:AaeL_AAEL003932|Cys2His2 zinc finger developmental/cell cycle regulator, other	GO:0005622//intracellular	GO:0005488//binding	GO:0048666//neuron development;GO:0007424//open tracheal system development;GO:0065008;GO:0001745//compound eye morphogenesis;GO:0006355//regulation of transcription, DNA-templated;GO:0050896//response to stimulus;GO:0035239//tube morphogenesis	gi|108880510|gb|EAT44735.1|/1.77188e-171/AAEL003932-PA [Aedes aegypti]
AAEL003914	2771	3	14	0.31	1.58	2.34958	Up	0.00390276	0.0202938	-	K06103|1|0.0|969|aag:AaeL_AAEL003914|calcium/calmodulin-dependent serine protein kinase [EC:2.7.11.1]	-	GO:0004672//protein kinase activity;GO:0032559	GO:0006796//phosphate-containing compound metabolic process;GO:0006464//cellular protein modification process	gi|157103497|ref|XP_001648008.1|/0/calcium/calmodulin-dependent serine protein kinase membrane-associated guanylate kinase (cask) [Aedes aegypti]
AAEL012336	2547	2.02	9	0.22	1.11	2.33498	Up	0.0247558	0.0953325	-	-	-	-	-	-
AAEL001830	1834	4	18	0.62	3.1	2.32193	Up	0.00114401	0.00698415	-	K11713|1|0.0|720|aag:AaeL_AAEL001830|geranylgeranyl transferase type-1 subunit beta [EC:2.5.1.59]	-	GO:0004661//protein geranylgeranyltransferase activity	GO:0009790//embryo development;GO:0007264//small GTPase mediated signal transduction	gi|157124229|ref|XP_001660375.1|/0/geranylgeranyl transferase type i beta subunit [Aedes aegypti]
AAEL013319	1569	4	18	0.73	3.64	2.31797	Up	0.00114401	0.00697819	-	K11583|1|0.0|1053|aag:AaeL_AAEL013319|protein phosphatase 2 (formerly 2A), regulatory subunit B''	-	GO:0046872//metal ion binding	-	gi|108870213|gb|EAT34438.1|/0/AAEL013319-PA [Aedes aegypti]
AAEL013274	2397	5.18	23.18	0.61	3.03	2.31244	Up	0.000194114	0.00142158	-	K00710|1|0.0|1215|aag:AaeL_AAEL013274|polypeptide N-acetylgalactosaminyltransferase [EC:2.4.1.41]	GO:0031224//intrinsic component of membrane;GO:0043231//intracellular membrane-bounded organelle	GO:0030246//carbohydrate binding;GO:0016740//transferase activity	-	gi|157135226|ref|XP_001663438.1|/0/n-acetylgalactosaminyltransferase [Aedes aegypti]
AAEL014763	2370	2	9	0.24	1.19	2.30986	Up	0.0247558	0.0953838	-	K04403|1|0.0|788|aag:AaeL_AAEL014763|TAK1-binding protein 1	-	-	-	gi|157106995|ref|XP_001649578.1|/0/tak1 binding protein-1 [Aedes aegypti]
AAEL004572	2706	2	9	0.21	1.04	2.30812	Up	0.0247558	0.0954352	-	-	-	-	GO:0012501//programmed cell death;GO:0050794//regulation of cellular process;GO:0008152//metabolic process	gi|108879792|gb|EAT44017.1|/0/AAEL004572-PA [Aedes aegypti]
AAEL006071	3003	2	9	0.19	0.94	2.30666	Up	0.0247558	0.0954867	-	K01104|1|3e-41|171|aga:AgaP_AGAP002832|protein-tyrosine phosphatase [EC:3.1.3.48]	GO:0043005//neuron projection;GO:0044424;GO:0016020//membrane	GO:0008170//N-methyltransferase activity;GO:0004725//protein tyrosine phosphatase activity	GO:0007411//axon guidance;GO:0031167//rRNA methylation;GO:0007414//axonal defasciculation;GO:0006796//phosphate-containing compound metabolic process;GO:0006464//cellular protein modification process	gi|108878143|gb|EAT42368.1|/8.23918e-78/AAEL006071-PA [Aedes aegypti]
AAEL012347	4041	2	9	0.14	0.69	2.30117	Up	0.0247558	0.09523	-	-	-	-	-	-
AAEL004834	8186	7	31	0.24	1.17	2.2854	Up	1.8077e-05	0.000161676	-	K11347|1|1e-140|503|xtr:100036687|protein Jade-1	GO:0043231//intracellular membrane-bounded organelle	GO:0046914//transition metal ion binding	GO:0007173//epidermal growth factor receptor signaling pathway;GO:0001751//compound eye photoreceptor cell differentiation	gi|157107709|ref|XP_001649902.1|/0/phd finger protein [Aedes aegypti]
AAEL013943	2907	1.65	7.22	0.16	0.78	2.2854	Up	0.0266928	0.101212	-	K15167|1|0.0|1887|aag:AaeL_AAEL013943|mediator of RNA polymerase II transcription subunit 24	GO:0043231//intracellular membrane-bounded organelle;GO:0043231//intracellular membrane-bounded organelle	GO:0004871//signal transducer activity;GO:0004871//signal transducer activity	-	gi|108869563|gb|EAT33788.1|/0/AAEL013943-PB, partial [Aedes aegypti]
AAEL011879	5684	7.75	33.89	0.38	1.85	2.28345	Up	5.87318e-06	5.67107e-05	-	K08282|1|0.0|3350|aag:AaeL_AAEL011879|non-specific serine/threonine protein kinase [EC:2.7.11.1]	-	-	-	-
AAEL011652	1419	8	35	1.62	7.85	2.2767	Up	5.57292e-06	5.42507e-05	-	-	-	GO:0046914//transition metal ion binding	-	gi|108872012|gb|EAT36237.1|/0/AAEL011652-PA, partial [Aedes aegypti]
AAEL007410	2334	6	26	0.73	3.5	2.26139	Up	0.000103194	0.000809599	-	K14809|1|2e-16|89.0|tca:658811|ATP-dependent RNA helicase DDX55/SPB4 [EC:3.6.4.13];K12489|2|8e-13|76.6|ssc:100623422|Arf-GAP with coiled-coil, ANK repeat and PH domain-containing protein	-	GO:0019212//phosphatase inhibitor activity	GO:0050794//regulation of cellular process;GO:0006470//protein dephosphorylation	gi|108876670|gb|EAT40895.1|/1.01135e-80/AAEL007410-PA [Aedes aegypti]
AAEL010708	537	3	13	1.7	8.15	2.26127	Up	0.006936	0.0335318	-	K10151|1|6e-34|143|cqu:CpipJ_CPIJ014520|cyclin D2	-	-	-	gi|108873054|gb|EAT37279.1|/4.54485e-80/AAEL010708-PA [Aedes aegypti]
AAEL014634	4189	4.94	21.19	0.33	1.57	2.25023	Up	0.000201086	0.00146068	-	K08252|1|0.0|842|dme:Dmel_CG14992|receptor protein-tyrosine kinase [EC:2.7.10.1];K08886|2|4e-141|503|tgu:100228859|tyrosine kinase, non-receptor, 2 [EC:2.7.10.1]	-	GO:0004672//protein kinase activity;GO:0032559	GO:0006464//cellular protein modification process	gi|157106088|ref|XP_001649160.1|/0/protein kinase protein [Aedes aegypti]
AAEL011998	2008	3	13	0.43	2.04	2.24616	Up	0.006936	0.0335092	-	-	-	-	-	-
AAEL005480	4768	1.27	5.06	0.07	0.33	2.23704	Up	0.0946628	0.271686	-	K09090|1|6e-170|599|aag:AaeL_AAEL005480|hairy and enhancer of split, invertebrate	GO:0043231//intracellular membrane-bounded organelle	GO:0003676//nucleic acid binding	GO:0007450//dorsal/ventral pattern formation, imaginal disc;GO:0007423//sensory organ development;GO:0032989;GO:0006357//regulation of transcription from RNA polymerase II promoter;GO:0007350//blastoderm segmentation;GO:0001709//cell fate determination;GO:0008219//cell death;GO:0006950//response to stress;GO:0007431//salivary gland development;GO:0060541//respiratory system development;GO:0007476…	gi|157110092|ref|XP_001650948.1|/1.29802e-168/hairy protein [Aedes aegypti]
AAEL012462	5955	2	8	0.09	0.42	2.22239	Up	0.0441866	0.152511	-	-	-	-	-	-
AAEL006680	3931	4	17	0.29	1.35	2.21883	Up	0.0020125	0.011374	-	-	-	-	-	gi|108877489|gb|EAT41714.1|/0/AAEL006680-PA [Aedes aegypti]
AAEL008234	2320	6	25	0.73	3.38	2.21105	Up	0.000179414	0.00132341	-	K02353|1|0.0|877|aag:AaeL_AAEL008234|segment polarity protein dishevelled	GO:0070161;GO:0044424	GO:0005102//receptor binding;GO:0060089;GO:0005543//phospholipid binding	GO:0033036;GO:0007411//axon guidance;GO:0003129;GO:0007166//cell surface receptor signaling pathway;GO:0048073//regulation of eye pigmentation;GO:0051017//actin filament bundle assembly;GO:0001752//compound eye photoreceptor fate commitment;GO:0030035//microspike assembly;GO:0008406//gonad development;GO:0007297//ovarian follicle cell migration;GO:0035151//regulation of tube size, open tracheal s…	gi|157118211|ref|XP_001659062.1|/0/dishevelled [Aedes aegypti]
AAEL017546	6748	37.98	158.16	1.57	7.26	2.2092	Up	4.64924e-22	1.48506e-20	-	K08867|1|0.0|1167|aag:AaeL_AAEL013057|WNK lysine deficient protein kinase [EC:2.7.11.1]	-	GO:0004672//protein kinase activity;GO:0032559	GO:0006464//cellular protein modification process	gi|403182647|gb|EJY57533.1|/0/AAEL017546-PA [Aedes aegypti]
AAEL007758	2727	1	4	0.1	0.46	2.20163	Up	0.174302	0.414468	-	K07884|1|1e-08|63.2|mdo:100011001|Ras-related protein Rab-3D	-	-	-	gi|108876295|gb|EAT40520.1|/0/AAEL007758-PA [Aedes aegypti]
AAEL003851	375	0.26	1.08	0.22	1.01	2.19878	Up	0.450054	0.737042	-	K11251|1|6e-55|212|ame:725450|histone H2A	GO:0000785//chromatin;GO:0043231//intracellular membrane-bounded organelle;GO:0044444	GO:0003676//nucleic acid binding	GO:0034728//nucleosome organization	gi|195562366|ref|XP_002077504.1|/1.48027e-53/GD12842 [Drosophila simulans]
AAEL003826	375	0.26	1.08	0.22	1.01	2.19878	Up	0.450054	0.726401	-	K11251|1|6e-55|212|ame:725450|histone H2A	GO:0000785//chromatin;GO:0043231//intracellular membrane-bounded organelle;GO:0044444	GO:0003676//nucleic acid binding	GO:0034728//nucleosome organization	gi|195562366|ref|XP_002077504.1|/1.48027e-53/GD12842 [Drosophila simulans]
AAEL003818	375	0.26	1.08	0.22	1.01	2.19878	Up	0.450054	0.675931	-	K11251|1|6e-55|212|ame:725450|histone H2A	GO:0000785//chromatin;GO:0043231//intracellular membrane-bounded organelle;GO:0044444	GO:0003676//nucleic acid binding	GO:0034728//nucleosome organization	gi|195562366|ref|XP_002077504.1|/1.48027e-53/GD12842 [Drosophila simulans]
AAEL009314	1969	1	4	0.14	0.64	2.19265	Up	0.174302	0.416266	-	K14613|1|0.0|1103|aag:AaeL_AAEL009314|MFS transporter, PCFT/HCP family, solute carrier family 46 (folate transporter), member 1/3	-	-	GO:0006810//transport	gi|157122007|ref|XP_001659917.1|/0/adenylate cyclase [Aedes aegypti]
AAEL006022	6303	6	25	0.27	1.23	2.18763	Up	0.000179414	0.00132478	-	K01104|1|5e-36|155|dpe:Dper_GL21339|protein-tyrosine phosphatase [EC:3.1.3.48]	-	GO:0042578//phosphoric ester hydrolase activity;GO:0043169//cation binding	GO:0007165//signal transduction;GO:0006796//phosphate-containing compound metabolic process	gi|157112050|ref|XP_001657392.1|/0/myotubularin [Aedes aegypti]
AAEL014503	2195	8.33	34.36	1.08	4.92	2.18763	Up	9.67176e-06	9.04594e-05	-	K14310|1|0.0|1141|aag:AaeL_AAEL010526|nuclear pore complex protein Nup205	-	-	-	gi|108869012|gb|EAT33237.1|/0/AAEL014503-PA [Aedes aegypti]
AAEL003434	3018	1	4	0.09	0.41	2.18763	Up	0.174302	0.41378	-	K01187|1|0.0|1243|aag:AaeL_AAEL003434|alpha-glucosidase [EC:3.2.1.20]	-	GO:0043167//ion binding	GO:0044238	gi|157136230|ref|XP_001656785.1|/0/alpha-amylase [Aedes aegypti]
AAEL013063	1405	19	78	3.89	17.66	2.18264	Up	2.80328e-11	5.1167e-10	-	-	-	-	-	gi|108870504|gb|EAT34729.1|/0/AAEL013063-PA [Aedes aegypti]
AAEL002249	1862	1	4	0.15	0.68	2.18057	Up	0.174302	0.419064	-	-	-	-	-	gi|108882359|gb|EAT46584.1|/0/AAEL002249-PA [Aedes aegypti]
AAEL009280	1869	1	4	0.15	0.68	2.18057	Up	0.174302	0.418501	-	K08509|1|0.0|648|aag:AaeL_AAEL009280|synaptosomal-associated protein, 29kDa	-	-	-	gi|108874643|gb|EAT38868.1|/0/AAEL009280-PA, partial [Aedes aegypti]
AAEL011330	1284	1	4	0.22	0.99	2.16993	Up	0.174302	0.418782	-	K11514|1|4e-161|568|aag:AaeL_AAEL011330|Borealin	GO:0043232;GO:0044446	-	GO:0000278//mitotic cell cycle;GO:0006996//organelle organization;GO:0000279	gi|108872376|gb|EAT36601.1|/8.60947e-160/AAEL011330-PA [Aedes aegypti]
AAEL008673	2321	2	8	0.24	1.08	2.16993	Up	0.0441866	0.152364	-	K07976|1|5e-133|476|aag:AaeL_AAEL008673|Rab family, other	-	GO:0032561//guanyl ribonucleotide binding	GO:0016197//endosomal transport;GO:0035556//intracellular signal transduction	gi|108875316|gb|EAT39541.1|/9.56144e-132/AAEL008673-PA [Aedes aegypti]
AAEL001729	1994	1	4	0.14	0.63	2.16993	Up	0.174302	0.416683	-	K02208|1|2e-100|367|bmy:Bm1_33825|cyclin-dependent kinase 8/11 [EC:2.7.11.22 2.7.11.23];K12857|2|6e-12|73.6|nve:NEMVE_v1g239937|Prp8 binding protein;K14963|3|2e-11|71.6|cbr:CBG09206|COMPASS component SWD3	-	-	-	gi|108882914|gb|EAT47139.1|/0/AAEL001729-PA [Aedes aegypti]
AAEL009921	2779	1	4	0.1	0.45	2.16993	Up	0.174302	0.413643	-	K09228|1|8e-63|243|api:100159445|KRAB domain-containing zinc finger protein	-	GO:0005488//binding	-	gi|157124600|ref|XP_001654125.1|/0/zinc finger protein [Aedes aegypti]
AAEL012105	1141	1	4	0.25	1.12	2.1635	Up	0.174302	0.416823	-	-	-	-	-	-
AAEL004070	1359	1	4	0.21	0.94	2.16227	Up	0.174302	0.4178	-	-	-	-	-	gi|108880370|gb|EAT44595.1|/0/AAEL004070-PA [Aedes aegypti]
AAEL009059	858	1	4	0.34	1.52	2.16046	Up	0.174302	0.418642	-	K05754|1|5e-81|301|aag:AaeL_AAEL009059|actin related protein 2/3 complex, subunit 5	GO:0043232;GO:0031252//cell leading edge	-	GO:0006909//phagocytosis;GO:0008064//regulation of actin polymerization or depolymerization	gi|157120584|ref|XP_001659673.1|/1.0305e-79/arp2/3 complex 16 kd subunit (P16-arc) [Aedes aegypti]
AAEL003044	1773	2	8	0.32	1.43	2.15987	Up	0.0441866	0.151998	-	-	GO:0016020//membrane	-	-	gi|157133758|ref|XP_001663000.1|/0/Fasciclin-1 precursor [Aedes aegypti]
AAEL015123	1881	1	4	0.15	0.67	2.1592	Up	0.174302	0.415296	-	K05925|1|0.0|1040|aag:AaeL_AAEL012156|mRNA (2'-O-methyladenosine-N6-)-methyltransferase [EC:2.1.1.62]	-	-	-	gi|157109522|ref|XP_001650708.1|/0/n6-adenosine-methyltransferase ime4 [Aedes aegypti]
AAEL013491	1106	2	8	0.52	2.32	2.15754	Up	0.0441866	0.152437	-	K00100|1|2e-84|313|dme:Dmel_CG2070|[EC:1.1.1.-];K11153|2|5e-80|298|tgu:100226769|retinol dehydrogenase 12 [EC:1.1.1.-]	-	GO:0003824//catalytic activity	GO:0008152//metabolic process	gi|157136151|ref|XP_001663676.1|/1.75141e-171/short-chain dehydrogenase [Aedes aegypti]
AAEL001627	2561	2	8	0.22	0.98	2.15528	Up	0.0441866	0.152291	-	K00972|1|0.0|972|aag:AaeL_AAEL001627|UDP-N-acetylglucosamine pyrophosphorylase [EC:2.7.7.23]	-	GO:0070569//uridylyltransferase activity	GO:0043062//extracellular structure organization;GO:0016331//morphogenesis of embryonic epithelium;GO:0060541//respiratory system development;GO:0040003//chitin-based cuticle development;GO:0006031//chitin biosynthetic process;GO:0001700//embryonic development via the syncytial blastoderm;GO:0007409//axonogenesis;GO:0035150//regulation of tube size	gi|157120734|ref|XP_001659746.1|/0/UDP-n-acteylglucosamine pyrophosphorylase [Aedes aegypti]
AAEL010832	567	1	4	0.53	2.36	2.15472	Up	0.174302	0.414055	-	K03537|1|5e-79|293|aag:AaeL_AAEL010832|ribonuclease P/MRP protein subunit POP5 [EC:3.1.26.5]	GO:0043231//intracellular membrane-bounded organelle	GO:0004549//tRNA-specific ribonuclease activity	GO:0006399//tRNA metabolic process	gi|108872919|gb|EAT37144.1|/8.41703e-78/AAEL010832-PA [Aedes aegypti]
AAEL007652	1426	1	4	0.2	0.89	2.15381	Up	0.174302	0.41433	-	-	-	-	-	gi|108876401|gb|EAT40626.1|/0/AAEL007652-PA [Aedes aegypti]
AAEL006039	1159	1	4	0.25	1.11	2.15056	Up	0.174302	0.416405	-	K11778|1|0.0|650|aag:AaeL_AAEL006039|ditrans,polycis-polyprenyl diphosphate synthase [EC:2.5.1.87]	-	GO:0004659//prenyltransferase activity	-	gi|157112048|ref|XP_001657391.1|/0/dehydrodolichyl diphosphate synthase (dedol-pp synthase) [Aedes aegypti]
AAEL007576	591	1	4	0.51	2.26	2.14775	Up	0.174302	0.41752	-	-	-	-	-	gi|108876487|gb|EAT40712.1|/5.48566e-41/AAEL007576-PA [Aedes aegypti]
AAEL001397	4048	1	4	0.07	0.31	2.14684	Up	0.174302	0.418221	-	K12585|1|2e-114|415|hmg:100211666|exosome complex exonuclease DIS3/RRP44 [EC:3.1.13.-]	-	GO:0003676//nucleic acid binding;GO:0004518//nuclease activity	-	gi|157118647|ref|XP_001659195.1|/0/ribonuclease [Aedes aegypti]
AAEL002186	2040	1	4	0.14	0.62	2.14684	Up	0.174302	0.41585	-	K01415|1|4e-22|107|cfa:488105|endothelin-converting enzyme [EC:3.4.24.71]	-	GO:0016741	GO:0006730//one-carbon metabolic process	gi|108882405|gb|EAT46630.1|/0/AAEL002186-PA [Aedes aegypti]
AAEL002498	4326	8	32	0.52	2.3	2.14505	Up	2.87068e-05	0.000250484	-	-	-	-	-	gi|108882056|gb|EAT46281.1|/0/AAEL002498-PA [Aedes aegypti]
AAEL013094	1902	6	24	0.9	3.98	2.14477	Up	0.000309964	0.00216793	-	K15617|1|0.0|765|aag:AaeL_AAEL011058|LIM domain-binding protein 1	GO:0043231//intracellular membrane-bounded organelle	GO:0000989//transcription factor binding transcription factor activity	GO:0032501//multicellular organismal process	gi|157128172|ref|XP_001661340.1|/0/lim domain binding protein [Aedes aegypti]
AAEL015599	339	1	4	0.95	4.2	2.14439	Up	0.174302	0.415158	-	-	-	-	-	gi|108866418|gb|EAT32281.1|/2.21577e-25/AAEL015599-PA [Aedes aegypti]
AAEL000281	562	3	12	1.62	7.16	2.14397	Up	0.0122018	0.0534624	-	-	-	-	-	gi|108884501|gb|EAT48726.1|/2.10777e-73/AAEL000281-PA [Aedes aegypti]
AAEL016987	819	1	4	0.36	1.59	2.14296	Up	0.174302	0.414881	-	K08269|1|8e-114|410|nvi:100123698|unc51-like kinase [EC:2.7.11.1]	-	GO:0004672//protein kinase activity;GO:0032559	GO:0006464//cellular protein modification process	gi|403182601|gb|EJY57502.1|/2.88287e-153/AAEL016987-PA [Aedes aegypti]
AAEL000805	867	3	12	1.02	4.5	2.14136	Up	0.0122018	0.0534951	-	K06889|1|2e-19|97.1|der:Dere_GG24905|	-	GO:0003824//catalytic activity	-	gi|108883878|gb|EAT48103.1|/4.45366e-155/AAEL000805-PA [Aedes aegypti]
AAEL012180	1078	1	4	0.27	1.19	2.13993	Up	0.174302	0.418361	-	K11344|1|7e-84|311|aag:AaeL_AAEL012180|chromatin modification-related protein EAF6	-	-	-	-
AAEL013564	783	2	8	0.76	3.34	2.13578	Up	0.0441866	0.152217	-	-	-	-	-	gi|108869945|gb|EAT34170.1|/5.03465e-136/AAEL013564-PA, partial [Aedes aegypti]
AAEL006498	1122	1	4	0.26	1.14	2.13245	Up	0.174302	0.414606	-	K04255|1|0.0|773|aag:AaeL_AAEL006498|r-opsin	GO:0031224//intrinsic component of membrane	GO:0004888//transmembrane signaling receptor activity	GO:0006464//cellular protein modification process;GO:0050953//sensory perception of light stimulus;GO:0007166//cell surface receptor signaling pathway	gi|157113557|ref|XP_001651997.1|/0/rhodopsin [Aedes aegypti]
AAEL011205	1483	2	8	0.39	1.71	2.13245	Up	0.0441866	0.152071	-	K02447|1|2e-08|61.6|dwi:Dwil_GK18382|protein gruken precursor	-	-	-	gi|108872520|gb|EAT36745.1|/2.40774e-71/AAEL011205-PA [Aedes aegypti]
AAEL010791	1525	1	4	0.19	0.83	2.12711	Up	0.174302	0.41794	-	-	-	-	-	gi|108872970|gb|EAT37195.1|/0/AAEL010791-PA [Aedes aegypti]
AAEL005276	1524	1	4	0.19	0.83	2.12711	Up	0.174302	0.415989	-	K04705|1|2e-20|101|phu:Phum_PHUM584200|signal transducing adaptor molecule;K12182|3|1e-19|98.6|dre:334175|hepatocyte growth factor-regulated tyrosine kinase substrate	GO:0044464	-	GO:0015031//protein transport	gi|157109301|ref|XP_001650612.1|/0/target of myb1 (tom1) [Aedes aegypti]
AAEL011249	1528	1	4	0.19	0.83	2.12711	Up	0.174302	0.413506	-	K06125|1|0.0|812|aag:AaeL_AAEL011249|4-hydroxybenzoate hexaprenyltransferase [EC:2.5.1.-]	GO:0031224//intrinsic component of membrane;GO:0044452;GO:0019866//organelle inner membrane;GO:0005740//mitochondrial envelope;GO:0044451	GO:0034062//RNA polymerase activity;GO:0002094//polyprenyltransferase activity	GO:0016091;GO:0006743//ubiquinone metabolic process;GO:0006351//transcription, DNA-templated	gi|157128875|ref|XP_001661527.1|/0/4-hydroxybenzoate octaprenyltransferase [Aedes aegypti]
AAEL008052	2080	1	4	0.14	0.61	2.12338	Up	0.174302	0.417241	-	-	-	-	-	gi|108875976|gb|EAT40201.1|/0/AAEL008052-PA [Aedes aegypti]
AAEL005643	4569	14	55	0.86	3.74	2.12063	Up	4.418e-08	5.95307e-07	-	K08018|1|0.0|2391|aag:AaeL_AAEL005643|Rap guanine nucleotide exchange factor (GEF) 2	GO:0044464;GO:0044464	GO:0030695//GTPase regulator activity;GO:0030695//GTPase regulator activity	GO:0009966//regulation of signal transduction;GO:0035556//intracellular signal transduction;GO:0009966//regulation of signal transduction;GO:0035556//intracellular signal transduction	gi|157110707|ref|XP_001651212.1|/0/guanine nucleotide exchange factor [Aedes aegypti]
AAEL018014	1021	1	4	0.29	1.26	2.1193	Up	0.174302	0.413369	-	K11254|1|1e-31|90.9|ecb:100068166|histone H4;K11251|5|4e-31|89.0|aml:100468944|histone H2A	GO:0000785//chromatin;GO:0043231//intracellular membrane-bounded organelle	GO:0003676//nucleic acid binding	GO:0034728//nucleosome organization	gi|625285956|ref|XP_007634698.1|/3.24462e-31/PREDICTED: LOW QUALITY PROTEIN: histone H4 isoform X2 [Cricetulus griseus]
AAEL013087	4711	2	7.93	0.12	0.52	2.11548	Up	0.0777004	0.236976	-	K15159|1|0.0|1574|aag:AaeL_AAEL013087|mediator of RNA polymerase II transcription subunit 16;K05236|2|0.0|1002|aag:AaeL_AAEL013098|coatomer protein complex, subunit alpha (xenin)	GO:0030120//vesicle coat	-	GO:0006909//phagocytosis;GO:0019915//lipid storage;GO:0048193//Golgi vesicle transport;GO:0015031//protein transport	gi|122067238|sp|Q16K67.1|MED16_AEDAE/0/RecName: Full=Mediator of RNA polymerase II transcription subunit 16; AltName: Full=Mediator complex subunit 16 [Aedes aegypti]
AAEL006491	2409	1	4	0.12	0.52	2.11548	Up	0.174302	0.41808	-	K10865|1|2e-102|374|bmy:Bm1_21560|double-strand break repair protein MRE11;K13341|2|6e-22|107|aag:AaeL_AAEL003117|peroxin-7	-	GO:0004871//signal transducer activity	GO:0006996//organelle organization	gi|157113563|ref|XP_001652000.1|/0/peroxisomal targeting signal 2 receptor [Aedes aegypti]
AAEL002943	4806	1	4	0.06	0.26	2.11548	Up	0.174302	0.416962	-	K09257|1|1e-06|57.0|tca:658004|NF-kappa-B inhibitor-like protein 2	-	-	GO:0010970//microtubule-based transport;GO:0042384//cilium assembly	gi|157133120|ref|XP_001656185.1|/0/che-11 [Aedes aegypti]
AAEL008413	3188	2	8	0.18	0.78	2.11548	Up	0.0441866	0.152144	-	K08287|1|6e-140|499|dme:Dmel_CG6027|dual-specificity kinase [EC:2.7.12.1];K08842|3|5e-95|350|tca:659807|testis-specific kinase 2 [EC:2.7.12.1]	-	GO:0004672//protein kinase activity;GO:0032559	GO:0006464//cellular protein modification process	gi|157118817|ref|XP_001653275.1|/0/serine/threonine protein kinase [Aedes aegypti]
AAEL000460	1631	1	4	0.18	0.78	2.11548	Up	0.174302	0.414193	-	-	GO:0016020//membrane	-	-	gi|108884317|gb|EAT48542.1|/0/AAEL000460-PA [Aedes aegypti]
AAEL014366	1474	2.5	9.82	0.49	2.12	2.11321	Up	0.0247558	0.0952812	-	-	-	-	-	gi|108869132|gb|EAT33357.1|/9.79398e-142/AAEL014366-PA [Aedes aegypti]
AAEL002006	2255	1	4	0.13	0.56	2.10692	Up	0.174302	0.417381	-	-	-	-	-	gi|108882651|gb|EAT46876.1|/0/AAEL002006-PA [Aedes aegypti]
AAEL005241	2916	1	4	0.1	0.43	2.10434	Up	0.174302	0.415711	-	K12182|1|2e-14|82.4|cbr:CBG01567|hepatocyte growth factor-regulated tyrosine kinase substrate;K04679|3|2e-13|79.3|mcc:710872|MAD, mothers against decapentaplegic interacting protein	-	GO:0046914//transition metal ion binding	-	gi|157109205|ref|XP_001650569.1|/0/lateral signaling target protein [Aedes aegypti]
AAEL017483	1722	1	4	0.17	0.73	2.10236	Up	0.174302	0.41502	-	-	-	-	-	gi|403183471|gb|EJY58121.1|/3.48018e-48/AAEL017483-PA [Aedes aegypti]
AAEL012076	2637	1	4	0.11	0.47	2.09516	Up	0.174302	0.416127	-	-	-	-	-	-
AAEL009022	5946	17.14	66.09	0.81	3.45	2.0906	Up	2.33544e-09	3.64054e-08	-	K08041|1|0.0|3161|aag:AaeL_AAEL009022|adenylate cyclase 1 [EC:4.6.1.1]	GO:0016021//integral component of membrane	GO:0004016//adenylate cyclase activity;GO:0005488//binding	GO:0007166//cell surface receptor signaling pathway;GO:0007613//memory;GO:0009124//nucleoside monophosphate biosynthetic process;GO:0030534//adult behavior;GO:0010259//multicellular organismal aging;GO:0008306//associative learning;GO:0007268//synaptic transmission;GO:0048588//developmental cell growth;GO:0006164//purine nucleotide biosynthetic process;GO:0006950//response to stress;GO:0007631//f…	gi|157120488|ref|XP_001659662.1|/0/adenylate cyclase type [Aedes aegypti]
AAEL008928	2103.11	13	43	1.51	6.43	2.09027	Up	8.59718e-06	8.13662e-05	-	K04999|1|3e-96|353|mdo:100020905|potassium inwardly-rectifying channel subfamily J member 5	GO:0031224//intrinsic component of membrane;GO:0031224//intrinsic component of membrane;GO:0031224//intrinsic component of membrane	GO:0005249//voltage-gated potassium channel activity;GO:0005249//voltage-gated potassium channel activity;GO:0005249//voltage-gated potassium channel activity	GO:0034220//ion transmembrane transport;GO:0030001//metal ion transport;GO:0034220//ion transmembrane transport;GO:0030001//metal ion transport;GO:0034220//ion transmembrane transport;GO:0030001//metal ion transport	gi|108875031|gb|EAT39256.1|/0/AAEL008928-PC [Aedes aegypti]
AAEL018332	7393	1	4	0.04	0.17	2.08746	Up	0.174302	0.415434	-	-	-	-	-	gi|108879208|gb|EAT43433.1|/1.8679e-161/AAEL005144-PA [Aedes aegypti]
AAEL001779	1415	6	23	1.22	5.17	2.08328	Up	0.000531904	0.0035304	-	K06890|1|7e-08|59.3|xtr:448209|	GO:0031224//intrinsic component of membrane	-	-	gi|157123912|ref|XP_001653970.1|/1.94834e-107/bax inhibitor [Aedes aegypti]
AAEL006004	4992	5	19	0.28	1.18	2.07529	Up	0.00178087	0.0102182	-	K15502|1|7e-39|164|aag:AaeL_AAEL014742|serine/threonine-protein phosphatase 6 regulatory ankyrin repeat subunit A	-	-	-	gi|108878228|gb|EAT42453.1|/0/AAEL006004-PA [Aedes aegypti]
AAEL014226	4145	5	19	0.34	1.43	2.07241	Up	0.00178087	0.0102428	-	-	GO:0044464	-	GO:0007591//molting cycle, chitin-based cuticle;GO:0040003//chitin-based cuticle development	gi|108868274|gb|EAT32504.1|/0/AAEL014226-PA [Aedes aegypti]
AAEL004651	2553	34	129	3.77	15.83	2.07002	Up	1.12169e-16	2.86632e-15	-	K15503|1|1e-79|298|spu:584964|serine/threonine-protein phosphatase 6 regulatory ankyrin repeat subunit B	-	-	-	gi|157106875|ref|XP_001649524.1|/0/multiple ankyrin repeats single kh domain protein [Aedes aegypti]
AAEL010789	606	5	19	2.49	10.45	2.06929	Up	0.00178087	0.0102264	-	-	-	GO:0046872//metal ion binding;GO:0017111//nucleoside-triphosphatase activity	-	gi|108872975|gb|EAT37200.1|/6.19574e-107/AAEL010789-PA [Aedes aegypti]
AAEL006395	9980	4	15	0.11	0.46	2.06413	Up	0.0060667	0.0297514	-	K12478|1|2e-31|140|aml:100478615|early endosome antigen 1	GO:0005813//centrosome;GO:0044464	-	GO:0007600//sensory perception;GO:0009987//cellular process	gi|108877811|gb|EAT42036.1|/0/AAEL006395-PA [Aedes aegypti]
AAEL004773	2210	4	15	0.51	2.13	2.06228	Up	0.0060667	0.0296903	-	K15451|1|1e-147|524|dwi:Dwil_GK24762|tRNA wybutosine-synthesizing protein 4 [EC:2.1.1.-]	-	GO:0016741	GO:0006730//one-carbon metabolic process	gi|157107363|ref|XP_001649746.1|/0/leucine carboxyl methyltransferase [Aedes aegypti]
AAEL015015	10634	4.45	17.34	0.12	0.5	2.05889	Up	0.0020125	0.011365	-	K11728|1|0.0|2749|aag:AaeL_AAEL015015|nucleosome-remodeling factor subunit BPTF	-	-	-	gi|157108665|ref|XP_001650336.1|/0/fetal alzheimer antigen, falz [Aedes aegypti]
AAEL000589	2140	12	45	1.59	6.61	2.05562	Up	1.29108e-06	1.38082e-05	-	K08839|1|4e-120|432|nve:NEMVE_v1g135318|serine/threonine kinase 25 [EC:2.7.11.22];K08838|4|1e-117|424|acs:100565759|serine/threonine kinase 24 [EC:2.7.11.1]	-	GO:0004672//protein kinase activity;GO:0032559	GO:0006464//cellular protein modification process	gi|157104977|ref|XP_001648658.1|/0/serine/threonine protein kinase [Aedes aegypti]
AAEL006649	3509	8	30	0.64	2.66	2.05528	Up	8.3414e-05	0.000663141	-	K09848|1|0.0|933|aag:AaeL_AAEL006649|TNF receptor-associated factor 4	GO:0044448	GO:0004871//signal transducer activity;GO:0046914//transition metal ion binding;GO:0019787//small conjugating protein transferase activity	GO:0007166//cell surface receptor signaling pathway;GO:0006909//phagocytosis;GO:0007423//sensory organ development;GO:0043410//positive regulation of MAPK cascade;GO:0002164//larval development;GO:0009886//post-embryonic morphogenesis;GO:0048102//autophagic cell death;GO:0008105//asymmetric protein localization;GO:0006915//apoptotic process;GO:0032446//protein modification by small protein conjug…	gi|157113963|ref|XP_001652160.1|/0/tnf receptor associated factor [Aedes aegypti]
AAEL007041	15348	7	27	0.13	0.54	2.05445	Up	0.000160824	0.00120744	-	K04550|1|0.0|9792|aag:AaeL_AAEL007041|low density lipoprotein-related protein 1 (alpha-2-macroglobulin receptor)	GO:0031224//intrinsic component of membrane	GO:0046872//metal ion binding;GO:0004871//signal transducer activity	-	gi|157115039|ref|XP_001652530.1|/0/low-density lipoprotein receptor (ldl) [Aedes aegypti]
AAEL018164	3418	4	15	0.33	1.37	2.05364	Up	0.0060667	0.02967	-	K15503|1|8e-31|137|aag:AaeL_AAEL014668|serine/threonine-protein phosphatase 6 regulatory ankyrin repeat subunit B	-	-	-	gi|108875174|gb|EAT39399.1|/0/AAEL008819-PA [Aedes aegypti]
AAEL007487	1529	4	15	0.75	3.11	2.05195	Up	0.0060667	0.0297718	-	K01855|1|3e-09|63.9|mgp:100543853|tRNA pseudouridine38/39 synthase [EC:5.4.99.45];K15454|2|1e-05|52.4|api:100166360|tRNA pseudouridine synthase 9 [EC:5.4.99.-]	-	GO:0003676//nucleic acid binding;GO:0016866//intramolecular transferase activity	GO:0009451//RNA modification	gi|108876584|gb|EAT40809.1|/7.29354e-172/AAEL007487-PA [Aedes aegypti]
AAEL008088	756	4	15	1.57	6.51	2.05189	Up	0.0060667	0.029731	-	-	-	-	-	gi|108875931|gb|EAT40156.1|/5.04999e-98/AAEL008088-PA [Aedes aegypti]
AAEL005848	4308	1	4	0.07	0.29	2.05063	Up	0.174302	0.413918	-	K13145|1|0.0|1878|aag:AaeL_AAEL005848|integrator complex subunit 8	-	-	-	gi|108878397|gb|EAT42622.1|/0/AAEL005848-PA [Aedes aegypti]
AAEL014181	5567	2.82	10.38	0.14	0.58	2.05063	Up	0.0136948	0.058957	-	K05693|1|3e-95|352|mgp:100550127|protein tyrosine phosphatase, receptor type, M [EC:3.1.3.48];K06776|5|6e-95|350|rno:360302|protein tyrosine phosphatase, receptor type, K [EC:3.1.3.48]	-	GO:0004721//phosphoprotein phosphatase activity;GO:0004871//signal transducer activity;GO:0004672//protein kinase activity	GO:0006796//phosphate-containing compound metabolic process;GO:0006464//cellular protein modification process	gi|403183421|gb|EAT33537.2|/0/AAEL014181-PA, partial [Aedes aegypti]
AAEL010000	2281	23	86	2.86	11.84	2.04958	Up	1.89761e-11	3.48139e-10	-	-	-	-	-	gi|157124875|ref|XP_001660566.1|/6.36762e-96/ganglioside induced differentiation associated protein [Aedes aegypti]
AAEL000763	4170	3	11	0.2	0.82	2.03562	Up	0.0212212	0.0852542	-	K12171|1|0.0|977|aag:AaeL_AAEL000763|E3 ubiquitin-protein ligase SH3RF [EC:6.3.2.19]	-	GO:0005488//binding	GO:0007309//oocyte axis specification;GO:0033036	gi|108883932|gb|EAT48157.1|/0/AAEL000763-PA, partial [Aedes aegypti]
AAEL001688	2711	3	11	0.31	1.27	2.03449	Up	0.0212212	0.0852063	-	-	-	-	-	gi|108882966|gb|EAT47191.1|/0/AAEL001688-PA [Aedes aegypti]
AAEL002010	1238	6	22	1.4	5.68	2.02046	Up	0.000906192	0.00565777	-	-	-	-	-	gi|108882643|gb|EAT46868.1|/0/AAEL002010-PA [Aedes aegypti]
AAEL007747	1437	3	11	0.6	2.43	2.01792	Up	0.0212212	0.0851585	-	K13217|1|1e-26|121|dya:Dyak_GE23802|pre-mRNA-processing factor 39	-	-	GO:0006396//RNA processing	gi|108876313|gb|EAT40538.1|/0/AAEL007747-PA [Aedes aegypti]
AAEL014316	3883	5	18	0.36	1.44	2	Up	0.00303914	0.0163129	-	-	-	-	-	gi|108869186|gb|EAT33411.1|/0/AAEL014316-PA, partial [Aedes aegypti]
AAEL018234	4924	2	7	0.11	0.44	2	Up	0.0777004	0.236774	-	K05324|1|3e-148|527|aga:AgaP_AGAP006347|potassium voltage-gated channel KQT-like subfamily, invertebrate	GO:0016021//integral component of membrane	GO:0005267//potassium channel activity	GO:0055085//transmembrane transport;GO:0030001//metal ion transport	gi|158295708|ref|XP_001688850.1|/6.47187e-147/AGAP006347-PB [Anopheles gambiae str. PEST]
AAEL009677	4163	2.08	7.45	0.14	0.56	2	Up	0.0777004	0.236674	-	K05750|1|0.0|2184|aag:AaeL_AAEL009677|NCK-associated protein 1	GO:0044424;GO:0016020//membrane	GO:0005488//binding	GO:0065008;GO:0048741//skeletal muscle fiber development;GO:0048667//cell morphogenesis involved in neuron differentiation;GO:0006909//phagocytosis;GO:0030030//cell projection organization;GO:0000768//syncytium formation by plasma membrane fusion;GO:0009887//organ morphogenesis;GO:0030036//actin cytoskeleton organization;GO:0003006//developmental process involved in reproduction	gi|157123821|ref|XP_001653929.1|/0/membrane-associated protein gex-3 [Aedes aegypti]
AAEL007918	11325	1	3	0.02	0.08	2	Up	0.314206	0.592865	-	K10408|1|0.0|1615|acs:100564145|dynein heavy chain, axonemal	GO:0005875//microtubule associated complex	GO:0003774//motor activity;GO:0032559	GO:0007017//microtubule-based process	gi|157117260|ref|XP_001658721.1|/0/dynein heavy chain [Aedes aegypti]
AAEL018134	8224	4	15	0.14	0.56	2	Up	0.0060667	0.0297106	-	K13179|1|2e-28|130|api:100167834|ATP-dependent RNA helicase DDX18/HAS1 [EC:3.6.4.13];K11728|4|3e-09|67.0|ame:412256|nucleosome-remodeling factor subunit BPTF	-	-	-	gi|108876924|gb|EAT41149.1|/0/AAEL007181-PA, partial [Aedes aegypti]
AAEL000054	9568	4.28	14.93	0.12	0.48	2	Up	0.0103777	0.0471145	-	K09186|1|0.0|4975|aag:AaeL_AAEL000054|histone-lysine N-methyltransferase MLL1 [EC:2.1.1.43]	GO:0043231//intracellular membrane-bounded organelle;GO:0043234//protein complex;GO:0043232	GO:0046914//transition metal ion binding;GO:0016741;GO:0001071//nucleic acid binding transcription factor activity;GO:0003677//DNA binding	GO:0006351//transcription, DNA-templated;GO:0016571//histone methylation;GO:0040011//locomotion	gi|157103255|ref|XP_001647894.1|/0/mixed-lineage leukemia protein, mll [Aedes aegypti]
AAEL009600	1581	5	18	0.91	3.61	1.98806	Up	0.00303914	0.0163006	-	K14034|1|0.0|853|aag:AaeL_AAEL009600|ecdysone receptor	GO:0043005//neuron projection;GO:0008230//ecdysone receptor holocomplex;GO:0005694//chromosome;GO:0043005//neuron projection;GO:0008230//ecdysone receptor holocomplex;GO:0005694//chromosome	GO:0008289//lipid binding;GO:0003707//steroid hormone receptor activity;GO:0008134//transcription factor binding;GO:0001071//nucleic acid binding transcription factor activity;GO:0003677//DNA binding;GO:0046914//transition metal ion binding;GO:0046983//protein dimerization activity;GO:0008289//lipid binding;GO:0003707//steroid hormone receptor activity;GO:0008134//transcription factor binding;GO:…	GO:0007472//wing disc morphogenesis;GO:0006915//apoptotic process;GO:0035071//salivary gland cell autophagic cell death;GO:0044248//cellular catabolic process;GO:0042551//neuron maturation;GO:0007420//brain development;GO:0014706//striated muscle tissue development;GO:0008345//larval locomotory behavior;GO:0010259//multicellular organismal aging;GO:0035296//regulation of tube diameter;GO:0007613/…	gi|403183046|gb|EJY57810.1|/0/AAEL009600-PB, partial [Aedes aegypti]
AAEL014999	4269	4	14.1	0.26	1.03	1.98606	Up	0.0103777	0.047025	-	-	-	-	-	gi|108868546|gb|EAT32771.1|/6.20519e-114/AAEL014999-PA, partial [Aedes aegypti]
AAEL001914	9015	6	22	0.19	0.75	1.98089	Up	0.000906192	0.00566271	-	K09624|1|5e-19|99.4|rno:85266|protease, serine, 12 (neurotrypsin, motopsin) [EC:3.4.21.-]	GO:0044464	GO:0030246//carbohydrate binding;GO:0004888//transmembrane signaling receptor activity	-	gi|108882751|gb|EAT46976.1|/0/AAEL001914-PA, partial [Aedes aegypti]
AAEL007949	2114	14.73	52.47	1.98	7.81	1.97982	Up	2.12738e-07	2.63346e-06	-	K08823|1|5e-142|505|aag:AaeL_AAEL008078|CDC-like kinase [EC:2.7.12.1]	-	GO:0004672//protein kinase activity;GO:0032559	GO:0006464//cellular protein modification process	gi|157117894|ref|XP_001653088.1|/1.0072e-140/clk2 [Aedes aegypti]
AAEL008827	3060	2	7	0.18	0.71	1.97982	Up	0.0777004	0.23597	-	K06765|1|6e-27|124|rno:25311|deleted in colorectal carcinoma;K06766|2|1e-26|123|dre:266983|neogenin	-	-	-	gi|157119926|ref|XP_001659574.1|/0/cell adhesion molecule [Aedes aegypti]
AAEL014792	1357	4	14.24	0.85	3.34	1.97431	Up	0.0103777	0.0468765	-	K14798|1|4e-06|53.5|ssc:100627735|protein LTV1	-	-	-	gi|157107095|ref|XP_001649620.1|/0/phosphatase and actin regulator [Aedes aegypti]
AAEL017258	3899	6	21	0.43	1.68	1.96605	Up	0.00153197	0.00896992	-	K06546|1|7e-09|64.3|dan:Dana_GF24670|CD164 antigen	GO:0031982//vesicle	-	GO:0008306//associative learning;GO:0008283//cell proliferation	gi|403182475|gb|EJY57413.1|/5.39342e-16/AAEL017258-PA [Aedes aegypti]
AAEL013064	1817	5.85	20.67	0.92	3.59	1.96428	Up	0.00103476	0.00636055	-	K10389|1|0.0|915|aag:AaeL_AAEL012843|tubulin gamma	GO:0000931//gamma-tubulin large complex	GO:0017111//nucleoside-triphosphatase activity;GO:0008017//microtubule binding;GO:0032561//guanyl ribonucleotide binding;GO:0005198//structural molecule activity	GO:0000087//mitotic M phase;GO:0051297//centrosome organization;GO:0043623//cellular protein complex assembly;GO:0009207;GO:0051304//chromosome separation	gi|157133676|ref|XP_001662960.1|/0/tubulin gamma chain [Aedes aegypti]
AAEL004474	2811	2	7	0.2	0.78	1.96347	Up	0.0777004	0.23567	-	K04373|1|0.0|1541|aag:AaeL_AAEL004474|p90 ribosomal S6 kinase [EC:2.7.11.1]	GO:0031224//intrinsic component of membrane;GO:0030529//ribonucleoprotein complex;GO:0045202//synapse	GO:0004871//signal transducer activity;GO:0046872//metal ion binding;GO:0004674//protein serine/threonine kinase activity;GO:0032559	GO:0048741//skeletal muscle fiber development;GO:0007626//locomotory behavior;GO:0045665//negative regulation of neuron differentiation;GO:0046578//regulation of Ras protein signal transduction;GO:0007612//learning;GO:0009996//negative regulation of cell fate specification;GO:0010259//multicellular organismal aging;GO:0003002//regionalization;GO:0006464//cellular protein modification process;GO:0…	gi|157106184|ref|XP_001649206.1|/0/non-receptor serine/threonine protein kinase [Aedes aegypti]
AAEL004974	1544	2	7	0.37	1.44	1.96047	Up	0.0777004	0.235371	-	K10812|1|3e-178|625|aag:AaeL_AAEL004974|beta-1,3-glucuronyltransferase [EC:2.4.1.135 2.4.1.-]	GO:0044464;GO:0044464	GO:0015020//glucuronosyltransferase activity;GO:0015020//glucuronosyltransferase activity	GO:0006687//glycosphingolipid metabolic process;GO:0006029//proteoglycan metabolic process;GO:0006687//glycosphingolipid metabolic process;GO:0006029//proteoglycan metabolic process	gi|157108242|ref|XP_001650141.1|/0/beta-1,3-glucuronyltransferase s, p [Aedes aegypti]
AAEL007988	817	2	7	0.72	2.8	1.95936	Up	0.0777004	0.236875	-	-	-	GO:0009975//cyclase activity;GO:0005506//iron ion binding	GO:0006164//purine nucleotide biosynthetic process	gi|108876029|gb|EAT40254.1|/8.46246e-97/AAEL007988-PA [Aedes aegypti]
AAEL009508	4343	2.8	9.71	0.18	0.7	1.95936	Up	0.0247558	0.0955897	-	K09228|1|1e-104|382|cfa:100856035|KRAB domain-containing zinc finger protein	GO:0044464	GO:0046914//transition metal ion binding	-	gi|157123503|ref|XP_001660176.1|/0/zinc finger protein [Aedes aegypti]
AAEL005844	1243	6	21	1.39	5.4	1.95787	Up	0.00153197	0.00896259	-	-	-	-	-	gi|108878406|gb|EAT42631.1|/3.82117e-141/AAEL005844-PA, partial [Aedes aegypti]
AAEL010591	750	4	14	1.58	6.12	1.95361	Up	0.0103777	0.0469358	-	K00799|1|2e-43|176|api:100167906|glutathione S-transferase [EC:2.5.1.18]	-	GO:0003824//catalytic activity	-	gi|157126618|ref|XP_001654675.1|/2.20718e-130/glutathione-s-transferase theta, gst [Aedes aegypti]
AAEL012519	2078	16	56	2.19	8.48	1.95313	Up	1.63471e-07	2.04482e-06	-	K06220|1|0.0|840|aag:AaeL_AAEL012519|WAS protein family	-	-	-	-
AAEL012742	1469	2	7	0.39	1.51	1.953	Up	0.0777004	0.23587	-	-	-	-	-	gi|108870841|gb|EAT35066.1|/5.92468e-139/AAEL012742-PA [Aedes aegypti]
AAEL002987	4906	4	14	0.23	0.89	1.95217	Up	0.0103777	0.0471444	-	K10392|1|0.0|2284|aag:AaeL_AAEL002987|kinesin family member 1/13/14	GO:0015630//microtubule cytoskeleton	GO:0005543//phospholipid binding;GO:0003774//motor activity;GO:0032559	GO:0007017//microtubule-based process	gi|157167951|ref|XP_001662919.1|/0/kinesin heavy chain [Aedes aegypti]
AAEL007605	4509	38	133	2.37	9.17	1.95203	Up	5.29148e-16	1.29217e-14	-	K09313|1|0.0|1286|aag:AaeL_AAEL007605|homeobox protein cut-like	-	-	-	gi|108876456|gb|EAT40681.1|/0/AAEL007605-PA [Aedes aegypti]
AAEL012130	1088	4	14	1.07	4.14	1.95202	Up	0.0103777	0.0469952	-	K12667|1|5e-29|129|smm:Smp_144800|oligosaccharyltransferase complex subunit delta (ribophorin II)	-	-	-	-
AAEL005866	611	2	7	0.99	3.82	1.94807	Up	0.0777004	0.235271	-	-	GO:0043231//intracellular membrane-bounded organelle	-	GO:0018065//protein-cofactor linkage;GO:0022904//respiratory electron transport chain	gi|122117908|sp|Q178L7.1|SDHF2_AEDAE/8.53291e-88/RecName: Full=Succinate dehydrogenase assembly factor 2, mitochondrial; Short=SDH assembly factor 2; AltName: Full=Succinate dehydrogenase subunit 5, mitochondrial; Flags: Precursor [Aedes aegypti]
AAEL004096	1186	2	7	0.49	1.89	1.94753	Up	0.0777004	0.236372	-	K00011|1|5e-87|322|dpo:Dpse_GA19342|aldehyde reductase [EC:1.1.1.21]	-	GO:0003824//catalytic activity	GO:0008152//metabolic process	gi|157104548|ref|XP_001648460.1|/0/aldo-keto reductase [Aedes aegypti]
AAEL009235	1185	4	14	0.98	3.78	1.94753	Up	0.0103777	0.0471744	-	-	-	GO:0003676//nucleic acid binding	GO:0006351//transcription, DNA-templated	gi|108874689|gb|EAT38914.1|/2.62478e-59/AAEL009235-PA [Aedes aegypti]
AAEL009829	1443	4	14	0.8	3.08	1.94486	Up	0.0103777	0.0470846	-	K12272|1|1e-123|443|aag:AaeL_AAEL009829|signal recognition particle receptor subunit beta	-	-	-	gi|108874032|gb|EAT38257.1|/2.87722e-122/AAEL009829-PA [Aedes aegypti]
AAEL003391	3739	23	80	1.73	6.66	1.94475	Up	4.01284e-10	6.73988e-09	-	K10799|1|0.0|2310|aag:AaeL_AAEL003391|tankyrase [EC:2.4.2.30]	-	GO:0016763//transferase activity, transferring pentosyl groups	GO:0007444//imaginal disc development;GO:0007423//sensory organ development;GO:0007010//cytoskeleton organization	gi|157136041|ref|XP_001656741.1|/0/tankyrase [Aedes aegypti]
AAEL012522	3196	15	52	1.32	5.08	1.94429	Up	5.17714e-07	6.04281e-06	-	K08193|1|0.0|977|aag:AaeL_AAEL012522|MFS transporter, ACS family, solute carrier family 17 (sodium-dependent inorganic phosphate cotransporter), other	-	-	-	-
AAEL017438	297	23	80	25.51	98.06	1.9426	Up	4.01284e-10	6.72409e-09	-	K06497|1|5e-41|166|aga:AgaP_AGAP008527|CD63 antigen	GO:0031224//intrinsic component of membrane	-	-	gi|403182534|gb|EJY57459.1|/5.22534e-51/AAEL017438-PA [Aedes aegypti]
AAEL005704	2992	4	14	0.38	1.46	1.9419	Up	0.0103777	0.0469062	-	-	GO:0043231//intracellular membrane-bounded organelle;GO:0031224//intrinsic component of membrane;GO:0043231//intracellular membrane-bounded organelle;GO:0031224//intrinsic component of membrane	-	GO:0009888//tissue development;GO:0001751//compound eye photoreceptor cell differentiation;GO:0030534//adult behavior;GO:0007389//pattern specification process;GO:0007173//epidermal growth factor receptor signaling pathway;GO:0001709//cell fate determination;GO:0007292//female gamete generation;GO:0000301//retrograde transport, vesicle recycling within Golgi;GO:0007445;GO:0046666//retinal cell pr…	gi|108878574|gb|EAT42799.1|/0/AAEL005704-PA [Aedes aegypti]
AAEL002639	490	24.18	83.98	15.17	58.25	1.94104	Up	2.11562e-10	3.59555e-09	-	K02920|1|6e-53|206|aag:AaeL_AAEL000010|large subunit ribosomal protein L36e	-	-	-	gi|108881927|gb|EAT46152.1|/1.3333e-52/AAEL002639-PA [Aedes aegypti]
AAEL008426	4742	4	14	0.24	0.92	1.9386	Up	0.0103777	0.0469655	-	K02174|1|0.0|953|aag:AaeL_AAEL008426|broad	GO:0044464	GO:0046914//transition metal ion binding	GO:0002165//instar larval or pupal development;GO:0044237//cellular metabolic process;GO:0007552//metamorphosis;GO:0009886//post-embryonic morphogenesis;GO:0050896//response to stimulus;GO:0016265//death;GO:0050789//regulation of biological process;GO:0009887//organ morphogenesis;GO:0030154//cell differentiation;GO:0007399//nervous system development;GO:0022414//reproductive process;GO:0007435//s…	gi|157118836|ref|XP_001659217.1|/0/broad-complex core-protein [Aedes aegypti]
AAEL000421	1649	2	7	0.35	1.34	1.93681	Up	0.0777004	0.235471	-	K14137|1|0.0|797|aag:AaeL_AAEL000421|protein prenyltransferase alpha subunit repeat containing protein 1	-	GO:0004659//prenyltransferase activity	GO:0006497//protein lipidation	gi|157134797|ref|XP_001656447.1|/0/protein farnesyltransferase alpha subunit/rab geranylgeranyl transferase alpha subunit [Aedes aegypti]
AAEL001570	3910	4	14	0.29	1.11	1.93643	Up	0.0103777	0.0472044	-	K06568|1|4e-52|207|cel:C09F9.2|mucin 1, transmembrane;K00503|5|1e-06|57.0|api:100166363|dopamine beta-monooxygenase [EC:1.14.17.1]	-	-	-	gi|108883086|gb|EAT47311.1|/0/AAEL001570-PA, partial [Aedes aegypti]
AAEL001409	1700	2	7	0.34	1.3	1.9349	Up	0.0777004	0.23577	-	-	-	-	-	gi|108883250|gb|EAT47475.1|/8.41214e-47/AAEL001409-PA, partial [Aedes aegypti]
AAEL005918	5120	2	7	0.11	0.42	1.93289	Up	0.0777004	0.236071	-	K05673|1|0.0|1028|aga:AgaP_AGAP006427|ATP-binding cassette, subfamily C (CFTR/MRP), member 4	GO:0031224//intrinsic component of membrane	GO:0017111//nucleoside-triphosphatase activity;GO:0015405;GO:0032559	GO:0006810//transport;GO:0009207	gi|157111707|ref|XP_001651693.1|/0/ATP-binding cassette transporter [Aedes aegypti]
AAEL006664	1100	21.6	74.27	5.7	21.69	1.928	Up	1.44349e-09	2.29006e-08	-	K10643|1|6e-140|497|aag:AaeL_AAEL006664|CCR4-NOT transcription complex subunit 4 [EC:6.3.2.19]	-	GO:0046914//transition metal ion binding;GO:0003723//RNA binding	-	gi|108877498|gb|EAT41723.1|/1.13576e-138/AAEL006664-PA, partial [Aedes aegypti]
AAEL007569	5695	2	7	0.1	0.38	1.926	Up	0.0777004	0.236573	-	-	GO:0044464	-	-	gi|170031627|ref|XP_001843686.1|/0/dihydropyridine-sensitive l-type calcium channel [Culex quinquefasciatus]
AAEL018133	6037	4	14	0.19	0.72	1.922	Up	0.0103777	0.0470548	-	K15601|1|0.0|1312|cqu:CpipJ_CPIJ002903|lysine-specific demethylase 3 [EC:1.14.11.-]	-	-	-	gi|170033134|ref|XP_001844434.1|/0/conserved hypothetical protein [Culex quinquefasciatus]
AAEL012583	6348	2	7	0.09	0.34	1.91754	Up	0.0777004	0.236271	-	K07207|1|1e-20|104|bfo:BRAFLDRAFT_64809|tuberous sclerosis 2	-	-	-	gi|157132958|ref|XP_001662721.1|/0/tuberin [Aedes aegypti]
AAEL011953	3148	7	24	0.63	2.38	1.91754	Up	0.00077621	0.00494549	-	-	-	-	-	-
AAEL009866	687	5	17	2.17	8.17	1.91264	Up	0.00513904	0.0256773	-	-	GO:0044464	-	GO:0007591//molting cycle, chitin-based cuticle;GO:0040003//chitin-based cuticle development;GO:0060541//respiratory system development	gi|108874001|gb|EAT38226.1|/8.97476e-93/AAEL009866-PA [Aedes aegypti]
AAEL003874	1162	5	17	1.25	4.69	1.90766	Up	0.00513904	0.0256593	-	K07252|1|5e-142|504|aag:AaeL_AAEL003874|dolichyldiphosphatase [EC:3.6.1.43]	GO:0044464	GO:0016787//hydrolase activity	-	gi|108880569|gb|EAT44794.1|/1.00842e-140/AAEL003874-PA [Aedes aegypti]
AAEL009189	6262	1	3	0.04	0.15	1.90689	Up	0.314206	0.597752	-	K02360|1|0.0|1930|aag:AaeL_AAEL009189|a component of the cytoplasm (encore)	GO:0044424	-	GO:0007309//oocyte axis specification;GO:0006996//organelle organization	gi|157120944|ref|XP_001653717.1|/0/encore protein [Aedes aegypti]
AAEL002102	1839	5	17	0.78	2.92	1.90442	Up	0.00513904	0.0256414	-	K10976|1|5e-119|429|bta:514361|ERO1-like protein beta [EC:1.8.4.-]	GO:0031090//organelle membrane;GO:0043231//intracellular membrane-bounded organelle	GO:0016667//oxidoreductase activity, acting on a sulfur group of donors;GO:0050662//coenzyme binding	GO:0051084//'de novo' posttranslational protein folding	gi|108882515|gb|EAT46740.1|/0/AAEL002102-PA [Aedes aegypti]
AAEL011955	1938	29	98	4.26	15.94	1.90373	Up	8.6199e-12	1.62304e-10	-	K05627|1|2e-09|65.1|mcc:100428388|BAI1-associated protein 2	-	-	-	-
AAEL001097	2482	5	16.84	0.57	2.13	1.90182	Up	0.00860342	0.0403127	-	K08268|1|0.0|649|aag:AaeL_AAEL001097|hypoxia-inducible factor 1 alpha	GO:0043231//intracellular membrane-bounded organelle	GO:0060089;GO:0003676//nucleic acid binding	GO:0006351//transcription, DNA-templated;GO:0033554//cellular response to stress;GO:0023052//signaling	gi|157114229|ref|XP_001657997.1|/0/hypoxia-inducible factor [Aedes aegypti]
AAEL004980	2599	14	47	1.52	5.66	1.89673	Up	2.71006e-06	2.77801e-05	-	K11986|1|0.0|1004|aag:AaeL_AAEL004980|ubiquitin carboxyl-terminal hydrolase 3 [EC:3.1.2.15]	-	GO:0046914//transition metal ion binding;GO:0016790//thiolester hydrolase activity;GO:0070011//peptidase activity, acting on L-amino acid peptides	GO:0019941//modification-dependent protein catabolic process	gi|108879378|gb|EAT43603.1|/0/AAEL004980-PA [Aedes aegypti]
AAEL011123	1733	3	10	0.49	1.82	1.89308	Up	0.0364316	0.130465	-	K08900|1|0.0|829|aag:AaeL_AAEL011123|mitochondrial chaperone BCS1	-	GO:0032559;GO:0016462//pyrophosphatase activity	-	gi|157128433|ref|XP_001655119.1|/0/mitochondrial chaperone bcs1 [Aedes aegypti]
AAEL013704	2475	5.42	18.18	0.62	2.3	1.89129	Up	0.00303914	0.0162884	-	K04439|1|0.0|808|aag:AaeL_AAEL013704|beta-arrestin	-	-	-	gi|108869802|gb|EAT34027.1|/0/AAEL013704-PA [Aedes aegypti]
AAEL011578	2441	15	50	1.74	6.42	1.88349	Up	1.40853e-06	1.49748e-05	-	K08282|1|0.0|945|aag:AaeL_AAEL011578|non-specific serine/threonine protein kinase [EC:2.7.11.1]	-	GO:0004674//protein serine/threonine kinase activity;GO:0032559	GO:0001885//endothelial cell development;GO:0007272;GO:0007409//axonogenesis;GO:0006464//cellular protein modification process	gi|157129773|ref|XP_001661758.1|/0/serine/threonine protein kinase [Aedes aegypti]
AAEL012034	1896	3	10	0.45	1.66	1.88319	Up	0.0364316	0.130399	-	K03843|1|0.0|825|aag:AaeL_AAEL012034|alpha-1,3/alpha-1,6-mannosyltransferase [EC:2.4.1.132 2.4.1.257]	-	-	-	-
AAEL001662	1017	6	20	1.72	6.34	1.88207	Up	0.00256846	0.0139645	-	K10395|1|6e-82|304|phu:Phum_PHUM378710|kinesin family member 4/7/21/27	-	-	-	gi|157121029|ref|XP_001653739.1|/0/kinesin family member 21A [Aedes aegypti]
AAEL004854	900	3	10	0.98	3.61	1.88115	Up	0.0364316	0.130334	-	-	-	-	-	gi|108879522|gb|EAT43747.1|/7.32442e-63/AAEL004854-PA [Aedes aegypti]
AAEL004538	3839	3	10	0.22	0.81	1.88042	Up	0.0364316	0.13053	-	K00710|1|0.0|1200|aag:AaeL_AAEL004538|polypeptide N-acetylgalactosaminyltransferase [EC:2.4.1.41]	GO:0044431//Golgi apparatus part;GO:0031224//intrinsic component of membrane	GO:0030246//carbohydrate binding;GO:0008376//acetylgalactosaminyltransferase activity	GO:0009311//oligosaccharide metabolic process	gi|157106440|ref|XP_001649323.1|/0/n-acetylgalactosaminyltransferase [Aedes aegypti]
AAEL006567	3435	7	23	0.57	2.09	1.87447	Up	0.00129284	0.00777987	-	K09115|1|3e-155|550|cqu:CpipJ_CPIJ015473|MAX-binding protein	GO:0043231//intracellular membrane-bounded organelle	-	-	gi|157113769|ref|XP_001652093.1|/0/max binding protein, mnt [Aedes aegypti]
AAEL002499	2804	13	43	1.31	4.8	1.87347	Up	8.59718e-06	8.12587e-05	-	K09237|1|5e-31|137|aga:AgaP_AGAP003537|Cys2His2 zinc finger developmental/cell cycle regulator, other	-	GO:0003676//nucleic acid binding	-	gi|108882041|gb|EAT46266.1|/0/AAEL002499-PA [Aedes aegypti]
AAEL005070	1337	3	10	0.65	2.38	1.87245	Up	0.0364316	0.130595	-	K09528|1|5e-102|372|aag:AaeL_AAEL005070|DnaJ homolog subfamily C member 8	-	GO:0005515//protein binding;GO:0005515//protein binding	-	gi|108879282|gb|EAT43507.1|/1.67118e-100/AAEL005070-PB [Aedes aegypti]
AAEL005539	4777	7	23	0.41	1.5	1.87127	Up	0.00129284	0.00777334	-	K10895|1|0.0|2539|aag:AaeL_AAEL005539|fanconi anemia group I protein	-	-	GO:0008152//metabolic process	gi|108878743|gb|EAT42968.1|/0/AAEL005539-PA [Aedes aegypti]
AAEL018175	7616	11	36	0.4	1.46	1.8679	Up	5.307e-05	0.000442044	-	K07874|1|1e-75|287|ame:409456|Ras-related protein Rab-1A;K14832|4|2e-06|57.4|spu:580482|ribosome biogenesis protein MAK21;K11446|5|2e-06|57.0|nvi:100120294|histone demethylase JARID1 [EC:1.14.11.-]	GO:0044464	GO:0003676//nucleic acid binding	-	gi|108874638|gb|EAT38863.1|/0/AAEL009299-PA, partial [Aedes aegypti]
AAEL004485	3061	3	10	0.28	1.02	1.86507	Up	0.0364316	0.130661	-	K14724|1|0.0|1138|aag:AaeL_AAEL004485|solute carrier family 9 (sodium/hydrogen exchanger), member 8	GO:0031224//intrinsic component of membrane	GO:0005451//monovalent cation:proton antiporter activity	GO:0055067;GO:0030001//metal ion transport	gi|157106363|ref|XP_001649290.1|/0/sodium/hydrogen exchanger 5, 6, 8 (nhe5, nhe6, nhe8) [Aedes aegypti]
AAEL010841	3717	7	23	0.53	1.93	1.86454	Up	0.00129284	0.00776681	-	K15191|1|3e-08|62.4|dan:Dana_GF19208|La-related protein 7	-	GO:0005488//binding	-	gi|157127544|ref|XP_001661082.1|/0/lupus la ribonucleoprotein [Aedes aegypti]
AAEL002451	2172	28	92	3.66	13.31	1.8626	Up	7.13222e-11	1.25692e-09	-	K09299|1|0.0|1171|aag:AaeL_AAEL002451|zinc finger homeobox protein 1/2	GO:0043231//intracellular membrane-bounded organelle	GO:0046914//transition metal ion binding;GO:0001071//nucleic acid binding transcription factor activity;GO:0003677//DNA binding	GO:0050896//response to stimulus;GO:0007276//gamete generation;GO:0002376//immune system process;GO:0007399//nervous system development;GO:0048513//organ development;GO:0040011//locomotion;GO:0048468//cell development;GO:0006351//transcription, DNA-templated	gi|157167629|ref|XP_001655279.1|/0/zinc finger protein [Aedes aegypti]
AAEL007767	3576	3	10	0.24	0.87	1.85798	Up	0.0364316	0.130269	-	-	GO:0044424	-	-	gi|122091752|sp|Q0IEW8.1|KTU_AEDAE/0/RecName: Full=Protein kintoun; AltName: Full=Dynein assembly factor 2, axonemal homolog [Aedes aegypti]
AAEL003623	4280	10	32	0.64	2.32	1.85798	Up	0.000169867	0.00126472	-	-	-	-	-	gi|108880863|gb|EAT45088.1|/0/AAEL003623-PB [Aedes aegypti]
AAEL002903	3341	63	206	5.31	19.23	1.85657	Up	1.8192e-22	5.86323e-21	-	K00922|1|0.0|2095|aag:AaeL_AAEL002903|phosphatidylinositol-4,5-bisphosphate 3-kinase [EC:2.7.1.153]	GO:0043234//protein complex	GO:0035004//phosphatidylinositol 3-kinase activity	GO:0046488//phosphatidylinositol metabolic process;GO:0048017//inositol lipid-mediated signaling	gi|157132832|ref|XP_001662660.1|/0/phosphatidylinositol 3-kinase catalytic subunit alpha, beta, delta [Aedes aegypti]
AAEL001919	3414.9	26	84	2.12	7.67	1.85516	Up	6.8398e-10	1.12245e-08	-	K05696|1|0.0|726|aag:AaeL_AAEL001919|protein tyrosine phosphatase, non-receptor type 1 [EC:3.1.3.48]	-	GO:0004721//phosphoprotein phosphatase activity;GO:0004871//signal transducer activity;GO:0004721//phosphoprotein phosphatase activity;GO:0004871//signal transducer activity	GO:0006796//phosphate-containing compound metabolic process;GO:0006464//cellular protein modification process;GO:0006796//phosphate-containing compound metabolic process;GO:0006464//cellular protein modification process	gi|157125370|ref|XP_001654307.1|/0/protein tyrosine phosphatase, non-receptor type nt1 [Aedes aegypti]
AAEL007521	5290	6	24	0.39	1.41	1.85415	Up	0.000309964	0.00216581	-	K14293|1|3e-23|112|ssc:100518449|importin subunit beta-1	-	GO:0022892;GO:0022892	GO:0015031//protein transport;GO:0015031//protein transport	gi|157116296|ref|XP_001652811.1|/0/importin beta-2 [Aedes aegypti]
AAEL010589	1635	1.43	4.63	0.25	0.9	1.848	Up	0.174302	0.41766	-	K10600|1|1e-06|55.8|hmg:100197482|U-box domain-containing protein 5	-	-	GO:0015031//protein transport	gi|157126634|ref|XP_001654683.1|/1.9072e-173/gamma-soluble nsf attachment protein (snap) [Aedes aegypti]
AAEL002559	5177	1	3	0.05	0.18	1.848	Up	0.314206	0.5896	-	-	-	-	-	gi|108881994|gb|EAT46219.1|/0/AAEL002559-PA, partial [Aedes aegypti]
AAEL007629	678	4	13	1.76	6.33	1.84663	Up	0.0175523	0.0728039	-	-	-	-	-	gi|108876437|gb|EAT40662.1|/7.80649e-118/AAEL007629-PA [Aedes aegypti]
AAEL001242	1551	4	13	0.74	2.66	1.84583	Up	0.0175523	0.0727196	-	K15454|1|3e-150|532|api:100166360|tRNA pseudouridine synthase 9 [EC:5.4.99.-];K01718|2|9e-124|444|dpo:Dpse_GA19422|pseudouridylate synthase [EC:4.2.1.70];K01855|3|2e-12|74.7|mgp:100543853|tRNA pseudouridine38/39 synthase [EC:5.4.99.45]	-	GO:0016866//intramolecular transferase activity;GO:0003676//nucleic acid binding	GO:0006771//riboflavin metabolic process;GO:0009451//RNA modification	gi|157116527|ref|XP_001658535.1|/0/ribosomal pseudouridine synthase [Aedes aegypti]
AAEL012420	2391	33	107	3.91	14.04	1.8443	Up	2.87098e-12	5.59724e-11	-	K14844|1|2e-12|75.5|mmu:52874|pumilio homology domain family member 6	-	-	-	-
AAEL008942	1138	4	13	1.02	3.66	1.84327	Up	0.0175523	0.0726775	-	K14823|1|1e-134|480|aag:AaeL_AAEL008942|rRNA-processing protein EBP2	GO:0031981//nuclear lumen	-	-	gi|108875013|gb|EAT39238.1|/1.96211e-133/AAEL008942-PA [Aedes aegypti]
AAEL002962	1683	4	13	0.68	2.44	1.84327	Up	0.0175523	0.0726355	-	K01759|1|6e-06|53.1|aag:AaeL_AAEL002957|lactoylglutathione lyase [EC:4.4.1.5]	-	-	-	gi|108881554|gb|EAT45779.1|/1.72518e-60/AAEL002962-PA [Aedes aegypti]
AAEL005977	4084	5	16	0.34	1.22	1.84327	Up	0.00860342	0.04026	-	K01017|1|1e-31|139|acs:100551540|chondroitin 4-sulfotransferase 11 [EC:2.8.2.5]	GO:0031224//intrinsic component of membrane	GO:0016782//transferase activity, transferring sulfur-containing groups	GO:0005975//carbohydrate metabolic process	gi|157111865|ref|XP_001664325.1|/0/chondroitin 4-sulfotransferase [Aedes aegypti]
AAEL004232	1942	4	13	0.59	2.11	1.83846	Up	0.0175523	0.0727617	-	K12816|1|0.0|1194|aag:AaeL_AAEL004232|pre-mRNA-processing factor 17	GO:0005681//spliceosomal complex	-	GO:0000377	gi|157105155|ref|XP_001648741.1|/0/pre-mrna splicing factor prp17 [Aedes aegypti]
AAEL007523	4103	5	16	0.34	1.21	1.8314	Up	0.00860342	0.0402863	-	K12259|1|6e-86|320|bfo:BRAFLDRAFT_125091|spermine oxidase [EC:1.5.3.16]	-	GO:0003824//catalytic activity	-	gi|157116312|ref|XP_001652819.1|/0/peroxisomal n1-acetyl-spermine/spermidine oxidase [Aedes aegypti]
AAEL010452	1363	1.29	4.11	0.27	0.96	1.83007	Up	0.174302	0.418923	-	-	-	-	-	gi|108873358|gb|EAT37583.1|/2.51421e-80/AAEL010452-PA [Aedes aegypti]
AAEL001129	2139	9	29	1.2	4.26	1.82782	Up	0.000332782	0.00230054	-	K15425|1|0.0|944|aag:AaeL_AAEL001129|serine/threonine-protein phosphatase 4 regulatory subunit 2	-	-	GO:0007049//cell cycle	gi|108883537|gb|EAT47762.1|/0/AAEL001129-PA [Aedes aegypti]
AAEL012752	1470	3.02	9.67	0.59	2.09	1.82472	Up	0.0616254	0.193901	-	K07364|1|0.0|972|cqu:CpipJ_CPIJ000833|tec protein tyrosine kinase [EC:2.7.10.2]	GO:0016020//membrane;GO:0044424;GO:0045171//intercellular bridge	GO:0004672//protein kinase activity;GO:0032559	GO:0006810//transport;GO:0006261//DNA-dependent DNA replication;GO:0051276//chromosome organization;GO:0010259//multicellular organismal aging;GO:0008064//regulation of actin polymerization or depolymerization;GO:0046958//nonassociative learning;GO:0001700//embryonic development via the syncytial blastoderm;GO:0006464//cellular protein modification process;GO:0007431//salivary gland development;G…	gi|403182606|gb|EAT44719.2|/0/AAEL003937-PA, partial [Aedes aegypti]
AAEL009147	1828	5	16	0.78	2.76	1.82312	Up	0.00860342	0.0403391	-	-	-	-	-	gi|108874799|gb|EAT39024.1|/0/AAEL009147-PA [Aedes aegypti]
AAEL000256	1563	5	16	0.92	3.25	1.82073	Up	0.00860342	0.0403656	-	K13885|1|2e-70|267|mmu:20778|scavenger receptor class B, member 1	GO:0000323//lytic vacuole;GO:0016021//integral component of membrane	GO:0004888//transmembrane signaling receptor activity	GO:0048102//autophagic cell death;GO:0006950//response to stress	gi|157123394|ref|XP_001660151.1|/0/epithelial membrane protein [Aedes aegypti]
AAEL007667	7276	6	19	0.23	0.81	1.81629	Up	0.0042679	0.0218589	-	-	-	-	-	gi|108876394|gb|EAT40619.1|/0/AAEL007667-PA [Aedes aegypti]
AAEL009443	1717	1.49	4.76	0.25	0.88	1.81558	Up	0.174302	0.415573	-	-	-	-	-	gi|108874467|gb|EAT38692.1|/0/AAEL009443-PA [Aedes aegypti]
AAEL002101	2809	7	22	0.7	2.45	1.80735	Up	0.002136	0.0119961	-	K11722|1|5e-18|94.4|ame:551826|bromodomain-containing protein 4	-	-	-	gi|108882527|gb|EAT46752.1|/0/AAEL002101-PA [Aedes aegypti]
AAEL002478	6598	1	3	0.04	0.14	1.80735	Up	0.314206	0.593491	-	-	GO:0043231//intracellular membrane-bounded organelle	GO:0003723//RNA binding	GO:0007444//imaginal disc development;GO:0035196//production of miRNAs involved in gene silencing by miRNA	gi|108882115|gb|EAT46340.1|/0/AAEL002478-PA [Aedes aegypti]
AAEL007712	6747	1	3	0.04	0.14	1.80735	Up	0.314206	0.592552	-	K07207|1|0.0|3680|aag:AaeL_AAEL007712|tuberous sclerosis 2	GO:0005622//intracellular	GO:0005515//protein binding;GO:0008047//enzyme activator activity	GO:0043087//regulation of GTPase activity;GO:0042221//response to chemical;GO:0045926//negative regulation of growth;GO:0008361//regulation of cell size;GO:0009966//regulation of signal transduction;GO:0033554//cellular response to stress;GO:0048523//negative regulation of cellular process	gi|157116718|ref|XP_001652850.1|/0/tuberous sclerosis complex 2 (TSC2) [Aedes aegypti]
AAEL011747	1437	6	19	1.2	4.2	1.80735	Up	0.0042679	0.0218745	-	K15053|1|0.0|904|aag:AaeL_AAEL011747|charged multivesicular body protein 7	-	-	-	-
AAEL006976	627	6	19	2.88	10.07	1.80592	Up	0.0042679	0.0218902	-	-	GO:0043231//intracellular membrane-bounded organelle	GO:0003676//nucleic acid binding;GO:0032559	GO:0006359//regulation of transcription from RNA polymerase III promoter	gi|108877141|gb|EAT41366.1|/6.46706e-118/AAEL006976-PA [Aedes aegypti]
AAEL015653	716	4.55	14.35	1.89	6.59	1.80189	Up	0.0103777	0.046847	-	K00061|1|2e-12|73.2|mmu:19682|retinol dehydrogenase [EC:1.1.1.-]	-	GO:0016616//oxidoreductase activity, acting on the CH-OH group of donors, NAD or NADP as acceptor	GO:0008152//metabolic process	gi|157132840|ref|XP_001662664.1|/7.14601e-112/short-chain dehydrogenase [Aedes aegypti]
AAEL003733	8362	9.33	29.19	0.31	1.08	1.80069	Up	0.000332782	0.00230276	-	K11841|1|0.0|1181|aag:AaeL_AAEL003733|ubiquitin carboxyl-terminal hydrolase 10 [EC:3.1.2.15]	-	-	-	gi|108880727|gb|EAT44952.1|/0/AAEL003733-PA [Aedes aegypti]
AAEL010513	3213	21	66	1.84	6.41	1.80062	Up	7.43686e-08	9.70999e-07	-	K09091|1|9e-34|146|ame:726204|hairy and enhancer of split related with YRPW motif;K03963|2|6e-25|117|phu:Phum_PHUM134640|NADH dehydrogenase (ubiquinone) 1 beta subcomplex 7 [EC:1.6.5.3 1.6.99.3]	GO:0043231//intracellular membrane-bounded organelle	GO:0003676//nucleic acid binding	GO:0006351//transcription, DNA-templated	gi|157126427|ref|XP_001660890.1|/0/class b basic helix-loop-helix protein (bhlhb) (differentially expressed in chondrocytes) (mdec) (sharp) [Aedes aegypti]
AAEL003143	4170	2	6	0.13	0.45	1.79141	Up	0.134219	0.346193	-	K01099|1|0.0|1697|aag:AaeL_AAEL003143|phosphatidylinositol-bisphosphatase [EC:3.1.3.36]	GO:0044464	GO:0016791//phosphatase activity	GO:0023052//signaling	gi|157134484|ref|XP_001656333.1|/0/inositol polyphosphate 5-phosphatase [Aedes aegypti]
AAEL017530	1317	17	53	3.72	12.83	1.78615	Up	1.64345e-06	1.73179e-05	-	K12373|1|2e-61|237|cqu:CpipJ_CPIJ008768|hexosaminidase [EC:3.2.1.52]	GO:0005768//endosome;GO:0016020//membrane	GO:0004563//beta-N-acetylhexosaminidase activity;GO:0043167//ion binding	GO:0007417//central nervous system development;GO:0006026;GO:0006487//protein N-linked glycosylation	gi|170045670|ref|XP_001850423.1|/3.60284e-60/chitooligosaccharidolytic beta-N-acetylglucosaminidase [Culex quinquefasciatus]
AAEL005369	3119.69	27	85	2.47	8.51	1.78465	Up	9.38646e-10	1.51603e-08	-	K09228|1|1e-148|528|bta:512364|KRAB domain-containing zinc finger protein	-	-	-	gi|157109662|ref|XP_001650771.1|/0/zinc finger protein [Aedes aegypti]
AAEL003554	3049	1	3	0.09	0.31	1.78427	Up	0.314206	0.589754	-	-	-	-	GO:0048102//autophagic cell death	gi|157137079|ref|XP_001663877.1|/0/leucine rich repeat protein [Aedes aegypti]
AAEL007682	498	9	28	5.55	19.08	1.7815	Up	0.000545332	0.00361282	-	-	GO:0043231//intracellular membrane-bounded organelle	GO:0001071//nucleic acid binding transcription factor activity;GO:0042802//identical protein binding	GO:0006351//transcription, DNA-templated;GO:0007178//transmembrane receptor protein serine/threonine kinase signaling pathway;GO:0001745//compound eye morphogenesis;GO:0008283//cell proliferation;GO:0001708//cell fate specification;GO:0048102//autophagic cell death;GO:0003002//regionalization;GO:0006915//apoptotic process;GO:0007399//nervous system development;GO:0016049//cell growth;GO:0030703//…	gi|108876364|gb|EAT40589.1|/2.39397e-52/AAEL007682-PA [Aedes aegypti]
AAEL005077	2006	33.73	104.75	4.79	16.44	1.77911	Up	1.21305e-11	2.24855e-10	-	K09041|1|0.0|926|aag:AaeL_AAEL005077|nuclear factor erythroid 2, invertebrate	GO:0043231//intracellular membrane-bounded organelle	GO:0005515//protein binding;GO:0001071//nucleic acid binding transcription factor activity;GO:0003677//DNA binding	GO:0006351//transcription, DNA-templated;GO:0045450//bicoid mRNA localization;GO:0019094//pole plasm mRNA localization;GO:0050789//regulation of biological process	gi|157108624|ref|XP_001650316.1|/0/segmentation protein cap'n'collar [Aedes aegypti]
AAEL008930	1476	20	62	3.89	13.34	1.77792	Up	2.305e-07	2.83372e-06	-	K04348|1|0.0|979|aag:AaeL_AAEL008930|protein phosphatase 3, catalytic subunit [EC:3.1.3.16]	-	GO:0016791//phosphatase activity	-	gi|157120171|ref|XP_001653535.1|/0/protein phosphatase-2b [Aedes aegypti]
AAEL001094	3350	5.01	15.43	0.42	1.44	1.77761	Up	0.0142467	0.0606758	-	K05175|1|1e-20|103|aga:AgaP_AGAP000039|gamma-aminobutyric acid receptor subunit alpha;K09542|2|2e-17|92.4|bfo:BRAFLDRAFT_130908|crystallin, alpha B;K04455|4|1e-14|83.6|xla:447105|heat shock 27kDa protein 1	-	-	GO:0006950//response to stress;GO:0006950//response to stress	gi|108883588|gb|EAT47813.1|/1.66304e-74/AAEL001094-PA [Aedes aegypti]
AAEL005284	6024	9	28	0.42	1.44	1.77761	Up	0.000545332	0.00361617	-	K06777|1|0.0|4076|aag:AaeL_AAEL005284|protein tyrosine phosphatase, receptor type, D [EC:3.1.3.48]	-	-	-	gi|157109352|ref|XP_001650632.1|/0/receptor tyrosine phosphatase type r2a [Aedes aegypti]
AAEL018299	3828	19	59	1.4	4.8	1.77761	Up	4.43152e-07	5.24959e-06	-	K01289|1|4e-147|523|dme:Dmel_CG18659|carboxypeptidase [EC:3.4.16.-];K12861|3|5e-28|127|gga:419884|pre-mRNA-splicing factor SPF27	-	-	-	gi|108881147|gb|EAT45372.1|/0/AAEL003357-PA [Aedes aegypti]
AAEL009916	1973	1	3	0.14	0.48	1.77761	Up	0.314206	0.5968	-	K09228|1|3e-20|100|gga:100858477|KRAB domain-containing zinc finger protein	GO:0005622//intracellular	GO:0005488//binding	-	gi|108873949|gb|EAT38174.1|/1.6733e-174/AAEL009916-PA [Aedes aegypti]
AAEL010674	1982	1	3	0.14	0.48	1.77761	Up	0.314206	0.591773	-	-	-	-	-	gi|108873103|gb|EAT37328.1|/6.25604e-20/AAEL010674-PA [Aedes aegypti]
AAEL006340	3865	1	3	0.07	0.24	1.77761	Up	0.314206	0.589291	-	K12478|1|3e-31|138|xtr:100216061|early endosome antigen 1;K10421|5|4e-31|138|phu:Phum_PHUM291650|CAP-Gly domain-containing linker protein 1	GO:0005813//centrosome	-	GO:0031023//microtubule organizing center organization	gi|108877857|gb|EAT42082.1|/0/AAEL006340-PA [Aedes aegypti]
AAEL001549	4180	68	210	4.57	15.63	1.77405	Up	1.41014e-21	4.42525e-20	-	K06071|1|0.0|1451|aag:AaeL_AAEL001549|protein kinase N [EC:2.7.11.13]	GO:0044464	GO:0004672//protein kinase activity;GO:0032559	GO:0006464//cellular protein modification process;GO:0023052//signaling	gi|157120307|ref|XP_001653599.1|/0/protein kinase c [Aedes aegypti]
AAEL006589	6109	12	37	0.55	1.88	1.77323	Up	7.2627e-05	0.000586508	-	K15703|1|0.0|1222|aag:AaeL_AAEL006589|E3 ubiquitin-protein ligase RNF139 [EC:6.3.2.19]	GO:0043231//intracellular membrane-bounded organelle	GO:0046914//transition metal ion binding	GO:0007417//central nervous system development;GO:0040008//regulation of growth	gi|108877573|gb|EAT41798.1|/0/AAEL006589-PA [Aedes aegypti]
AAEL005734	2520	24	74	2.7	9.2	1.76867	Up	1.7024e-08	2.3744e-07	-	K06260|1|3e-23|111|xtr:100497902|platelet glycoprotein V;K08399|2|6e-22|107|phu:Phum_PHUM061060|leucine-rich repeat-containing G protein-coupled receptor 6	GO:0031224//intrinsic component of membrane	-	-	gi|157111103|ref|XP_001651391.1|/0/leucine-rich transmembrane protein [Aedes aegypti]
AAEL002382	8061	18	55	0.62	2.11	1.7669	Up	1.37515e-06	1.46417e-05	-	K11255|1|0.0|2018|aag:AaeL_AAEL002382|nuclear receptor coactivator 2	GO:0005634//nucleus	GO:0005488//binding;GO:0003713//transcription coactivator activity	GO:0032501//multicellular organismal process;GO:0065007//biological regulation;GO:0048468//cell development	gi|108882227|gb|EAT46452.1|/0/AAEL002382-PA [Aedes aegypti]
AAEL014487	1851	1	3	0.15	0.51	1.76553	Up	0.314206	0.591306	-	K09856|1|1e-24|115|bfo:BRAFLDRAFT_90395|Ras association domain-containing protein 8	GO:0070161	-	GO:0035264//multicellular organism growth;GO:0050658//RNA transport;GO:0001654//eye development;GO:0023052//signaling	gi|108869026|gb|EAT33251.1|/0/AAEL014487-PA, partial [Aedes aegypti]
AAEL014314	1403	1	3	0.2	0.68	1.76553	Up	0.314206	0.59585	-	K02684|1|0.0|880|aag:AaeL_AAEL014314|DNA primase small subunit [EC:2.7.7.-]	GO:0043234//protein complex	GO:0003899//DNA-directed RNA polymerase activity;GO:0034061//DNA polymerase activity	GO:0006259//DNA metabolic process;GO:0010467//gene expression	gi|157104474|ref|XP_001648424.1|/0/DNA primase [Aedes aegypti]
AAEL006765	1410	1	3	0.2	0.68	1.76553	Up	0.314206	0.594433	-	K11268|1|0.0|682|aag:AaeL_AAEL006765|N-acetyltransferase [EC:2.3.1.-]	-	-	-	gi|108877379|gb|EAT41604.1|/0/AAEL006765-PA [Aedes aegypti]
AAEL003092	5514	1	3	0.05	0.17	1.76553	Up	0.314206	0.590219	-	K06826|1|2e-17|93.2|dre:373088|nidogen (entactin)	-	GO:0004866//endopeptidase inhibitor activity	GO:0051346//negative regulation of hydrolase activity	gi|108881410|gb|EAT45635.1|/0/AAEL003092-PA [Aedes aegypti]
AAEL018096	5030	10.37	32	0.58	1.97	1.76407	Up	0.000169867	0.00126604	-	K08653|1|0.0|1854|cqu:CpipJ_CPIJ005032|membrane-bound transcription factor site-1 protease [EC:3.4.21.112]	-	GO:0004175//endopeptidase activity	GO:0019538//protein metabolic process	gi|170038064|ref|XP_001846873.1|/0/membrane-bound transcription factor site-1 protease [Culex quinquefasciatus]
AAEL005231	3867	42	129	3.06	10.39	1.76359	Up	9.59408e-14	2.03696e-12	-	-	-	GO:0003676//nucleic acid binding	-	gi|108879122|gb|EAT43347.1|/0/AAEL005231-PA [Aedes aegypti]
AAEL018343	3618	3	9	0.23	0.78	1.76184	Up	0.0616254	0.194671	-	K00907|1|0.0|956|cqu:CpipJ_CPIJ005740|myosin-light-chain kinase [EC:2.7.11.18]	-	GO:0004674//protein serine/threonine kinase activity;GO:0032559	GO:0006464//cellular protein modification process	gi|170038653|ref|XP_001847163.1|/0/myosin light chain kinase [Culex quinquefasciatus]
AAEL011590	1037	2.04	6.21	0.57	1.93	1.75957	Up	0.134219	0.346568	-	K10424|1|0.0|641|aag:AaeL_AAEL011590|dynactin 2	GO:0005875//microtubule associated complex;GO:0043231//intracellular membrane-bounded organelle	GO:0017111//nucleoside-triphosphatase activity	GO:0000226//microtubule cytoskeleton organization;GO:0051640//organelle localization;GO:0000087//mitotic M phase	gi|157129792|ref|XP_001661767.1|/0/dynactin subunit [Aedes aegypti]
AAEL007158	2635	2	6	0.21	0.71	1.75743	Up	0.134219	0.346944	-	K14849|1|0.0|1006|aag:AaeL_AAEL007158|ribosomal RNA-processing protein 1	GO:0030684//preribosome;GO:0030684//preribosome;GO:0030684//preribosome	-	GO:0042254//ribosome biogenesis;GO:0042254//ribosome biogenesis;GO:0042254//ribosome biogenesis	gi|157115356|ref|XP_001652569.1|/0/nnp-1 protein (novel nuclear protein 1) (nop52) [Aedes aegypti]
AAEL006619	903	1	3	0.32	1.08	1.75489	Up	0.314206	0.598229	-	-	GO:0044424	-	GO:0016310//phosphorylation	gi|108877572|gb|EAT41797.1|/2.36165e-53/AAEL006619-PA [Aedes aegypti]
AAEL004734	1750	1	3	0.16	0.54	1.75489	Up	0.314206	0.597593	-	-	-	-	-	gi|108879636|gb|EAT43861.1|/0/AAEL004734-PA [Aedes aegypti]
AAEL011435	1768	1	3	0.16	0.54	1.75489	Up	0.314206	0.593805	-	K15865|1|0.0|1128|aag:AaeL_AAEL011435|CDK5 regulatory subunit-associated protein 1-like 1	GO:0031224//intrinsic component of membrane	GO:0051536//iron-sulfur cluster binding;GO:0043169//cation binding	GO:0016070//RNA metabolic process	gi|157129375|ref|XP_001661661.1|/0/radical sam proteins [Aedes aegypti]
AAEL008078	2389	38.27	116.53	4.54	15.3	1.75277	Up	2.00592e-12	3.95382e-11	-	K08823|1|0.0|726|aag:AaeL_AAEL008078|CDC-like kinase [EC:2.7.12.1]	-	GO:0004672//protein kinase activity;GO:0032559	GO:0006464//cellular protein modification process	gi|157117894|ref|XP_001653088.1|/0/clk2 [Aedes aegypti]
AAEL004215	2717	12.73	38.88	1.33	4.48	1.75207	Up	4.46658e-05	0.000375981	-	-	-	-	-	gi|108880181|gb|EAT44406.1|/0/AAEL004215-PA [Aedes aegypti]
AAEL009430	19471	21	64	0.3	1.01	1.75132	Up	1.93e-07	2.39326e-06	-	K13190|1|1e-30|139|hmg:100213509|RNA-binding protein 15	-	GO:0005488//binding	-	gi|108874487|gb|EAT38712.1|/0/AAEL009430-PA [Aedes aegypti]
AAEL003592	4632	13.6	41.14	0.82	2.76	1.75097	Up	2.29896e-05	0.000203577	-	K07295|1|1e-22|110|dpe:Dper_GL19043|nuclear receptor subfamily 2 group A;K03130|2|2e-06|56.6|dan:Dana_GF11078|transcription initiation factor TFIID subunit 5	GO:0044424	GO:0005515//protein binding	GO:0033036;GO:0001745//compound eye morphogenesis	gi|157137401|ref|XP_001657058.1|/0/neurobeachin [Aedes aegypti]
AAEL009262	2574	1	3	0.11	0.37	1.75002	Up	0.314206	0.596641	-	-	-	-	-	gi|108874667|gb|EAT38892.1|/0/AAEL009262-PA [Aedes aegypti]
AAEL014992	2564	1	3	0.11	0.37	1.75002	Up	0.314206	0.591617	-	-	-	-	-	gi|157108342|ref|XP_001650184.1|/0/rab gdp/gtp exchange factor [Aedes aegypti]
AAEL006231	5063	2	6	0.11	0.37	1.75002	Up	0.134219	0.345695	-	K12478|1|5e-50|201|mgp:100545401|early endosome antigen 1	-	-	-	gi|347970083|ref|XP_562377.4|/0/AGAP003540-PA [Anopheles gambiae str. PEST]
AAEL003965	2554	1	3	0.11	0.37	1.75002	Up	0.314206	0.590064	-	K08585|1|0.0|981|cqu:CpipJ_CPIJ010278|calpain, invertebrate [EC:3.4.22.-]	GO:0044424	GO:0046872//metal ion binding;GO:0004197//cysteine-type endopeptidase activity	GO:0006909//phagocytosis;GO:0007010//cytoskeleton organization;GO:0021914//negative regulation of smoothened signaling pathway involved in ventral spinal cord patterning;GO:0016485//protein processing	gi|108880478|gb|EAT44703.1|/0/AAEL003965-PA [Aedes aegypti]
AAEL010679	2005	2	6	0.28	0.94	1.74723	Up	0.134219	0.34557	-	K11064|1|0.0|659|aag:AaeL_AAEL010679|monocyte to macrophage differentiation protein	GO:0031224//intrinsic component of membrane	-	GO:0008219//cell death;GO:0006909//phagocytosis	gi|157126886|ref|XP_001660993.1|/0/monocyte to macrophage differentiation protein [Aedes aegypti]
AAEL012960	1991	1	3	0.14	0.47	1.74723	Up	0.314206	0.588982	-	K15043|1|0.0|1036|aag:AaeL_AAEL012960|importin subunit alpha-2	GO:0015630//microtubule cytoskeleton;GO:0005635//nuclear envelope;GO:0044444	GO:0008565//protein transporter activity;GO:0003676//nucleic acid binding	GO:0009629//response to gravity;GO:0009886//post-embryonic morphogenesis;GO:0007300//ovarian nurse cell to oocyte transport;GO:0006606//protein import into nucleus;GO:0007293//germarium-derived egg chamber formation	gi|157134097|ref|XP_001663145.1|/0/importin alpha [Aedes aegypti]
AAEL008773	12161	54	164	1.24	4.16	1.74624	Up	6.99746e-17	1.80096e-15	-	K06240|1|0.0|7628|aag:AaeL_AAEL008773|laminin, alpha 3/5	GO:0043256//laminin complex	GO:0005515//protein binding	GO:2000026//regulation of multicellular organismal development;GO:0016477//cell migration;GO:0007155//cell adhesion	gi|108875197|gb|EAT39422.1|/0/AAEL008773-PA [Aedes aegypti]
AAEL003791	2749	5	15	0.51	1.71	1.74543	Up	0.0142467	0.060712	-	K09521|1|0.0|772|aag:AaeL_AAEL003791|DnaJ homolog subfamily C member 1	GO:0043231//intracellular membrane-bounded organelle	GO:0003676//nucleic acid binding;GO:0005515//protein binding	GO:0044267//cellular protein metabolic process	gi|108880674|gb|EAT44899.1|/0/AAEL003791-PA [Aedes aegypti]
AAEL017168	1663	1	3	0.17	0.57	1.74543	Up	0.314206	0.587904	-	K14946|1|7e-34|145|dgr:Dgri_GH14949|RNA binding protein fox-1	GO:0043231//intracellular membrane-bounded organelle	GO:0043565//sequence-specific DNA binding;GO:0005515//protein binding	GO:0048731;GO:0003002//regionalization;GO:0006355//regulation of transcription, DNA-templated	gi|403183327|gb|EJY58015.1|/3.0149e-33/AAEL017168-PA, partial [Aedes aegypti]
AAEL011095	1984	4	12	0.57	1.91	1.74454	Up	0.0293158	0.108625	-	K00710|1|0.0|1191|aag:AaeL_AAEL011095|polypeptide N-acetylgalactosaminyltransferase [EC:2.4.1.41]	GO:0031224//intrinsic component of membrane;GO:0043231//intracellular membrane-bounded organelle	GO:0030246//carbohydrate binding;GO:0016740//transferase activity	-	gi|157128332|ref|XP_001661405.1|/0/n-acetylgalactosaminyltransferase [Aedes aegypti]
AAEL001874	1427	2	6	0.4	1.34	1.74416	Up	0.134219	0.345198	-	K12178|1|0.0|799|aag:AaeL_AAEL001874|COP9 signalosome complex subunit 4	-	-	-	gi|157124664|ref|XP_001654142.1|/0/cop9 complex subunit [Aedes aegypti]
AAEL001538	1106	1	3	0.26	0.87	1.7425	Up	0.314206	0.597275	-	-	-	-	-	gi|108883106|gb|EAT47331.1|/4.83679e-47/AAEL001562-PA [Aedes aegypti]
AAEL006832	1104	1	3	0.26	0.87	1.7425	Up	0.314206	0.592709	-	K04690|1|0.0|680|aag:AaeL_AAEL006832|frizzled	GO:0016020//membrane	GO:0004888//transmembrane signaling receptor activity	GO:0007166//cell surface receptor signaling pathway	gi|403182831|gb|EAT41544.2|/0/AAEL006832-PA, partial [Aedes aegypti]
AAEL014337	1671	2.37	7.22	0.41	1.37	1.74048	Up	0.0777004	0.237077	-	K13023|1|8e-30|132|gga:424899|carboxypeptidase N regulatory subunit	GO:0031224//intrinsic component of membrane	GO:0004872//receptor activity	GO:0050896//response to stimulus	gi|108869165|gb|EAT33390.1|/0/AAEL014337-PA [Aedes aegypti]
AAEL006191	3753	13	39	0.97	3.24	1.73994	Up	6.02328e-05	0.000497651	-	K10361|1|2e-10|69.7|ecb:100051916|myosin XV;K10359|5|5e-10|68.2|mgp:100548863|myosin VII	GO:0043232	-	GO:0023052//signaling	gi|108878019|gb|EAT42244.1|/0/AAEL006191-PA [Aedes aegypti]
AAEL011673	2021	4	12	0.56	1.87	1.73954	Up	0.0293158	0.108512	-	K12175|1|0.0|707|aag:AaeL_AAEL011673|COP9 signalosome complex subunit 1	-	-	-	gi|157130149|ref|XP_001661843.1|/0/cop9 signalosome complex subunit [Aedes aegypti]
AAEL014220	1126	3	9	0.77	2.57	1.73884	Up	0.0616254	0.194757	-	K12493|1|8e-180|630|aag:AaeL_AAEL014220|ADP-ribosylation factor GTPase-activating protein 2/3	-	-	-	gi|108869279|gb|EAT33504.1|/1.51378e-178/AAEL014220-PA, partial [Aedes aegypti]
AAEL011076	1011	3	9	0.86	2.87	1.73864	Up	0.0616254	0.194585	-	K02183|1|6e-06|52.4|ecb:100057133|calmodulin	-	GO:0046872//metal ion binding	-	gi|157128211|ref|XP_001655093.1|/7.06902e-177/reticulocalbin [Aedes aegypti]
AAEL010184	6734	8	24	0.33	1.1	1.73697	Up	0.0017565	0.0101271	-	K11837|1|0.0|3402|aag:AaeL_AAEL010184|ubiquitin carboxyl-terminal hydrolase 6/32 [EC:3.1.2.15]	-	GO:0046872//metal ion binding;GO:0016790//thiolester hydrolase activity;GO:0008233//peptidase activity	GO:0019941//modification-dependent protein catabolic process	gi|157125302|ref|XP_001654280.1|/0/ubiquitin specific protease [Aedes aegypti]
AAEL004799	1431	3	9	0.6	2	1.73697	Up	0.0616254	0.194499	-	K09228|1|1e-36|154|rno:500585|KRAB domain-containing zinc finger protein	-	-	-	gi|108879560|gb|EAT43785.1|/0/AAEL004799-PA [Aedes aegypti]
AAEL011983	4550	1	3	0.06	0.2	1.73697	Up	0.314206	0.595535	-	K05629|1|2e-07|59.7|bfo:BRAFLDRAFT_203488|atrophin-1 interacting protein 1;K06112|3|8e-07|57.8|xtr:100036692|membrane-associated guanylate kinase-related	-	-	-	-
AAEL005892	2331	1	3	0.12	0.4	1.73697	Up	0.314206	0.594904	-	K10207|1|2e-43|178|gga:427474|testosterone 17beta-dehydrogenase (NADP+) [EC:1.1.1.64];K09227|2|2e-17|91.7|dmo:Dmoj_GI10245|zinc finger protein ZIC, invertebrate	-	GO:0005488//binding	-	gi|108878390|gb|EAT42615.1|/0/AAEL005892-PA [Aedes aegypti]
AAEL003019	3173	1	3	0.09	0.3	1.73697	Up	0.314206	0.59459	-	K07071|1|1e-174|614|aag:AaeL_AAEL003019|	-	GO:0048037//cofactor binding	GO:0008152//metabolic process	gi|108881483|gb|EAT45708.1|/0/AAEL003034-PA [Aedes aegypti]
AAEL014041	966	1	3	0.3	1	1.73697	Up	0.314206	0.590839	-	-	-	-	-	gi|108869457|gb|EAT33682.1|/3.40252e-125/AAEL014041-PA [Aedes aegypti]
AAEL006290	2353	2	6	0.24	0.8	1.73697	Up	0.134219	0.345322	-	-	-	-	-	gi|108877907|gb|EAT42132.1|/0/AAEL006290-PA [Aedes aegypti]
AAEL013653	4666	16	48	0.96	3.2	1.73697	Up	8.24224e-06	7.83177e-05	-	K03120|1|0.0|834|aag:AaeL_AAEL013653|transcription initiation factor TFIID TATA-box-binding protein	-	GO:0003676//nucleic acid binding;GO:0016628//oxidoreductase activity, acting on the CH-CH group of donors, NAD or NADP as acceptor	GO:0006352//DNA-templated transcription, initiation	gi|157136872|ref|XP_001663841.1|/0/tata-box binding protein [Aedes aegypti]
AAEL011171	1880	1	3	0.15	0.5	1.73697	Up	0.314206	0.589136	-	K07976|1|2e-126|453|aag:AaeL_AAEL011171|Rab family, other	-	GO:0032561//guanyl ribonucleotide binding;GO:0017111//nucleoside-triphosphatase activity	GO:0035556//intracellular signal transduction;GO:0006810//transport;GO:0007399//nervous system development	gi|108872544|gb|EAT36769.1|/5.12712e-125/AAEL011171-PA [Aedes aegypti]
AAEL008232	1897	1	3	0.15	0.5	1.73697	Up	0.314206	0.588673	-	K14258|1|7e-84|312|aag:AaeL_AAEL000567|facilitated trehalose transporter	GO:0031224//intrinsic component of membrane	GO:0022857//transmembrane transporter activity	GO:0071702	gi|157118215|ref|XP_001659064.1|/0/sugar transporter [Aedes aegypti]
AAEL010812	4158	4	12	0.27	0.9	1.73697	Up	0.0293158	0.108907	-	K09228|1|8e-89|330|dya:Dyak_GE23597|KRAB domain-containing zinc finger protein	-	-	-	gi|157127505|ref|XP_001655013.1|/0/zinc finger protein [Aedes aegypti]
AAEL011237	590	1	3	0.51	1.7	1.73697	Up	0.314206	0.594747	-	-	GO:0044464	-	GO:0048193//Golgi vesicle transport	gi|108872472|gb|EAT36697.1|/1.96963e-67/AAEL011237-PA [Aedes aegypti]
AAEL006556	1316	6	18	1.31	4.36	1.73476	Up	0.00702366	0.0338641	-	-	-	-	-	gi|108877624|gb|EAT41849.1|/0/AAEL006556-PA [Aedes aegypti]
AAEL001724	972	5	15	1.5	4.99	1.73408	Up	0.0142467	0.0607482	-	K08470|1|4e-148|524|aag:AaeL_AAEL001724|Ocular albinism type 1 protein	GO:0044464	-	-	gi|403182449|gb|EAT47143.2|/0/AAEL001724-PA, partial [Aedes aegypti]
AAEL003847	261	1	3	1.29	4.29	1.73361	Up	0.314206	0.590995	-	K15455|1|5e-31|132|aag:AaeL_AAEL003847|diphthamide biosynthesis protein 3	-	-	-	gi|108880620|gb|EAT44845.1|/1.12248e-29/AAEL003847-PA [Aedes aegypti]
AAEL014496	777	3	9	1.14	3.79	1.73316	Up	0.0616254	0.194157	-	K01874|1|2e-121|435|aag:AaeL_AAEL014494|methionyl-tRNA synthetase [EC:6.1.1.10]	GO:0044424	GO:0004812//aminoacyl-tRNA ligase activity;GO:0032559	GO:0006418//tRNA aminoacylation for protein translation	gi|157105436|ref|XP_001648869.1|/3.81085e-120/methionine-tRNA synthetase [Aedes aegypti]
AAEL004632	867	1	3	0.34	1.13	1.73272	Up	0.314206	0.597117	-	-	-	-	-	gi|108879756|gb|EAT43981.1|/1.79244e-71/AAEL004632-PA [Aedes aegypti]
AAEL004404	327	1	3	0.99	3.29	1.73259	Up	0.314206	0.594275	-	-	GO:0031224//intrinsic component of membrane	-	-	gi|108879974|gb|EAT44199.1|/5.47335e-48/AAEL004404-PA [Aedes aegypti]
AAEL002491	327	1	3	0.99	3.29	1.73259	Up	0.314206	0.59224	-	K08892|1|4e-36|149|aga:AgaP_AGAP006270|fyn-related kinase [EC:2.7.10.2]	-	GO:0004672//protein kinase activity;GO:0032559	GO:0006464//cellular protein modification process	gi|108882095|gb|EAT46320.1|/2.8955e-57/AAEL002491-PA [Aedes aegypti]
AAEL009466	1042	1	3	0.28	0.93	1.7318	Up	0.314206	0.588828	-	K06068|1|5e-112|404|dmo:Dmoj_GI21641|novel protein kinase C [EC:2.7.11.13]	-	GO:0043169//cation binding;GO:0008289//lipid binding;GO:0004672//protein kinase activity;GO:0032559	GO:0006464//cellular protein modification process;GO:0007165//signal transduction	gi|157123258|ref|XP_001660084.1|/7.42061e-153/protein kinase c [Aedes aegypti]
AAEL001528	858	4	12	1.37	4.55	1.73169	Up	0.0293158	0.108737	-	K01047|1|3e-26|119|dse:Dsec_GM11233|phospholipase A2 [EC:3.1.1.4]	-	GO:0046872//metal ion binding	GO:0019637//organophosphate metabolic process;GO:0006629//lipid metabolic process	gi|108883128|gb|EAT47353.1|/1.08051e-169/AAEL001528-PA [Aedes aegypti]
AAEL008635	2273	6	18	0.75	2.49	1.73118	Up	0.00702366	0.0338869	-	K05680|1|1e-134|481|mgp:100550413|ATP-binding cassette, subfamily G (WHITE), member 4	GO:0031224//intrinsic component of membrane;GO:0043234//protein complex	GO:0017111//nucleoside-triphosphatase activity;GO:0015405;GO:0032559	GO:0006909//phagocytosis;GO:0009207	gi|157119342|ref|XP_001653364.1|/0/abc transporter [Aedes aegypti]
AAEL012451	2575	4	12	0.44	1.46	1.73039	Up	0.0293158	0.10885	-	-	-	-	-	-
AAEL012185	1358	4	12	0.85	2.82	1.73016	Up	0.0293158	0.108794	-	K14852|1|1e-163|577|aag:AaeL_AAEL012185|regulator of ribosome biosynthesis	-	-	-	-
AAEL001971	1515	2	6	0.38	1.26	1.72935	Up	0.134219	0.347069	-	K12866|1|9e-148|524|aag:AaeL_AAEL001971|WW domain-binding protein 11	GO:0005681//spliceosomal complex	-	GO:0000377	gi|108882662|gb|EAT46887.1|/1.78918e-146/AAEL001971-PA [Aedes aegypti]
AAEL004479	1521	1	3	0.19	0.63	1.72935	Up	0.314206	0.593334	-	K08202|1|2e-59|230|cfa:608146|MFS transporter, OCT family, solute carrier family 22 (organic cation transporter), member 4/5	GO:0031224//intrinsic component of membrane	-	GO:0006810//transport	gi|157106178|ref|XP_001649203.1|/0/organic cation transporter [Aedes aegypti]
AAEL017029	2977	4	12	0.38	1.26	1.72935	Up	0.0293158	0.108681	-	K00500|1|0.0|844|aga:AgaP_AGAP005712|phenylalanine-4-hydroxylase [EC:1.14.16.1]	GO:0044444	GO:0016714//oxidoreductase activity, acting on paired donors, with incorporation or reduction of molecular oxygen, reduced pteridine as one donor, and incorporation of one atom of oxygen;GO:0046914//transition metal ion binding;GO:0031406//carboxylic acid binding	GO:0042441//eye pigment metabolic process;GO:0006558//L-phenylalanine metabolic process;GO:0006909//phagocytosis	gi|27461242|gb|AAM28250.1|/0/phenylalanine hydroxylase [Aedes aegypti]
AAEL013897	2614	7	21	0.76	2.52	1.72935	Up	0.0034987	0.0184747	-	K00738|1|0.0|1118|aag:AaeL_AAEL013897|alpha-1,3-mannosylglycoprotein beta-1,4-N-acetylglucosaminyltransferase A/B [EC:2.4.1.145]	GO:0044464	GO:0016757//transferase activity, transferring glycosyl groups	GO:0044238	gi|157137974|ref|XP_001664101.1|/0/n-acetylglucosaminyltransferase vi [Aedes aegypti]
AAEL009408	531	4	12	2.3	7.62	1.72816	Up	0.0293158	0.108569	-	K11319|1|3e-14|78.2|tad:TRIADDRAFT_49753|inhibitor of growth protein 3	-	GO:0046872//metal ion binding	GO:0001666//response to hypoxia	gi|108874498|gb|EAT38723.1|/2.59921e-104/AAEL009408-PA [Aedes aegypti]
AAEL005903	1779	1	3	0.16	0.53	1.72792	Up	0.314206	0.588211	-	K00699|1|4e-50|200|tca:658932|glucuronosyltransferase [EC:2.4.1.17]	-	GO:0016757//transferase activity, transferring glycosyl groups	-	gi|108878349|gb|EAT42574.1|/0/AAEL005903-PA [Aedes aegypti]
AAEL013440	744	3	9	1.2	3.97	1.7261	Up	0.0616254	0.193986	-	K03511|1|3e-50|198|tsp:Tsp_01714|DNA polymerase kappa subunit [EC:2.7.7.7]	-	-	-	gi|108870068|gb|EAT34293.1|/3.01184e-148/AAEL013440-PA [Aedes aegypti]
AAEL015303	2168	1	3	0.13	0.43	1.72583	Up	0.314206	0.593961	-	K10871|1|1e-29|132|tgu:100223360|RAD51-like protein 3;K10641|3|5e-11|70.5|tad:TRIADDRAFT_53391|E3 ubiquitin-protein ligase LRSAM1 [EC:6.3.2.19];K16060|4|2e-09|65.1|tca:663905|baculoviral IAP repeat-containing protein 2/3	-	-	-	gi|108879220|gb|EAT43445.1|/7.38653e-54/AAEL005126-PA [Aedes aegypti]
AAEL017412	2189	1	3	0.13	0.43	1.72583	Up	0.314206	0.588058	-	-	-	-	-	gi|403182477|gb|EJY57415.1|/6.14456e-40/AAEL017412-PA [Aedes aegypti]
AAEL006650	1257	1	3	0.23	0.76	1.72437	Up	0.314206	0.595062	-	K04882|1|5e-88|325|dre:541540|potassium voltage-gated channel Shaker-related subfamily A, beta member 1;K04883|2|3e-87|322|cfa:489626|potassium voltage-gated channel Shaker-related subfamily A, beta member 2	GO:0044424	GO:0005267//potassium channel activity;GO:0003824//catalytic activity	GO:0008152//metabolic process;GO:0030001//metal ion transport	gi|157113925|ref|XP_001652141.1|/0/potassium channel beta [Aedes aegypti]
AAEL001682	1262	1	3	0.23	0.76	1.72437	Up	0.314206	0.593021	-	-	-	-	-	gi|157122887|ref|XP_001659940.1|/1.74902e-149/nuclear movement protein nudc [Aedes aegypti]
AAEL008908	546	1	3	0.56	1.85	1.72403	Up	0.314206	0.595377	-	-	-	-	GO:0002165//instar larval or pupal development;GO:0051707//response to other organism;GO:0006996//organelle organization;GO:0048598//embryonic morphogenesis;GO:0002164//larval development;GO:0001745//compound eye morphogenesis;GO:0040003//chitin-based cuticle development;GO:0007292//female gamete generation;GO:0048534;GO:0001700//embryonic development via the syncytial blastoderm	gi|108875052|gb|EAT39277.1|/7.42375e-89/AAEL008906-PA [Aedes aegypti]
AAEL014732	1740	2	6	0.33	1.09	1.72379	Up	0.134219	0.345819	-	K14027|1|2e-14|81.6|dre:565499|homocysteine-responsive endoplasmic reticulum-resident ubiquitin-like domain member 1 protein	-	-	-	gi|403183459|gb|EAT33011.2|/1.26905e-122/AAEL014732-PA [Aedes aegypti]
AAEL008932	1350	2	6	0.43	1.42	1.72348	Up	0.134219	0.346318	-	K05330|1|8e-102|371|cel:M02A10.2|potassium inwardly-rectifying channel subfamily J, invertebrate;K05005|2|8e-100|364|xtr:100496092|potassium inwardly-rectifying channel subfamily J member 12	GO:0031224//intrinsic component of membrane	GO:0005249//voltage-gated potassium channel activity	GO:0034220//ion transmembrane transport;GO:0006873//cellular ion homeostasis;GO:0030001//metal ion transport	gi|108875034|gb|EAT39259.1|/0/AAEL008932-PA [Aedes aegypti]
AAEL017552	2151	3	9	0.4	1.32	1.72247	Up	0.0616254	0.194071	-	-	-	-	-	gi|403182863|gb|EJY57681.1|/0/AAEL017552-PA [Aedes aegypti]
AAEL004435	1652	5	15	0.87	2.87	1.72196	Up	0.0142467	0.0605677	-	K00816|1|0.0|937|aag:AaeL_AAEL004435|kynurenine---oxoglutarate transaminase / cysteine-S-conjugate beta-lyase / glutamine---phenylpyruvate transaminase [EC:2.6.1.7 4.4.1.13 2.6.1.64]	-	GO:0016769//transferase activity, transferring nitrogenous groups;GO:0048037//cofactor binding;GO:0016846//carbon-sulfur lyase activity	GO:0008652//cellular amino acid biosynthetic process	gi|157106046|ref|XP_001649143.1|/0/kynurenine aminotransferase [Aedes aegypti]
AAEL007185	506	1	3	0.61	2.01	1.72031	Up	0.314206	0.591461	-	-	GO:0044431//Golgi apparatus part	-	GO:0048193//Golgi vesicle transport	gi|403183523|gb|EAT41144.2|/4.70856e-83/AAEL007185-PA, partial [Aedes aegypti]
AAEL004911	3553	3	9	0.24	0.79	1.71882	Up	0.0616254	0.194242	-	K13131|1|0.0|1874|aag:AaeL_AAEL004911|ATP-dependent RNA helicase DDX20 [EC:3.6.4.13]	GO:0016604//nuclear body;GO:0030529//ribonucleoprotein complex	GO:0042623//ATPase activity, coupled;GO:0004386//helicase activity;GO:0032559	GO:0048741//skeletal muscle fiber development;GO:0022613//ribonucleoprotein complex biogenesis	gi|157107935|ref|XP_001650004.1|/0/DEAD box ATP-dependent RNA helicase [Aedes aegypti]
AAEL005830	1217	2	6	0.48	1.58	1.71882	Up	0.134219	0.345074	-	K02731|1|2e-129|462|aag:AaeL_AAEL005830|20S proteasome subunit alpha 4 [EC:3.4.25.1]	GO:0005839//proteasome core complex;GO:0043231//intracellular membrane-bounded organelle	GO:0004175//endopeptidase activity	GO:0019941//modification-dependent protein catabolic process	gi|157111349|ref|XP_001651498.1|/4.6847e-128/proteasome subunit alpha type [Aedes aegypti]
AAEL011738	2052	1	3	0.14	0.46	1.71621	Up	0.314206	0.596958	-	K13166|1|5e-06|53.9|oaa:100077082|splicing factor, arginine/serine-rich 14	-	-	-	-
AAEL003705	1047	1	3	0.28	0.92	1.71621	Up	0.314206	0.595693	-	-	-	-	-	gi|108880773|gb|EAT44998.1|/2.01651e-174/AAEL003705-PA [Aedes aegypti]
AAEL014518	714	1	3	0.42	1.38	1.71621	Up	0.314206	0.592396	-	-	-	-	-	gi|108868999|gb|EAT33224.1|/1.53837e-114/AAEL014518-PA [Aedes aegypti]
AAEL013395	620	1	3	0.49	1.61	1.71621	Up	0.314206	0.589909	-	-	-	-	-	gi|108870122|gb|EAT34347.1|/1.05973e-57/AAEL013395-PA [Aedes aegypti]
AAEL002349	2307	2	6	0.25	0.82	1.7137	Up	0.134219	0.346693	-	K03372|1|0.0|1013|aag:AaeL_AAEL002349|MFS transporter, PAT family, solute carrier family 33 (acetyl-CoA transportor), member 1 [EC:2.3.1.-]	-	-	-	gi|108882256|gb|EAT46481.1|/0/AAEL002349-PA [Aedes aegypti]
AAEL004728	1169	2	6	0.5	1.64	1.7137	Up	0.134219	0.346443	-	K00547|1|0.0|654|aag:AaeL_AAEL004728|homocysteine S-methyltransferase [EC:2.1.1.10]	-	GO:0016301//kinase activity;GO:0008172//S-methyltransferase activity;GO:0032559	GO:0006464//cellular protein modification process;GO:0006730//one-carbon metabolic process	gi|157107160|ref|XP_001649650.1|/0/5-methyltetrahydrofolate:homocysteine methyltransferase [Aedes aegypti]
AAEL001312	1602	1	3	0.18	0.59	1.71272	Up	0.314206	0.588519	-	K15003|1|5e-115|415|tca:664295|cytochrome P450, family 9 [EC:1.14.-.-]	-	GO:0016491//oxidoreductase activity;GO:0005506//iron ion binding	GO:0008152//metabolic process	gi|157117345|ref|XP_001653042.1|/0/cytochrome P450 [Aedes aegypti]
AAEL006523	1616	1	3	0.18	0.59	1.71272	Up	0.314206	0.588365	-	K04438|1|6e-158|558|aag:AaeL_AAEL006523|proto-oncogene C-crk	-	GO:0030674//protein binding, bridging	GO:0043410//positive regulation of MAPK cascade;GO:0009886//post-embryonic morphogenesis;GO:0000768//syncytium formation by plasma membrane fusion	gi|157113572|ref|XP_001652002.1|/1.22028e-156/crk [Aedes aegypti]
AAEL006938	1324	1	3	0.22	0.72	1.71049	Up	0.314206	0.596483	-	K01875|1|0.0|829|aag:AaeL_AAEL006938|seryl-tRNA synthetase [EC:6.1.1.11]	GO:0044424	GO:0004812//aminoacyl-tRNA ligase activity;GO:0032559	GO:0006418//tRNA aminoacylation for protein translation	gi|108877170|gb|EAT41395.1|/0/AAEL006938-PA [Aedes aegypti]
AAEL004110	2632	1	3	0.11	0.36	1.71049	Up	0.314206	0.595219	-	K08818|1|0.0|793|aag:AaeL_AAEL004110|cell division cycle 2-like [EC:2.7.11.22]	GO:0043231//intracellular membrane-bounded organelle	GO:0004672//protein kinase activity;GO:0032559	GO:0065008;GO:0006464//cellular protein modification process;GO:0007049//cell cycle	gi|157104530|ref|XP_001648451.1|/0/cdk10/11 [Aedes aegypti]
AAEL001561	1566	2	6	0.37	1.21	1.70941	Up	0.134219	0.346068	-	-	-	-	-	gi|108883087|gb|EAT47312.1|/2.60325e-45/AAEL001561-PA [Aedes aegypti]
AAEL005850	3792	2	6	0.15	0.49	1.70782	Up	0.134219	0.345446	-	K09185|1|0.0|867|aag:AaeL_AAEL005864|nuclear receptor subfamily 6 group A	GO:0043231//intracellular membrane-bounded organelle	GO:0005488//binding;GO:0001071//nucleic acid binding transcription factor activity;GO:0004879//ligand-activated sequence-specific DNA binding RNA polymerase II transcription factor activity	GO:0009755//hormone-mediated signaling pathway;GO:0006351//transcription, DNA-templated	gi|156556071|emb|CAO79105.1|/0/hormone receptor-like in 4 [Aedes aegypti]
AAEL001459	1935	1	3	0.15	0.49	1.70782	Up	0.314206	0.587443	-	K06058|1|0.0|1169|aag:AaeL_AAEL001459|deltex	GO:0044424	GO:0046914//transition metal ion binding;GO:0005102//receptor binding	GO:0008593//regulation of Notch signaling pathway	gi|108883192|gb|EAT47417.1|/0/AAEL001459-PA [Aedes aegypti]
AAEL017163	1544	1	3	0.19	0.62	1.70627	Up	0.314206	0.59115	-	-	-	-	-	gi|403182699|gb|EJY57573.1|/3.90433e-72/AAEL017163-PA [Aedes aegypti]
AAEL007701	1547	1	3	0.19	0.62	1.70627	Up	0.314206	0.590684	-	K11979|1|0.0|807|aag:AaeL_AAEL007701|E3 ubiquitin-protein ligase UBR7 [EC:6.3.2.19]	-	GO:0046872//metal ion binding	-	gi|108876357|gb|EAT40582.1|/0/AAEL007701-PA [Aedes aegypti]
AAEL005145	1273	1	3	0.23	0.75	1.70526	Up	0.314206	0.587289	-	K13220|1|0.0|654|aag:AaeL_AAEL005145|WW domain-binding protein 4	GO:0005681//spliceosomal complex	-	GO:0006139//nucleobase-containing compound metabolic process	gi|108879198|gb|EAT43423.1|/0/AAEL005145-PA [Aedes aegypti]
AAEL005185	1095	1	3	0.27	0.88	1.70454	Up	0.314206	0.591928	-	K12603|1|1e-08|61.2|spu:580732|CCR4-NOT transcription complex subunit 6;K10641|3|5e-08|59.3|cfa:491329|E3 ubiquitin-protein ligase LRSAM1 [EC:6.3.2.19]	-	-	-	gi|108879153|gb|EAT43378.1|/2.14278e-105/AAEL005185-PA [Aedes aegypti]
AAEL012621	1784	16	47	2.56	8.32	1.70044	Up	1.31981e-05	0.000121068	-	K12893|1|2e-79|297|aag:AaeL_AAEL012621|splicing factor, arginine/serine-rich 4/5/6	GO:0005681//spliceosomal complex;GO:0016607//nuclear speck	GO:0003723//RNA binding	GO:0043484//regulation of RNA splicing;GO:0000380//alternative mRNA splicing, via spliceosome;GO:0000245//spliceosomal complex assembly;GO:0000087//mitotic M phase	gi|157133042|ref|XP_001662753.1|/3.37773e-78/arginine/serine-rich splicing factor [Aedes aegypti]
AAEL003209	1824	1	3	0.16	0.52	1.70044	Up	0.314206	0.596325	-	K06772|1|1e-26|122|acs:100552584|limbic system-associated membrane protein;K06775|3|6e-26|119|mdo:100016404|neuronal growth regulator 1	GO:0043296//apical junction complex	-	GO:0010669//epithelial structure maintenance;GO:0060541//respiratory system development;GO:0035150//regulation of tube size;GO:0016337//single organismal cell-cell adhesion;GO:0002009//morphogenesis of an epithelium	gi|157135069|ref|XP_001656517.1|/0/lachesin [Aedes aegypti]
AAEL009981	2390	1	3	0.12	0.39	1.70044	Up	0.314206	0.596008	-	K07050|1|0.0|818|aag:AaeL_AAEL009984|;K07555|3|2e-157|557|aag:AaeL_AAEL009981|ATP synthase mitochondrial F1 complex assembly factor 1	GO:0043231//intracellular membrane-bounded organelle	GO:0004812//aminoacyl-tRNA ligase activity;GO:0032559	GO:0006418//tRNA aminoacylation for protein translation;GO:0065003	gi|157124803|ref|XP_001660531.1|/0/alanyl-tRNA synthetase [Aedes aegypti]
AAEL006437	1838	1	3	0.16	0.52	1.70044	Up	0.314206	0.594118	-	K09506|1|0.0|899|aag:AaeL_AAEL006437|DnaJ homolog subfamily A member 5	-	GO:0046872//metal ion binding;GO:0005515//protein binding	-	gi|108877752|gb|EAT41977.1|/0/AAEL006437-PA [Aedes aegypti]
AAEL004235	3174	75	220	6.66	21.64	1.70011	Up	2.62356e-21	8.09119e-20	-	K10393|1|0.0|1388|aag:AaeL_AAEL004235|kinesin family member 2/24	GO:0005875//microtubule associated complex;GO:0005876//spindle microtubule	GO:0003774//motor activity;GO:0032559	GO:0000090//mitotic anaphase;GO:0000819//sister chromatid segregation;GO:0000226//microtubule cytoskeleton organization	gi|157105151|ref|XP_001648739.1|/0/kinesin-like protein Klp10A [Aedes aegypti]
AAEL014670	1839	7	20.64	1.09	3.54	1.69942	Up	0.00567794	0.0280177	-	K09448|1|3e-151|536|aag:AaeL_AAEL014670|TEA domain family member 1/3/4	GO:0043231//intracellular membrane-bounded organelle	GO:0001071//nucleic acid binding transcription factor activity	GO:0006351//transcription, DNA-templated	gi|108868847|gb|EAT33072.1|/5.8516e-150/AAEL014670-PA, partial [Aedes aegypti]
AAEL018212	4094	3	9	0.21	0.68	1.69515	Up	0.0616254	0.194413	-	K11844|1|0.0|695|aag:AaeL_AAEL011146|ubiquitin carboxyl-terminal hydrolase 16/45 [EC:3.1.2.15]	-	GO:0008233//peptidase activity;GO:0046872//metal ion binding	-	gi|108872578|gb|EAT36803.1|/0/AAEL011146-PA, partial [Aedes aegypti]
AAEL012753	2805	8.31	24.37	0.84	2.72	1.69515	Up	0.0017565	0.010119	-	K06270|1|2e-108|394|dan:Dana_GF23761|protein phosphatase 1 regulatory subunit 12A	GO:0008287//protein serine/threonine phosphatase complex	GO:0008092//cytoskeletal protein binding;GO:0004722//protein serine/threonine phosphatase activity	GO:0009888//tissue development;GO:0048675//axon extension;GO:0042478//regulation of eye photoreceptor cell development;GO:0007476//imaginal disc-derived wing morphogenesis;GO:0043063//intercellular bridge organization;GO:0001700//embryonic development via the syncytial blastoderm	gi|157133475|ref|XP_001662854.1|/0/protein phosphatase 1 regulatory subunit 12b (myosin phosphatase targeting subunit 2) [Aedes aegypti]
AAEL010070	1713	1	3	0.17	0.55	1.6939	Up	0.314206	0.596167	-	K04539|1|0.0|684|aag:AaeL_AAEL010070|guanine nucleotide-binding protein subunit beta-5	GO:0031234//extrinsic component of cytoplasmic side of plasma membrane	GO:0004468//lysine N-acetyltransferase activity, acting on acetyl phosphate as donor	GO:0007166//cell surface receptor signaling pathway	gi|157125093|ref|XP_001660617.1|/0/guanine nucleotide-binding protein beta 5 (g protein beta5) [Aedes aegypti]
AAEL003124	1152	0.5	1.5	0.13	0.42	1.69188	Up	0.450054	0.723464	-	K13093|1|3e-180|631|aag:AaeL_AAEL005549|HIV Tat-specific factor 1	-	-	-	gi|108881402|gb|EAT45627.1|/0/AAEL003124-PA [Aedes aegypti]
AAEL015242	2227	1	3	0.13	0.42	1.69188	Up	0.314206	0.587596	-	-	-	-	-	gi|108868220|gb|EAT32465.1|/0/AAEL015242-PA, partial [Aedes aegypti]
AAEL005549	1152	0.5	1.5	0.13	0.42	1.69188	Up	0.450054	0.677923	-	K13093|1|0.0|642|aag:AaeL_AAEL005549|HIV Tat-specific factor 1	-	-	-	gi|108878734|gb|EAT42959.1|/0/AAEL005549-PA [Aedes aegypti]
AAEL015082	1825	2.26	6.54	0.35	1.13	1.6909	Up	0.134219	0.345944	-	K08286|1|6e-37|156|dme:Dmel_CG18582|protein-serine/threonine kinase [EC:2.7.11.-];K05736|3|3e-18|94.4|acs:100560563|p21-activated kinase 7 [EC:2.7.11.1]	-	-	-	gi|108868466|gb|EAT32691.1|/0/AAEL015082-PA, partial [Aedes aegypti]
AAEL008322	1629	1	3	0.18	0.58	1.68806	Up	0.314206	0.593178	-	K02354|1|0.0|1118|aag:AaeL_AAEL008322|frizzled 4	GO:0031224//intrinsic component of membrane	GO:0004888//transmembrane signaling receptor activity	GO:0007166//cell surface receptor signaling pathway;GO:0032501//multicellular organismal process	gi|403182947|gb|EAT39910.2|/0/AAEL008322-PA, partial [Aedes aegypti]
AAEL017280	6144	23	67	1.05	3.38	1.68663	Up	2.12746e-07	2.62901e-06	-	K11653|1|0.0|1165|cqu:CpipJ_CPIJ010152|AT-rich interactive domain-containing protein 1	GO:0070603//SWI/SNF superfamily-type complex	GO:0003712//transcription cofactor activity;GO:0003676//nucleic acid binding	GO:0006355//regulation of transcription, DNA-templated;GO:0007450//dorsal/ventral pattern formation, imaginal disc;GO:0007476//imaginal disc-derived wing morphogenesis;GO:0007478//leg disc morphogenesis;GO:0030182//neuron differentiation;GO:0007173//epidermal growth factor receptor signaling pathway	gi|403182886|gb|EJY57697.1|/0/AAEL017280-PA [Aedes aegypti]
AAEL018059	4925	53	154	3.02	9.71	1.68492	Up	3.33662e-15	7.90514e-14	-	K04514|1|0.0|2481|aag:AaeL_AAEL005532|Rho-associated, coiled-coil containing protein kinase [EC:2.7.11.1]	-	GO:0004672//protein kinase activity;GO:0032559;GO:0043169//cation binding;GO:0019899//enzyme binding	GO:0007265//Ras protein signal transduction;GO:0065008;GO:0051017//actin filament bundle assembly;GO:0007052//mitotic spindle organization;GO:0007389//pattern specification process;GO:0010769//regulation of cell morphogenesis involved in differentiation;GO:0001736//establishment of planar polarity;GO:0006468//protein phosphorylation;GO:0001700//embryonic development via the syncytial blastoderm;G…	gi|108878770|gb|EAT42995.1|/0/AAEL005532-PA, partial [Aedes aegypti]
AAEL005527	2295	9	26	1.11	3.56	1.68132	Up	0.00143278	0.00850748	-	K12591|1|1e-07|59.3|spu:760724|exosome complex exonuclease RRP6 [EC:3.1.13.-]	GO:0044464	GO:0005488//binding;GO:0004527//exonuclease activity	GO:0034641//cellular nitrogen compound metabolic process	gi|122068562|sp|Q179T2.1|MUT7_AEDAE/0/RecName: Full=Exonuclease mut-7 homolog; AltName: Full=Exonuclease 3'-5' domain-containing protein 3 homolog [Aedes aegypti]
AAEL013291	2296	9	26	1.11	3.56	1.68132	Up	0.00143278	0.00850042	-	K15189|1|8e-172|604|aag:AaeL_AAEL013291|protein HEXIM1/2	-	-	-	gi|108870239|gb|EAT34464.1|/1.76764e-170/AAEL013291-PA [Aedes aegypti]
AAEL010167	2889	1	3	0.1	0.32	1.67807	Up	0.314206	0.592084	-	K10656|1|0.0|1206|aag:AaeL_AAEL010167|E3 ubiquitin-protein ligase MARCH1/8 [EC:6.3.2.19]	-	GO:0046914//transition metal ion binding	GO:0007444//imaginal disc development;GO:0007423//sensory organ development	gi|157125284|ref|XP_001654271.1|/0/membrane associated ring finger 1,8 [Aedes aegypti]
AAEL012602	3613	115	332	8.96	28.63	1.67596	Up	8.7097e-31	3.38684e-29	-	K05156|1|5e-18|94.7|gga:419067|tumor necrosis factor receptor superfamily member 19-like;K04436|2|1e-17|93.2|mmu:30957|mitogen-activated protein kinase 8 interacting protein 3	-	-	-	gi|108870990|gb|EAT35215.1|/0/AAEL012602-PA [Aedes aegypti]
AAEL017982	1735	7.38	21.36	1.22	3.89	1.67289	Up	0.0034987	0.0184883	-	K03283|1|0.0|1006|cqu:CpipJ_CPIJ011082|heat shock 70kDa protein 1/8	-	GO:0016628//oxidoreductase activity, acting on the CH-CH group of donors, NAD or NADP as acceptor;GO:0032559	GO:0008152//metabolic process;GO:0050896//response to stimulus	gi|215254408|gb|ACJ64198.1|/0/heat shock 70 Cb [Aedes aegypti]
AAEL004702	4978	9	26	0.51	1.62	1.66742	Up	0.00143278	0.00851455	-	-	-	-	-	gi|108879659|gb|EAT43884.1|/0/AAEL004702-PA [Aedes aegypti]
AAEL005358	2332	5	12	0.51	1.62	1.66742	Up	0.0599008	0.190231	-	K14942|1|3e-144|513|aag:AaeL_AAEL005358|KH domain-containing, RNA-binding, signal transduction-associated protein 3	-	-	-	gi|108878971|gb|EAT43196.1|/1.37675e-172/AAEL005358-PA [Aedes aegypti]
AAEL001147	7161	6	17	0.23	0.73	1.66626	Up	0.0114388	0.0503968	-	K09189|1|5e-36|155|tca:658527|histone-lysine N-methyltransferase MLL5 [EC:2.1.1.43]	-	-	-	gi|108883583|gb|EAT47808.1|/0/AAEL001147-PA [Aedes aegypti]
AAEL014003	2869	53.34	152.82	5.25	16.65	1.66513	Up	8.26624e-15	1.89567e-13	-	K10130|1|8e-16|87.0|acs:100564298|leucine-rich repeats and death domain-containing protein	-	-	-	gi|668451984|gb|KFB40977.1|/0/AGAP010012-PA-like protein [Anopheles sinensis]
AAEL005513	2789	15	43	1.52	4.82	1.66496	Up	4.0786e-05	0.000346584	-	K04676|1|0.0|872|aag:AaeL_AAEL005513|mothers against decapentaplegic homolog 1/5/8	GO:0043234//protein complex;GO:0043231//intracellular membrane-bounded organelle	GO:0001071//nucleic acid binding transcription factor activity	GO:0006351//transcription, DNA-templated;GO:0007178//transmembrane receptor protein serine/threonine kinase signaling pathway	gi|157110270|ref|XP_001651031.1|/0/mothers against dpp protein [Aedes aegypti]
AAEL001289	2252	7	20	0.88	2.79	1.66469	Up	0.00567794	0.028037	-	K14258|1|3e-10|68.2|isc:IscW_ISCW024553|facilitated trehalose transporter;K08145|2|2e-09|65.1|hmg:100203525|MFS transporter, SP family, solute carrier family 2 (facilitated glucose transporter), member 8	GO:0016020//membrane	-	GO:0006810//transport	gi|108883346|gb|EAT47571.1|/0/AAEL001289-PA [Aedes aegypti]
AAEL005814	4836	1	3	0.06	0.19	1.66297	Up	0.314206	0.59807	-	K06765|1|4e-25|118|acs:100556072|deleted in colorectal carcinoma	-	-	-	gi|108878464|gb|EAT42689.1|/0/AAEL005814-PA [Aedes aegypti]
AAEL011359	5033	1	3	0.06	0.19	1.66297	Up	0.314206	0.58775	-	K04446|1|0.0|856|aag:AaeL_AAEL011359|nuclear factor of activated T-cells, cytoplasmic, calcineurin-dependent	GO:0031224//intrinsic component of membrane;GO:0043231//intracellular membrane-bounded organelle;GO:0043234//protein complex	GO:0001071//nucleic acid binding transcription factor activity	GO:0006355//regulation of transcription, DNA-templated;GO:0006970//response to osmotic stress	gi|108872336|gb|EAT36561.1|/0/AAEL011359-PA [Aedes aegypti]
AAEL009145	4002	13	37	0.91	2.88	1.66213	Up	0.00015436	0.00116749	-	K13212|1|3e-65|251|mmu:192196|RNA-binding protein Luc7-like 2	GO:0005681//spliceosomal complex	-	GO:0000377	gi|108874796|gb|EAT39021.1|/4.42845e-106/AAEL009145-PA, partial [Aedes aegypti]
AAEL011870	3434	20	57	1.64	5.18	1.65926	Up	2.39716e-06	2.46787e-05	-	-	-	-	-	-
AAEL007476	3888	15	43	1.09	3.44	1.65808	Up	4.0786e-05	0.000346173	-	K15687|1|0.0|711|aag:AaeL_AAEL007476|E3 ubiquitin-protein ligase makorin [EC:6.3.2.19]	-	GO:0046914//transition metal ion binding	-	gi|157116128|ref|XP_001658371.1|/0/makorin [Aedes aegypti]
AAEL002230	12715	44	126	0.97	3.06	1.65748	Up	1.68604e-12	3.34173e-11	-	K14437|1|0.0|2343|aag:AaeL_AAEL002230|chromodomain-helicase-DNA-binding protein 7 [EC:3.6.4.12]	GO:0043231//intracellular membrane-bounded organelle;GO:0015630//microtubule cytoskeleton;GO:0044446	GO:0003676//nucleic acid binding;GO:0016817//hydrolase activity, acting on acid anhydrides	GO:0007613//memory;GO:0009880//embryonic pattern specification;GO:0007297//ovarian follicle cell migration;GO:0006935//chemotaxis;GO:0042551//neuron maturation;GO:0006959//humoral immune response	gi|157127434|ref|XP_001654978.1|/0/chromodomain helicase DNA binding protein [Aedes aegypti]
AAEL015246	2478	24.45	69.81	2.8	8.83	1.65699	Up	1.7565e-07	2.19333e-06	-	K11593|1|0.0|1688|aag:AaeL_AAEL015246|eukaryotic translation initiation factor 2C	-	-	-	gi|157132400|ref|XP_001662554.1|/0/eukaryotic translation initiation factor 2c [Aedes aegypti]
AAEL008842	1079	20	57	5.39	16.99	1.65633	Up	2.39716e-06	2.47142e-05	-	K15309|1|1e-19|98.2|cqu:CpipJ_CPIJ001572|CREB-regulated transcription coactivator	-	-	-	gi|108875138|gb|EAT39363.1|/4.61576e-28/AAEL008842-PA [Aedes aegypti]
AAEL003608	7773	2	5.45	0.07	0.22	1.65208	Up	0.226888	0.487503	-	K02522|1|0.0|3922|aag:AaeL_AAEL003608|inositol 1,4,5-triphosphate receptor, invertebrate	GO:0043231//intracellular membrane-bounded organelle;GO:0031224//intrinsic component of membrane	GO:0004871//signal transducer activity;GO:0005261//cation channel activity;GO:0005217//intracellular ligand-gated ion channel activity	GO:0006816//calcium ion transport	gi|157137343|ref|XP_001657029.1|/0/inositol 1,4,5-trisphosphate receptor [Aedes aegypti]
AAEL012412	4172	1	3	0.07	0.22	1.65208	Up	0.314206	0.590529	-	K06260|1|7e-29|130|mgp:100546914|platelet glycoprotein V	-	-	-	-
AAEL010738	4319	1	3	0.07	0.22	1.65208	Up	0.314206	0.589445	-	K13861|1|0.0|1014|acs:100554511|solute carrier family 4 (sodium bicarbonate transporter), member 10;K13859|2|0.0|1007|xtr:100487245|solute carrier family 4 (sodium bicarbonate cotransporter), member 8	GO:0031224//intrinsic component of membrane;GO:0031224//intrinsic component of membrane	GO:0015301//anion:anion antiporter activity;GO:0015301//anion:anion antiporter activity	GO:0006811//ion transport;GO:0006811//ion transport	gi|157127166|ref|XP_001661065.1|/0/sodium bicarbonate cotransporter [Aedes aegypti]
AAEL012877	844	6	17	2.09	6.56	1.65019	Up	0.0114388	0.0504589	-	K09355|1|6e-85|314|aag:AaeL_AAEL012877|pre-B-cell leukemia transcription factor 1	GO:0043231//intracellular membrane-bounded organelle;GO:0043234//protein complex	GO:0000981//sequence-specific DNA binding RNA polymerase II transcription factor activity;GO:0003677//DNA binding	GO:0007417//central nervous system development;GO:0007423//sensory organ development;GO:0006355//regulation of transcription, DNA-templated;GO:0006606//protein import into nucleus;GO:0001742//oenocyte differentiation;GO:0007449//proximal/distal pattern formation, imaginal disc;GO:0007431//salivary gland development	gi|108870693|gb|EAT34918.1|/1.14452e-83/AAEL012877-PA [Aedes aegypti]
AAEL010486	1903	18.33	51.88	2.74	8.6	1.65016	Up	8.91578e-06	8.39374e-05	-	-	-	-	GO:0019725//cellular homeostasis	gi|108868725|gb|EAT32950.1|/2.27217e-104/AAEL014813-PA [Aedes aegypti]
AAEL018290	6298	18	51	0.8	2.51	1.64962	Up	8.91578e-06	8.4048e-05	-	K08282|1|2e-120|436|dre:393513|non-specific serine/threonine protein kinase [EC:2.7.11.1];K08286|2|3e-107|392|dme:Dmel_CG4290|protein-serine/threonine kinase [EC:2.7.11.-]	-	GO:0004672//protein kinase activity;GO:0032559	GO:0006464//cellular protein modification process	gi|157133960|ref|XP_001663093.1|/0/serine/threonine protein kinase [Aedes aegypti]
AAEL017955	195	0.93	2.64	1.73	5.42	1.64752	Up	0.213492	0.486631	-	-	-	-	-	-
AAEL017827	195	0.93	2.64	1.73	5.42	1.64752	Up	0.213492	0.48401	-	-	-	-	-	-
AAEL017737	195	0.93	2.64	1.73	5.42	1.64752	Up	0.213492	0.483857	-	-	-	-	-	-
AAEL017825	195	0.93	2.64	1.73	5.42	1.64752	Up	0.213492	0.467279	-	-	-	-	-	-
AAEL017684	195	0.93	2.64	1.73	5.42	1.64752	Up	0.213492	0.466993	-	-	-	-	-	-
AAEL002718	5432	12	34	0.62	1.94	1.64572	Up	0.000301474	0.00211475	-	K00698|1|0.0|2997|aag:AaeL_AAEL002718|chitin synthase [EC:2.4.1.16]	GO:0031224//intrinsic component of membrane	GO:0008375//acetylglucosaminyltransferase activity	GO:0016331//morphogenesis of embryonic epithelium;GO:0040003//chitin-based cuticle development;GO:0035151//regulation of tube size, open tracheal system;GO:0006031//chitin biosynthetic process	gi|157131336|ref|XP_001662200.1|/0/chitin synthase [Aedes aegypti]
AAEL006002	1790	6	17	0.96	3	1.64386	Up	0.0114388	0.0504278	-	K08220|1|3e-10|67.8|mdo:100022877|MFS transporter, FLVCR family, feline leukemia virus subgroup C receptor-related protein	-	-	GO:0006810//transport;GO:0006810//transport	gi|108878230|gb|EAT42455.1|/0/AAEL006002-PA [Aedes aegypti]
AAEL010747	3695	1	3	0.08	0.25	1.64386	Up	0.314206	0.590374	-	K05746|1|2e-42|176|xla:446221|enabled	GO:0070161;GO:0030175//filopodium	GO:0008092//cytoskeletal protein binding;GO:0019904//protein domain specific binding	GO:0048812//neuron projection morphogenesis;GO:0030832//regulation of actin filament length;GO:0031346//positive regulation of cell projection organization;GO:0007297//ovarian follicle cell migration;GO:0007391//dorsal closure;GO:0048667//cell morphogenesis involved in neuron differentiation;GO:0001654//eye development;GO:0006935//chemotaxis;GO:0007300//ovarian nurse cell to oocyte transport	gi|157127218|ref|XP_001654872.1|/3.41467e-129/vasodilator-stimulated phosphoprotein [Aedes aegypti]
AAEL014319	1356	11.39	32.18	2.42	7.56	1.64338	Up	0.00036949	0.00252986	-	-	-	GO:0005543//phospholipid binding	GO:0009987//cellular process	gi|108869178|gb|EAT33403.1|/5.17986e-86/AAEL014319-PA, partial [Aedes aegypti]
AAEL005535	3358	2.01	5.66	0.17	0.53	1.64046	Up	0.226888	0.487649	-	K00737|1|0.0|972|aag:AaeL_AAEL005535|beta-1,4-mannosyl-glycoprotein beta-1,4-N-acetylglucosaminyltransferase [EC:2.4.1.144]	-	-	-	gi|108878738|gb|EAT42963.1|/0/AAEL005535-PA [Aedes aegypti]
AAEL000594	1677	11	31	1.88	5.85	1.6377	Up	0.000590684	0.00387383	-	K11674|1|0.0|857|aag:AaeL_AAEL000594|microspherule protein 1	-	-	-	gi|108884144|gb|EAT48369.1|/0/AAEL000594-PA [Aedes aegypti]
AAEL007290	3144.89	5	15	0.48	1.49	1.63421	Up	0.0142467	0.0606398	-	K06084|1|0.0|1493|aag:AaeL_AAEL007290|F-box protein 20	-	-	-	gi|108876793|gb|EAT41018.1|/0/AAEL007290-PA [Aedes aegypti]
AAEL009806	4833	5	14	0.29	0.9	1.63387	Up	0.0233108	0.0909426	-	K03068|1|0.0|3134|aag:AaeL_AAEL009806|low density lipoprotein receptor-related protein 5/6	GO:0031224//intrinsic component of membrane	GO:0004871//signal transducer activity	-	gi|157124170|ref|XP_001660346.1|/0/low-density lipoprotein receptor (ldl) [Aedes aegypti]
AAEL006711	2250	30	84	3.78	11.73	1.63374	Up	1.39474e-08	1.9722e-07	-	K15464|1|2e-110|400|aag:AaeL_AAEL006711|BCL2/adenovirus E1B 19 kDa protein-interacting protein 3	GO:0031967;GO:0031224//intrinsic component of membrane	-	GO:0006915//apoptotic process	gi|108877450|gb|EAT41675.1|/4.9319e-109/AAEL006711-PA [Aedes aegypti]
AAEL006762	752	5	14	1.97	6.11	1.63298	Up	0.0233108	0.0908436	-	-	-	-	-	gi|108877378|gb|EAT41603.1|/1.2857e-37/AAEL006762-PA [Aedes aegypti]
AAEL004279	2818	1	2.78	0.1	0.31	1.63227	Up	0.550148	0.78024	-	-	-	GO:0030247//polysaccharide binding	GO:0006022	gi|108880127|gb|EAT44352.1|/0/AAEL004279-PA [Aedes aegypti]
AAEL013997	1023	18.91	53	5.39	16.7	1.63149	Up	3.53152e-06	3.55387e-05	-	K04536|1|0.0|706|aag:AaeL_AAEL013997|guanine nucleotide-binding protein G(I)/G(S)/G(T) subunit beta-1	GO:0015630//microtubule cytoskeleton;GO:0031234//extrinsic component of cytoplasmic side of plasma membrane	GO:0017111//nucleoside-triphosphatase activity	GO:0008105//asymmetric protein localization;GO:0045165//cell fate commitment;GO:0030036//actin cytoskeleton organization;GO:0007166//cell surface receptor signaling pathway	gi|157138355|ref|XP_001657260.1|/0/guanine nucleotide-binding protein beta 3 (g protein beta3) [Aedes aegypti]
AAEL018709	969	5	14	1.51	4.67	1.62887	Up	0.0233108	0.0908931	-	K10903|1|9e-06|51.6|smm:Smp_176500|HUS1 checkpoint protein	GO:0043231//intracellular membrane-bounded organelle	-	GO:0003006//developmental process involved in reproduction;GO:0007420//brain development;GO:0000087//mitotic M phase	gi|108874569|gb|EAT38794.1|/1.09037e-155/AAEL009349-PA [Aedes aegypti]
AAEL009380	3732	8	20	0.54	1.67	1.62882	Up	0.0113985	0.0504366	-	K05858|1|0.0|2014|aag:AaeL_AAEL009380|phosphatidylinositol phospholipase C, beta [EC:3.1.4.11]	-	GO:0046872//metal ion binding;GO:0004629//phospholipase C activity;GO:0060089;GO:0046872//metal ion binding;GO:0004629//phospholipase C activity;GO:0060089;GO:0046872//metal ion binding;GO:0004629//phospholipase C activity;GO:0060089	GO:0044238;GO:0007165//signal transduction;GO:0044238;GO:0007165//signal transduction;GO:0044238;GO:0007165//signal transduction	gi|157123053|ref|XP_001653804.1|/0/phospholipase c beta [Aedes aegypti]
AAEL008194	1007	12.54	35.03	3.63	11.22	1.62803	Up	0.000188733	0.00138501	-	K11584|1|5e-93|341|aag:AaeL_AAEL008194|protein phosphatase 2 (formerly 2A), regulatory subunit B'	GO:0008287//protein serine/threonine phosphatase complex	GO:0004721//phosphoprotein phosphatase activity;GO:0019888//protein phosphatase regulator activity	GO:0007051//spindle organization;GO:0023052//signaling	gi|157118135|ref|XP_001659025.1|/9.05971e-92/protein phosphatase 2a, regulatory subunit [Aedes aegypti]
AAEL003937	1887	2.98	8.33	0.45	1.39	1.62709	Up	0.0441866	0.152585	-	K07364|1|0.0|973|cqu:CpipJ_CPIJ000833|tec protein tyrosine kinase [EC:2.7.10.2]	-	GO:0004672//protein kinase activity;GO:0032559	GO:0006464//cellular protein modification process;GO:0007165//signal transduction	gi|403182606|gb|EAT44719.2|/0/AAEL003937-PA, partial [Aedes aegypti]
AAEL013599	1536	1.25	3.45	0.23	0.71	1.62619	Up	0.314206	0.593648	-	K10495|1|1e-07|58.9|aml:100482262|zinc finger and BTB domain-containing protein 8	-	GO:0005488//binding	GO:0001654//eye development;GO:0050794//regulation of cellular process	gi|108869907|gb|EAT34132.1|/0/AAEL013599-PA [Aedes aegypti]
AAEL008894	4830	4	11	0.23	0.71	1.62619	Up	0.048279	0.160444	-	-	-	-	-	gi|108875069|gb|EAT39294.1|/0/AAEL008894-PA [Aedes aegypti]
AAEL011892	2052	4	11	0.55	1.69	1.61952	Up	0.048279	0.160519	-	-	-	-	-	-
AAEL017420	2694	15.86	43.91	1.66	5.1	1.61931	Up	4.0786e-05	0.000346996	-	K08041|1|0.0|1138|phu:Phum_PHUM559430|adenylate cyclase 1 [EC:4.6.1.1]	-	GO:0016829//lyase activity	GO:0009124//nucleoside monophosphate biosynthetic process	gi|403183312|gb|EJY58001.1|/0/AAEL017420-PA, partial [Aedes aegypti]
AAEL017196	1170	9	25	2.23	6.85	1.61906	Up	0.00229524	0.0127207	-	K01415|1|2e-21|104|tgu:100223517|endothelin-converting enzyme [EC:3.4.24.71]	-	GO:0070011//peptidase activity, acting on L-amino acid peptides	-	gi|403182997|gb|EJY57781.1|/0/AAEL017196-PA [Aedes aegypti]
AAEL003645	2613	4	11	0.43	1.32	1.61813	Up	0.048279	0.160893	-	K00507|1|0.0|827|aag:AaeL_AAEL003645|stearoyl-CoA desaturase (delta-9 desaturase) [EC:1.14.19.1]	GO:0031224//intrinsic component of membrane	GO:0016705//oxidoreductase activity, acting on paired donors, with incorporation or reduction of molecular oxygen	GO:0006631//fatty acid metabolic process	gi|157137514|ref|XP_001657083.1|/0/stearoyl-coa desaturase [Aedes aegypti]
AAEL014307	2822	13	36	1.3	3.99	1.61788	Up	0.000244924	0.00175068	-	K13736|1|4e-119|430|oaa:100079892|Rho GTPase-activating protein 10	GO:0044464	GO:0008047//enzyme activator activity;GO:0030674//protein binding, bridging;GO:0019904//protein domain specific binding	GO:0030035//microspike assembly;GO:0023052//signaling	gi|157104449|ref|XP_001648413.1|/0/oligophrenin [Aedes aegypti]
AAEL014998	1935	25.49	70.62	3.75	11.5	1.61667	Up	2.27654e-07	2.80355e-06	-	K04523|1|6e-06|53.5|nvi:100114641|ubiquilin	-	-	-	gi|108868547|gb|EAT32772.1|/0/AAEL014998-PA [Aedes aegypti]
AAEL013896	3453	21	58	1.71	5.24	1.61557	Up	3.09132e-06	3.12849e-05	-	K04501|1|0.0|1116|aag:AaeL_AAEL013896|mothers against decapentaplegic homolog 4	GO:0043231//intracellular membrane-bounded organelle;GO:0043234//protein complex	GO:0001071//nucleic acid binding transcription factor activity;GO:0003676//nucleic acid binding	GO:0007411//axon guidance;GO:0006351//transcription, DNA-templated;GO:0045704;GO:0007178//transmembrane receptor protein serine/threonine kinase signaling pathway;GO:0007478//leg disc morphogenesis;GO:0019827//stem cell maintenance;GO:0009798//axis specification;GO:0007281//germ cell development;GO:0008582//regulation of synaptic growth at neuromuscular junction;GO:0007472//wing disc morphogenesis	gi|157137978|ref|XP_001664103.1|/0/smad4 [Aedes aegypti]
AAEL018323	5423	27	75	1.4	4.29	1.61555	Up	9.74214e-08	1.24696e-06	-	K14000|1|1e-21|107|phu:Phum_PHUM172740|ribosome-binding protein 1	-	-	-	gi|347969129|ref|XP_311831.5|/1.03405e-161/AGAP003043-PA [Anopheles gambiae str. PEST]
AAEL001582	5367	17	47	0.89	2.72	1.61173	Up	2.71914e-05	0.000238133	-	K10392|1|0.0|3297|aag:AaeL_AAEL001582|kinesin family member 1/13/14	GO:0005818//aster;GO:0005875//microtubule associated complex	GO:0003774//motor activity;GO:0015631//tubulin binding;GO:0032559	GO:0065008;GO:0051293//establishment of spindle localization	gi|157120303|ref|XP_001653597.1|/0/kinesin [Aedes aegypti]
AAEL007443	1988	4	11	0.57	1.74	1.61005	Up	0.048279	0.160818	-	K08271|1|0.0|644|aag:AaeL_AAEL007443|protein kinase LYK5	-	GO:0004672//protein kinase activity;GO:0032559;GO:0004672//protein kinase activity;GO:0032559	GO:0006464//cellular protein modification process;GO:0006464//cellular protein modification process	gi|157116090|ref|XP_001652763.1|/0/serine/threonine protein kinase [Aedes aegypti]
AAEL014852	1190	4	11	0.97	2.96	1.60954	Up	0.048279	0.160743	-	-	-	-	-	gi|94469360|gb|ABF18529.1|/2.89998e-74/neurexin domain-containing protein [Aedes aegypti]
AAEL011943	1032	0.73	1.94	0.2	0.61	1.60881	Up	0.450054	0.704471	-	K09090|1|1e-170|599|aag:AaeL_AAEL005480|hairy and enhancer of split, invertebrate	-	-	-	-
AAEL014490	2574	4	11	0.44	1.34	1.60666	Up	0.048279	0.160668	-	-	GO:0015630//microtubule cytoskeleton;GO:0005737//cytoplasm	-	-	gi|108869028|gb|EAT33253.1|/1.35263e-65/AAEL014490-PA [Aedes aegypti]
AAEL000427	2975	12	33	1.14	3.47	1.6059	Up	0.00047846	0.00320842	-	K13506|1|1e-163|577|api:100168781|glycerol-3-phosphate O-acyltransferase 3/4 [EC:2.3.1.15]	-	-	-	gi|347967151|ref|XP_003436023.1|/0/AGAP002084-PB [Anopheles gambiae str. PEST]
AAEL008738	7672	20	55	0.73	2.22	1.60459	Up	5.94846e-06	5.73601e-05	-	K12823|1|0.0|1607|aag:AaeL_AAEL008738|ATP-dependent RNA helicase DDX5/DBP2 [EC:3.6.4.13]	-	GO:0032559;GO:0042623//ATPase activity, coupled	-	gi|157119649|ref|XP_001653435.1|/0/DEAD box ATP-dependent RNA helicase [Aedes aegypti]
AAEL009208	3750	4	11	0.3	0.91	1.6009	Up	0.048279	0.16037	-	K09216|1|7e-09|64.3|cbr:CBG09216|ovo;K10519|3|7e-09|64.3|mgp:100547137|zinc finger and BTB domain-containing protein 48;K09228|4|7e-09|64.3|mcc:709994|KRAB domain-containing zinc finger protein	-	-	-	gi|108874723|gb|EAT38948.1|/5.46587e-175/AAEL009208-PA [Aedes aegypti]
AAEL014160	1143	5.61	15.34	1.42	4.3	1.59845	Up	0.0142467	0.0605317	-	-	GO:0044464	GO:0016772//transferase activity, transferring phosphorus-containing groups	GO:0006644//phospholipid metabolic process	gi|108869345|gb|EAT33570.1|/0/AAEL014160-PA [Aedes aegypti]
AAEL011731	3345	9.48	26	0.8	2.42	1.59694	Up	0.00143278	0.00849338	-	K01408|1|0.0|2005|aag:AaeL_AAEL011731|insulysin [EC:3.4.24.56]	-	-	-	-
AAEL010018	3244	146	399	12.69	38.38	1.59666	Up	2.58884e-34	1.10257e-32	-	K01490|1|5e-08|61.2|oaa:100074630|AMP deaminase [EC:3.5.4.6]	-	GO:0003676//nucleic acid binding	GO:0006351//transcription, DNA-templated	gi|108873813|gb|EAT38038.1|/0/AAEL010018-PA, partial [Aedes aegypti]
AAEL004363	2772	30	82	3.06	9.25	1.59592	Up	3.41074e-08	4.63071e-07	-	-	-	-	-	gi|108880042|gb|EAT44267.1|/0/AAEL004363-PA [Aedes aegypti]
AAEL003972	2205	4	11	0.52	1.57	1.59418	Up	0.048279	0.160593	-	-	-	-	-	gi|108880465|gb|EAT44690.1|/1.95123e-118/AAEL003972-PA [Aedes aegypti]
AAEL014142	3446	7	19	0.57	1.72	1.59337	Up	0.00912342	0.0420877	-	K00999|1|1e-119|432|aag:AaeL_AAEL014142|CDP-diacylglycerol--inositol 3-phosphatidyltransferase [EC:2.7.8.11]	GO:0044464	GO:0016772//transferase activity, transferring phosphorus-containing groups	GO:0006644//phospholipid metabolic process	gi|157103713|ref|XP_001648095.1|/2.50347e-118/phosphatidylinositol synthase [Aedes aegypti]
AAEL013057	2280	73.6	200.52	9.16	27.62	1.59229	Up	4.94964e-18	1.36736e-16	-	K08867|1|0.0|1253|aag:AaeL_AAEL013057|WNK lysine deficient protein kinase [EC:2.7.11.1]	-	GO:0004672//protein kinase activity;GO:0032559	GO:0006464//cellular protein modification process	gi|157134355|ref|XP_001663256.1|/0/serine/threonine-protein kinase wnk 1,3,4 [Aedes aegypti]
AAEL007219	2941	7	19	0.67	2.02	1.59212	Up	0.00912342	0.0420606	-	K12870|1|3e-82|307|aag:AaeL_AAEL007203|pre-mRNA-splicing factor ISY1	-	-	-	gi|108876903|gb|EAT41128.1|/0/AAEL007219-PA [Aedes aegypti]
AAEL011168	1356	17.9	48.61	3.8	11.42	1.58749	Up	1.72311e-05	0.000154691	-	K04630|1|5e-179|627|aag:AaeL_AAEL009037|guanine nucleotide-binding protein G(i) subunit alpha	-	GO:0032561//guanyl ribonucleotide binding;GO:0060089	GO:0007166//cell surface receptor signaling pathway	gi|157120521|ref|XP_001653645.1|/9.83165e-178/GTP-binding protein (i) alpha subunit, gnai [Aedes aegypti]
AAEL004697	2465	3	8	0.34	1.02	1.58496	Up	0.102479	0.280397	-	K10601|1|0.0|947|aag:AaeL_AAEL004697|E3 ubiquitin-protein ligase synoviolin [EC:6.3.2.19]	-	GO:0046914//transition metal ion binding	-	gi|157107063|ref|XP_001649607.1|/0/synoviolin [Aedes aegypti]
AAEL017278	1193	7	19	1.7	5.1	1.58496	Up	0.00912342	0.0421421	-	-	-	-	-	gi|403183153|gb|EJY57892.1|/2.26563e-18/AAEL017278-PA [Aedes aegypti]
AAEL012929	1941	7	19	1.03	3.09	1.58496	Up	0.00912342	0.0421149	-	-	GO:0031224//intrinsic component of membrane;GO:0043231//intracellular membrane-bounded organelle	-	GO:0051234//establishment of localization	gi|157134011|ref|XP_001663116.1|/0/CRAL/TRIO domain-containing protein [Aedes aegypti]
AAEL009057	2619	3	8	0.32	0.96	1.58496	Up	0.102479	0.279541	-	K06626|1|0.0|916|aag:AaeL_AAEL009057|cyclin E	GO:0043231//intracellular membrane-bounded organelle;GO:0000307//cyclin-dependent protein kinase holoenzyme complex	GO:0019887//protein kinase regulator activity	GO:0006277//DNA amplification;GO:0065008;GO:0008283//cell proliferation;GO:0001708//cell fate specification;GO:0008356//asymmetric cell division;GO:0048513//organ development;GO:0019827//stem cell maintenance;GO:0006468//protein phosphorylation;GO:0022402//cell cycle process;GO:0012502//induction of programmed cell death;GO:0001709//cell fate determination;GO:0007292//female gamete generation;GO:…	gi|157120606|ref|XP_001659684.1|/0/cyclin e [Aedes aegypti]
AAEL011800	3465	3	8	0.24	0.72	1.58496	Up	0.102479	0.279435	-	-	-	-	-	-
AAEL013985	3779	3	8	0.22	0.66	1.58496	Up	0.102479	0.279328	-	K12811|1|0.0|1572|aag:AaeL_AAEL013985|ATP-dependent RNA helicase DDX46/PRP5 [EC:3.6.4.13]	-	GO:0032559;GO:0042623//ATPase activity, coupled	-	gi|157138330|ref|XP_001657248.1|/0/DEAD box ATP-dependent RNA helicase [Aedes aegypti]
AAEL018348	5932	6	16	0.28	0.84	1.58496	Up	0.0184192	0.0754807	-	K10352|1|4e-07|59.3|bta:530050|myosin heavy chain;K11498|2|8e-07|58.2|dya:Dyak_GE12936|centromeric protein E;K10421|5|2e-06|56.6|bta:534624|CAP-Gly domain-containing linker protein 1	-	-	-	gi|170040675|ref|XP_001848117.1|/0/conserved hypothetical protein [Culex quinquefasciatus]
AAEL007376	5481	30	81	1.53	4.58	1.58182	Up	5.30974e-08	7.08791e-07	-	K10847|1|1e-38|164|spu:582941|DNA-repair protein complementing XP-A cells	-	-	GO:0007444//imaginal disc development;GO:0050896//response to stimulus;GO:0048523//negative regulation of cellular process	gi|108876726|gb|EAT40951.1|/0/AAEL007376-PA [Aedes aegypti]
AAEL011065	3153	17	46	1.52	4.55	1.5818	Up	4.26966e-05	0.000361104	-	K12331|1|5e-47|190|tad:TRIADDRAFT_62108|Rho guanine nucleotide exchange factor 11	GO:0030864//cortical actin cytoskeleton;GO:0044459	GO:0005088//Ras guanyl-nucleotide exchange factor activity;GO:0043169//cation binding	GO:0010004//gastrulation involving germ band extension;GO:0008360//regulation of cell shape;GO:0003006//developmental process involved in reproduction;GO:0010769//regulation of cell morphogenesis involved in differentiation;GO:0030036//actin cytoskeleton organization;GO:0002009//morphogenesis of an epithelium;GO:0001700//embryonic development via the syncytial blastoderm;GO:0007165//signal transd…	gi|108872672|gb|EAT36897.1|/0/AAEL011065-PA [Aedes aegypti]
AAEL018172	7918	47	127	1.66	4.96	1.57916	Up	8.67868e-12	1.62982e-10	-	-	-	-	-	gi|170048251|ref|XP_001851688.1|/0/breast carcinoma amplified sequence 3 [Culex quinquefasciatus]
AAEL005867	1542	10	27	1.86	5.55	1.57719	Up	0.00184472	0.0105676	-	-	-	-	-	gi|108878405|gb|EAT42630.1|/9.94246e-177/AAEL005867-PA, partial [Aedes aegypti]
AAEL002594	3577	23	62	1.81	5.4	1.57697	Up	2.04928e-06	2.1281e-05	-	K04409|1|3e-177|623|aag:AaeL_AAEL002594|p21-activated kinase 1 [EC:2.7.11.1]	-	-	-	gi|157130361|ref|XP_001655678.1|/6.12146e-176/P21-activated kinase, pak [Aedes aegypti]
AAEL018200	3110	6	16	0.54	1.61	1.57603	Up	0.0184192	0.0755239	-	-	-	-	-	gi|170070387|ref|XP_001869562.1|/0/conserved hypothetical protein [Culex quinquefasciatus]
AAEL018279	3181	5.71	15.53	0.51	1.52	1.5755	Up	0.0142467	0.0606037	-	K10683|1|8e-27|123|acs:100563125|BRCA1-associated RING domain protein 1 [EC:6.3.2.19]	-	-	-	gi|170061202|ref|XP_001866134.1|/1.61419e-172/conserved hypothetical protein [Culex quinquefasciatus]
AAEL001165	8810	25	67	0.79	2.35	1.57274	Up	8.6916e-07	9.82439e-06	-	K03099|1|0.0|2153|aag:AaeL_AAEL001165|son of sevenless	GO:0043231//intracellular membrane-bounded organelle;GO:0000785//chromatin	GO:0003676//nucleic acid binding;GO:0005088//Ras guanyl-nucleotide exchange factor activity	GO:0009966//regulation of signal transduction;GO:0034728//nucleosome organization;GO:0007266//Rho protein signal transduction	gi|157115287|ref|XP_001658182.1|/0/ras GTP exchange factor, son of sevenless [Aedes aegypti]
AAEL013098	3684	9.61	25.62	0.73	2.17	1.57173	Up	0.00229524	0.012701	-	K05236|1|0.0|2403|aag:AaeL_AAEL013098|coatomer protein complex, subunit alpha (xenin)	GO:0030120//vesicle coat	GO:0004683//calmodulin-dependent protein kinase activity	GO:0006909//phagocytosis;GO:0019915//lipid storage;GO:0048193//Golgi vesicle transport;GO:0015031//protein transport	gi|157134451|ref|XP_001663309.1|/0/coatomer [Aedes aegypti]
AAEL000301	2562	3	8	0.33	0.98	1.57032	Up	0.102479	0.280289	-	K09488|1|0.0|1382|aag:AaeL_AAEL000301|TNF receptor-associated protein 1	GO:0044444	GO:0005515//protein binding;GO:0032559	GO:0044267//cellular protein metabolic process;GO:0050896//response to stimulus	gi|157127009|ref|XP_001654758.1|/0/heat shock protein [Aedes aegypti]
AAEL010605	1582	3	8	0.54	1.6	1.56704	Up	0.102479	0.279968	-	K09228|1|3e-81|303|api:100159445|KRAB domain-containing zinc finger protein	GO:0044464	GO:0046914//transition metal ion binding	-	gi|157126807|ref|XP_001660956.1|/0/zinc finger protein [Aedes aegypti]
AAEL009755	1614	6	16	1.06	3.14	1.5667	Up	0.0184192	0.0755672	-	K10306|1|0.0|775|aag:AaeL_AAEL009755|F-box protein 28	-	-	-	gi|108874115|gb|EAT38340.1|/0/AAEL009755-PA [Aedes aegypti]
AAEL014506	17248	16	43	0.26	0.77	1.56635	Up	8.2602e-05	0.000658148	-	K14572|1|0.0|6959|cqu:CpipJ_CPIJ010145|midasin	-	GO:0017111//nucleoside-triphosphatase activity;GO:0032559	GO:0009207	gi|170048030|ref|XP_001851503.1|/0/midasin [Culex quinquefasciatus]
AAEL006782	1782	15	40	2.4	7.09	1.56275	Up	0.000160084	0.00120316	-	K05931|1|0.0|1171|aag:AaeL_AAEL006782|histone-arginine methyltransferase CARM1 [EC:2.1.1.125]	GO:0043231//intracellular membrane-bounded organelle	GO:0016274//protein-arginine N-methyltransferase activity	GO:0016571//histone methylation;GO:0035247//peptidyl-arginine omega-N-methylation	gi|157167238|ref|XP_001652238.1|/0/protein arginine n-methyltransferase [Aedes aegypti]
AAEL005561	3557	81	216	6.41	18.93	1.56228	Up	1.00384e-18	2.8502e-17	-	K05850|1|0.0|1939|aag:AaeL_AAEL005561|Ca2+ transporting ATPase, plasma membrane [EC:3.6.3.8]	GO:0031224//intrinsic component of membrane	GO:0046873//metal ion transmembrane transporter activity;GO:0019829//cation-transporting ATPase activity;GO:0032559	GO:0009206;GO:0006875//cellular metal ion homeostasis;GO:0006816//calcium ion transport	gi|157110450|ref|XP_001651107.1|/0/plasma membrane calcium-transporting atpase 3 (pmca3) (plasma membrane calcium pump isoform 3) (plasma membrane calcium atpase isoform 3) [Aedes aegypti]
AAEL006578	901	7.9	21.06	2.57	7.58	1.56043	Up	0.0034987	0.018502	-	K13084|1|1e-85|317|aag:AaeL_AAEL011216|phosphatidylinositol-4,5-bisphosphate 4-phosphatase [EC:3.1.3.78]	-	-	-	gi|108877605|gb|EAT41830.1|/8.59208e-88/AAEL006578-PA [Aedes aegypti]
AAEL007512	2300	3	8	0.37	1.09	1.55873	Up	0.102479	0.280182	-	K12598|1|1e-06|55.8|bfo:BRAFLDRAFT_205455|ATP-dependent RNA helicase DOB1 [EC:3.6.4.13]	-	GO:0017111//nucleoside-triphosphatase activity;GO:0032559	-	gi|157116275|ref|XP_001658414.1|/0/ATP-dependent RNA and DNA helicase [Aedes aegypti]
AAEL014953	230	3	8	4.53	13.34	1.55818	Up	0.102479	0.279862	-	-	-	-	-	gi|118193703|gb|ABK76646.1|/8.79459e-38/forkhead box subgroup O [Aedes aegypti]
AAEL018330	5492	14	37	0.71	2.09	1.55761	Up	0.000310862	0.00216574	-	K10352|1|5e-08|62.0|hmg:100207631|myosin heavy chain;K04514|2|1e-07|60.8|cin:100176906|Rho-associated, coiled-coil containing protein kinase [EC:2.7.11.1];K10667|3|2e-06|57.0|mcc:100424611|E3 ubiquitin-protein ligase RNF8 [EC:6.3.2.19];K10421|4|4e-06|55.8|dan:Dana_GF14794|CAP-Gly domain-containing linker protein 1	-	-	-	gi|170049709|ref|XP_001858116.1|/0/tropomyosin [Culex quinquefasciatus]
AAEL001245	573	3	8	1.59	4.68	1.55748	Up	0.102479	0.279755	-	K13162|1|2e-59|228|aag:AaeL_AAEL001245|poly(rC)-binding protein 2/3/4	GO:0044424	-	GO:0000380//alternative mRNA splicing, via spliceosome	gi|157116844|ref|XP_001652871.1|/3.5003e-58/heterogeneous nuclear ribonucleoprotein [Aedes aegypti]
AAEL018335	6503	8	21	0.34	1	1.55639	Up	0.00724612	0.0347493	-	K13346|1|5e-06|55.8|tca:660863|peroxin-10	-	GO:0046872//metal ion binding	-	gi|108879042|gb|EAT43267.1|/0/AAEL005267-PA [Aedes aegypti]
AAEL013873	2658	17.2	45.65	1.83	5.38	1.55576	Up	6.67002e-05	0.000544173	-	K10414|1|2e-113|411|dmo:Dmoj_GI22290|dynein heavy chain 2, cytosolic;K04600|4|2e-37|158|aag:AaeL_AAEL000246|cadherin EGF LAG seven-pass G-type receptor 1 (flamingo)	GO:0005913//cell-cell adherens junction;GO:0016021//integral component of membrane;GO:0042995//cell projection	GO:0005515//protein binding;GO:0046872//metal ion binding	GO:0003007//heart morphogenesis;GO:0017145//stem cell division;GO:0008354//germ cell migration;GO:0007417//central nervous system development;GO:0007043//cell-cell junction assembly;GO:0016337//single organismal cell-cell adhesion;GO:0007389//pattern specification process;GO:0045137//development of primary sexual characteristics;GO:0007297//ovarian follicle cell migration;GO:0019827//stem cell ma…	gi|157137835|ref|XP_001657187.1|/0/cadherin [Aedes aegypti]
AAEL011668	1905	36.72	97.45	5.49	16.13	1.55487	Up	2.68362e-09	4.16514e-08	-	-	-	GO:0046872//metal ion binding	-	gi|108872004|gb|EAT36229.1|/0/AAEL011668-PA, partial [Aedes aegypti]
AAEL001853	3783	17	45	1.26	3.7	1.5541	Up	6.67002e-05	0.000543553	-	K07870|1|0.0|1268|aag:AaeL_AAEL001853|Ras homolog gene family, member T1	GO:0031306//intrinsic component of mitochondrial outer membrane	GO:0046872//metal ion binding;GO:0032561//guanyl ribonucleotide binding;GO:0003824//catalytic activity	GO:0016192//vesicle-mediated transport;GO:0012501//programmed cell death;GO:0035556//intracellular signal transduction;GO:0007267//cell-cell signaling;GO:0000226//microtubule cytoskeleton organization;GO:0034643//establishment of mitochondrion localization, microtubule-mediated	gi|157124704|ref|XP_001654162.1|/0/rac-gtp binding protein [Aedes aegypti]
AAEL002781	1368.06	19	45	3.57	10.48	1.55364	Up	0.000236654	0.00170177	-	K00849|1|0.0|745|aag:AaeL_AAEL002781|galactokinase [EC:2.7.1.6]	GO:0044424;GO:0044424	GO:0016773//phosphotransferase activity, alcohol group as acceptor;GO:0032559;GO:0016773//phosphotransferase activity, alcohol group as acceptor;GO:0032559	GO:0016310//phosphorylation;GO:0019318//hexose metabolic process;GO:0016310//phosphorylation;GO:0019318//hexose metabolic process	gi|157132055|ref|XP_001662440.1|/4.02702e-171/galactokinase [Aedes aegypti]
AAEL014194	762	23	61	8.94	26.23	1.55287	Up	3.18706e-06	3.21628e-05	-	-	GO:0043231//intracellular membrane-bounded organelle;GO:0015630//microtubule cytoskeleton;GO:0044444	GO:0015631//tubulin binding;GO:0005198//structural molecule activity	GO:0031112	gi|108869306|gb|EAT33531.1|/9.27548e-132/AAEL014194-PA [Aedes aegypti]
AAEL005802	3859	11	29	0.8	2.34	1.54844	Up	0.00147761	0.00868719	-	K06636|1|0.0|2266|aag:AaeL_AAEL005802|structural maintenance of chromosome 1	GO:0043231//intracellular membrane-bounded organelle;GO:0000785//chromatin;GO:0000793//condensed chromosome	GO:0032559	GO:0006996//organelle organization;GO:0007420//brain development;GO:0007059//chromosome segregation;GO:0042551//neuron maturation;GO:0048812//neuron projection morphogenesis;GO:0010467//gene expression	gi|157111275|ref|XP_001651465.1|/0/structural maintenance of chromosomes smc1 [Aedes aegypti]
AAEL013050	2973	22.42	59.32	2.13	6.23	1.54838	Up	3.93144e-06	3.93419e-05	-	K08867|1|3e-27|125|dwi:Dwil_GK17942|WNK lysine deficient protein kinase [EC:2.7.11.1]	-	GO:0016301//kinase activity	-	gi|108870511|gb|EAT34736.1|/0/AAEL013050-PA [Aedes aegypti]
AAEL007503	6452	3	8	0.13	0.38	1.54749	Up	0.102479	0.279222	-	K01106|1|3e-52|209|gga:771549|inositol-1,4,5-trisphosphate 5-phosphatase [EC:3.1.3.56];K13619|2|4e-11|72.8|cfa:480326|phospholipase DDHD1 [EC:3.1.1.-]	GO:0016021//integral component of membrane;GO:0005790//smooth endoplasmic reticulum	GO:0046872//metal ion binding;GO:0005543//phospholipid binding;GO:0005548//phospholipid transporter activity;GO:0019829//cation-transporting ATPase activity	GO:0007606//sensory perception of chemical stimulus;GO:0007186//G-protein coupled receptor signaling pathway;GO:0051234//establishment of localization;GO:0043954//cellular component maintenance	gi|157116235|ref|XP_001658395.1|/0/m-rdgb2 retinal degeneration protein b [Aedes aegypti]
AAEL010952	3870	5	13	0.36	1.05	1.54432	Up	0.0376412	0.133991	-	K12470|1|1e-06|57.0|dre:793623|SH3 domain-containing kinase-binding protein 1;K13738|3|3e-06|55.5|mmu:12488|CD2-associated protein	-	-	-	gi|170030819|ref|XP_001843285.1|/0/conserved hypothetical protein [Culex quinquefasciatus]
AAEL017233	6646	14	37	0.59	1.72	1.54362	Up	0.000310862	0.00216785	-	K11456|1|2e-65|253|aga:AgaP_AGAP004188|polyhomeotic-like protein 1;K11457|4|3e-49|199|der:Dere_GG12564|polyhomeotic-like protein 2	GO:0044428	GO:0005515//protein binding	GO:0009653//anatomical structure morphogenesis;GO:0007275//multicellular organismal development;GO:0003006//developmental process involved in reproduction;GO:0048468//cell development;GO:0048477//oogenesis	gi|403182752|gb|EJY57611.1|/1.11642e-173/AAEL017233-PA [Aedes aegypti]
[truncated: 5,769 more rows]
