# Supplementary material for: Transcriptome analysis of responses to bluetongue virus infection in Aedes albopictus cells
Source: BMC Microbiol. 2019 Jun 10;19:121. doi: 10.1186/s12866-019-1498-3 (PMC6558886; doi:10.1186/s12866-019-1498-3)
Supplement: Supplementary file 2 — List of differentially expressed genes. (XLSX 99 kb) [file 12866_2019_1498_MOESM2_ESM.xlsx]

## Sheet: File S
geneID	geneLength	Uninfected-Expression	Infected-Expression	Uninfected-FPKM	Infected-FPKM	log2 Ratio(Infected/Uninfected)	Up-Down-Regulation(Infected/Uninfected)	P-value	FDR	Symbol	KEGG Orthology	GO Component	GO Function	GO Process	Blast nr
AAEL015390	195	0	29.51	0.001	60.49	15.8844	Up	3.84204e-10	6.46819e-09	-	K11251|1|6e-16|82.8|tad:TRIADDRAFT_35819|histone H2A	-	-	-	gi|92430141|gb|ABE77334.1|/7.05121e-17/histone variant H2A.Z [Hydroides elegans]
AAEL010126	1080	0	12	0.001	3.57	11.8017	Up	0.000123186	0.000948756	-	K09207|1|5e-159|560|aag:AaeL_AAEL010126|krueppel-like factor 6/7	-	GO:0005488//binding	-	gi|157125213|ref|XP_001660650.1|/1.06344e-157/zinc finger protein [Aedes aegypti]
AAEL009532	2460	0	12.7	0.001	1.62	10.6618	Up	0.000123186	0.000947736	-	-	-	-	-	gi|108874361|gb|EAT38586.1|/0/AAEL009532-PA [Aedes aegypti]
AAEL001603	3213	0	13	0.001	1.26	10.2992	Up	5.84356e-05	0.00048336	-	K06583|1|1e-115|418|xtr:100494050|integrin alpha 7;K06485|2|7e-114|412|mdo:100018376|integrin alpha 6	GO:0005887//integral component of plasma membrane	GO:0004871//signal transducer activity	GO:0007166//cell surface receptor signaling pathway	gi|157120744|ref|XP_001659751.1|/0/integrin alpha-ps [Aedes aegypti]
AAEL014637	8481	0	15.55	0.001	0.57	9.15482	Up	1.31496e-05	0.000120778	-	K02522|1|0.0|5307|aag:AaeL_AAEL014637|inositol 1,4,5-triphosphate receptor, invertebrate	GO:0031224//intrinsic component of membrane;GO:0043231//intracellular membrane-bounded organelle;GO:0031090//organelle membrane	GO:0005217//intracellular ligand-gated ion channel activity;GO:0004872//receptor activity;GO:0005261//cation channel activity	GO:0008344//adult locomotory behavior;GO:0007420//brain development;GO:0048285;GO:0051283;GO:0030537//larval behavior;GO:0006816//calcium ion transport;GO:0042391//regulation of membrane potential;GO:0006950//response to stress	gi|157106096|ref|XP_001649163.1|/0/inositol 1,4,5-trisphosphate receptor [Aedes aegypti]
AAEL004715	807	1	17	0.37	6.88	4.21681	Up	3.09554e-05	0.000268794	-	K14443|1|3e-77|288|aag:AaeL_AAEL004715|protein Tob/BTG	-	-	-	gi|157107194|ref|XP_001649667.1|/6.16495e-76/b-cell translocation protein [Aedes aegypti]
AAEL003014	5127	1	15	0.05	0.91	4.18587	Up	0.000123739	0.000950969	-	-	-	-	-	gi|108881524|gb|EAT45749.1|/1.24488e-116/AAEL003014-PA [Aedes aegypti]
AAEL003731	2937	2	25	0.19	2.66	3.80735	Up	8.47074e-07	9.60509e-06	-	K08826|1|0.0|925|aag:AaeL_AAEL003731|homeodomain interacting protein kinase [EC:2.7.11.1]	-	GO:0004672//protein kinase activity;GO:0005515//protein binding;GO:0032559	GO:0001654//eye development;GO:0016055//Wnt signaling pathway;GO:0008593//regulation of Notch signaling pathway;GO:0007476//imaginal disc-derived wing morphogenesis;GO:0031647//regulation of protein stability;GO:0006464//cellular protein modification process	gi|108880721|gb|EAT44946.1|/0/AAEL003731-PA, partial [Aedes aegypti]
AAEL014706	6729	2	22.01	0.08	1.01	3.65821	Up	6.35046e-06	6.099e-05	-	K11499|1|4e-61|238|spu:592172|centromere protein F	-	-	-	gi|108868819|gb|EAT33044.1|/0/AAEL014706-PA [Aedes aegypti]
AAEL013969	1915	2	21	0.3	3.46	3.52774	Up	1.23562e-05	0.000113782	-	K06257|1|8e-72|272|aag:AaeL_AAEL013969|syndecan	GO:0044425//membrane part;GO:0005886//plasma membrane	-	GO:0007411//axon guidance;GO:0009584//detection of visible light	gi|108869537|gb|EAT33762.1|/1.6604e-70/AAEL013969-PA [Aedes aegypti]
AAEL014693	2199	1.66	16.87	0.21	2.41	3.52057	Up	6.19768e-05	0.00051088	-	-	-	-	-	gi|108868828|gb|EAT33053.1|/0/AAEL014693-PA [Aedes aegypti]
AAEL011495	2289	2	20	0.25	2.74	3.45418	Up	2.39616e-05	0.000211922	-	K04706|1|9e-17|89.7|bmy:Bm1_48650|E3 SUMO-protein ligase PIAS1 [EC:6.3.2.-];K16065|2|1e-16|89.4|rno:362827|E3 SUMO-protein ligase PIAS4 [EC:6.3.2.-];K16063|5|1e-14|82.8|mdo:100018269|E3 SUMO-protein ligase PIAS2 [EC:6.3.2.-]	-	GO:0003824//catalytic activity;GO:0046914//transition metal ion binding	-	gi|157129503|ref|XP_001661707.1|/0/sumo ligase [Aedes aegypti]
AAEL014636	2232	5.63	41.71	0.72	5.87	3.02729	Up	3.42058e-09	5.22954e-08	-	K07868|1|0.0|1398|aag:AaeL_AAEL014636|Rho-related BTB domain-containing protein 1/2	GO:0044464	GO:0032561//guanyl ribonucleotide binding	GO:0035556//intracellular signal transduction	gi|157106098|ref|XP_001649164.1|/0/rhogtpase [Aedes aegypti]
AAEL002735	1839	6.64	45.01	1.03	7.73	2.90782	Up	1.22222e-09	1.952e-08	-	K12041|1|0.0|972|aag:AaeL_AAEL002051|solute carrier family 9 (sodium/hydrogen exchanger), member 6/7	GO:0031224//intrinsic component of membrane	GO:0005451//monovalent cation:proton antiporter activity	GO:0055067;GO:0030001//metal ion transport	gi|157131581|ref|XP_001655890.1|/0/sodium/hydrogen exchanger 7, 9 (nhe7, nhe9) [Aedes aegypti]
AAEL014703	1812	3	20	0.47	3.48	2.88835	Up	0.0001052	0.00082173	-	-	-	-	-	gi|108868816|gb|EAT33041.1|/0/AAEL014703-PA [Aedes aegypti]
AAEL004717	1890	5	31	0.75	5.17	2.7852	Up	1.7426e-06	1.82819e-05	-	K11716|1|0.0|673|aag:AaeL_AAEL004717|cyclin-dependent kinase 5 activator 1	GO:0000307//cyclin-dependent protein kinase holoenzyme complex	GO:0043539//protein serine/threonine kinase activator activity	-	gi|157107174|ref|XP_001649657.1|/0/cyclin-dependent kinase 5 activator [Aedes aegypti]
AAEL007613	3375	5.63	33.78	0.47	3.12	2.73081	Up	5.13638e-07	6.00503e-06	-	K13023|1|2e-29|132|gga:424899|carboxypeptidase N regulatory subunit	GO:0031224//intrinsic component of membrane	GO:0004872//receptor activity	GO:0006952//defense response;GO:0023052//signaling	gi|157116467|ref|XP_001658507.1|/0/toll [Aedes aegypti]
AAEL008617	3153	4	24	0.36	2.38	2.72489	Up	3.34552e-05	0.000288053	-	K06064|1|9e-26|120|dpo:Dpse_GA18895|hairless	-	-	-	gi|108875372|gb|EAT39597.1|/0/AAEL008617-PA [Aedes aegypti]
AAEL007470	3533	5	27	0.4	2.38	2.57289	Up	1.91212e-05	0.000170589	-	-	GO:0044464	GO:0003723//RNA binding	-	gi|157116156|ref|XP_001658385.1|/0/staufen [Aedes aegypti]
AAEL000405	7683	16	83	0.58	3.34	2.52572	Up	6.8292e-14	1.47622e-12	-	K06252|1|4e-63|245|oaa:100076692|tenascin	-	GO:0004620//phospholipase activity	GO:0044238;GO:0007165//signal transduction	gi|157132531|ref|XP_001656056.1|/0/odd Oz protein [Aedes aegypti]
AAEL001058	1294	8.78	44.42	1.96	10.96	2.48332	Up	3.24702e-08	4.42522e-07	-	K09613|1|0.0|652|aag:AaeL_AAEL001058|COP9 signalosome complex subunit 5 [EC:3.4.-.-]	GO:0044424;GO:0043234//protein complex	GO:0008641//small protein activating enzyme activity	GO:0031572//G2 DNA damage checkpoint;GO:0031647//regulation of protein stability;GO:0001745//compound eye morphogenesis;GO:0031330;GO:0048667//cell morphogenesis involved in neuron differentiation;GO:0007309//oocyte axis specification;GO:0070646//protein modification by small protein removal;GO:0016477//cell migration	gi|157106782|ref|XP_001649479.1|/0/jun activation domain binding protein [Aedes aegypti]
AAEL008015	6075	11	54	0.51	2.75	2.43086	Up	3.37858e-09	5.17639e-08	-	-	-	-	-	gi|108876016|gb|EAT40241.1|/0/AAEL008015-PA [Aedes aegypti]
AAEL006012	2685	15	71	1.58	8.28	2.38971	Up	1.99253e-11	3.64618e-10	-	K12567|1|1e-40|169|spu:590007|titin [EC:2.7.11.1]	-	-	-	gi|157111961|ref|XP_001651769.1|/0/factor for adipocyte differentiation [Aedes aegypti]
AAEL002487	1675	9	42	1.54	7.93	2.36439	Up	3.24998e-07	3.90817e-06	-	K10141|1|0.0|681|aag:AaeL_AAEL002487|sestrin	GO:0043231//intracellular membrane-bounded organelle	-	GO:0022402//cell cycle process	gi|157129294|ref|XP_001655354.1|/0/P53 regulated pa26 nuclear protein sestrin [Aedes aegypti]
AAEL003932	1335	8	37	1.73	8.83	2.35164	Up	1.8254e-06	1.90667e-05	-	K09237|1|9e-173|607|aag:AaeL_AAEL003932|Cys2His2 zinc finger developmental/cell cycle regulator, other	GO:0005622//intracellular	GO:0005488//binding	GO:0048666//neuron development;GO:0007424//open tracheal system development;GO:0065008;GO:0001745//compound eye morphogenesis;GO:0006355//regulation of transcription, DNA-templated;GO:0050896//response to stimulus;GO:0035239//tube morphogenesis	gi|108880510|gb|EAT44735.1|/1.77188e-171/AAEL003932-PA [Aedes aegypti]
AAEL004834	8186	7	31	0.24	1.17	2.2854	Up	1.8077e-05	0.000161676	-	K11347|1|1e-140|503|xtr:100036687|protein Jade-1	GO:0043231//intracellular membrane-bounded organelle	GO:0046914//transition metal ion binding	GO:0007173//epidermal growth factor receptor signaling pathway;GO:0001751//compound eye photoreceptor cell differentiation	gi|157107709|ref|XP_001649902.1|/0/phd finger protein [Aedes aegypti]
AAEL011879	5684	7.75	33.89	0.38	1.85	2.28345	Up	5.87318e-06	5.67107e-05	-	K08282|1|0.0|3350|aag:AaeL_AAEL011879|non-specific serine/threonine protein kinase [EC:2.7.11.1]	-	-	-	-
AAEL011652	1419	8	35	1.62	7.85	2.2767	Up	5.57292e-06	5.42507e-05	-	-	-	GO:0046914//transition metal ion binding	-	gi|108872012|gb|EAT36237.1|/0/AAEL011652-PA, partial [Aedes aegypti]
AAEL007410	2334	6	26	0.73	3.5	2.26139	Up	0.000103194	0.000809599	-	K14809|1|2e-16|89.0|tca:658811|ATP-dependent RNA helicase DDX55/SPB4 [EC:3.6.4.13];K12489|2|8e-13|76.6|ssc:100623422|Arf-GAP with coiled-coil, ANK repeat and PH domain-containing protein	-	GO:0019212//phosphatase inhibitor activity	GO:0050794//regulation of cellular process;GO:0006470//protein dephosphorylation	gi|108876670|gb|EAT40895.1|/1.01135e-80/AAEL007410-PA [Aedes aegypti]
AAEL017546	6748	37.98	158.16	1.57	7.26	2.2092	Up	4.64924e-22	1.48506e-20	-	K08867|1|0.0|1167|aag:AaeL_AAEL013057|WNK lysine deficient protein kinase [EC:2.7.11.1]	-	GO:0004672//protein kinase activity;GO:0032559	GO:0006464//cellular protein modification process	gi|403182647|gb|EJY57533.1|/0/AAEL017546-PA [Aedes aegypti]
AAEL014503	2195	8.33	34.36	1.08	4.92	2.18763	Up	9.67176e-06	9.04594e-05	-	K14310|1|0.0|1141|aag:AaeL_AAEL010526|nuclear pore complex protein Nup205	-	-	-	gi|108869012|gb|EAT33237.1|/0/AAEL014503-PA [Aedes aegypti]
AAEL013063	1405	19	78	3.89	17.66	2.18264	Up	2.80328e-11	5.1167e-10	-	-	-	-	-	gi|108870504|gb|EAT34729.1|/0/AAEL013063-PA [Aedes aegypti]
AAEL002498	4326	8	32	0.52	2.3	2.14505	Up	2.87068e-05	0.000250484	-	-	-	-	-	gi|108882056|gb|EAT46281.1|/0/AAEL002498-PA [Aedes aegypti]
AAEL005643	4569	14	55	0.86	3.74	2.12063	Up	4.418e-08	5.95307e-07	-	K08018|1|0.0|2391|aag:AaeL_AAEL005643|Rap guanine nucleotide exchange factor (GEF) 2	GO:0044464;GO:0044464	GO:0030695//GTPase regulator activity;GO:0030695//GTPase regulator activity	GO:0009966//regulation of signal transduction;GO:0035556//intracellular signal transduction;GO:0009966//regulation of signal transduction;GO:0035556//intracellular signal transduction	gi|157110707|ref|XP_001651212.1|/0/guanine nucleotide exchange factor [Aedes aegypti]
AAEL009022	5946	17.14	66.09	0.81	3.45	2.0906	Up	2.33544e-09	3.64054e-08	-	K08041|1|0.0|3161|aag:AaeL_AAEL009022|adenylate cyclase 1 [EC:4.6.1.1]	GO:0016021//integral component of membrane	GO:0004016//adenylate cyclase activity;GO:0005488//binding	GO:0007166//cell surface receptor signaling pathway;GO:0007613//memory;GO:0009124//nucleoside monophosphate biosynthetic process;GO:0030534//adult behavior;GO:0010259//multicellular organismal aging;GO:0008306//associative learning;GO:0007268//synaptic transmission;GO:0048588//developmental cell growth;GO:0006164//purine nucleotide biosynthetic process;GO:0006950//response to stress;GO:0007631//f…	gi|157120488|ref|XP_001659662.1|/0/adenylate cyclase type [Aedes aegypti]
AAEL008928	2103.11	13	43	1.51	6.43	2.09027	Up	8.59718e-06	8.13662e-05	-	K04999|1|3e-96|353|mdo:100020905|potassium inwardly-rectifying channel subfamily J member 5	GO:0031224//intrinsic component of membrane;GO:0031224//intrinsic component of membrane;GO:0031224//intrinsic component of membrane	GO:0005249//voltage-gated potassium channel activity;GO:0005249//voltage-gated potassium channel activity;GO:0005249//voltage-gated potassium channel activity	GO:0034220//ion transmembrane transport;GO:0030001//metal ion transport;GO:0034220//ion transmembrane transport;GO:0030001//metal ion transport;GO:0034220//ion transmembrane transport;GO:0030001//metal ion transport	gi|108875031|gb|EAT39256.1|/0/AAEL008928-PC [Aedes aegypti]
AAEL004651	2553	34	129	3.77	15.83	2.07002	Up	1.12169e-16	2.86632e-15	-	K15503|1|1e-79|298|spu:584964|serine/threonine-protein phosphatase 6 regulatory ankyrin repeat subunit B	-	-	-	gi|157106875|ref|XP_001649524.1|/0/multiple ankyrin repeats single kh domain protein [Aedes aegypti]
AAEL000589	2140	12	45	1.59	6.61	2.05562	Up	1.29108e-06	1.38082e-05	-	K08839|1|4e-120|432|nve:NEMVE_v1g135318|serine/threonine kinase 25 [EC:2.7.11.22];K08838|4|1e-117|424|acs:100565759|serine/threonine kinase 24 [EC:2.7.11.1]	-	GO:0004672//protein kinase activity;GO:0032559	GO:0006464//cellular protein modification process	gi|157104977|ref|XP_001648658.1|/0/serine/threonine protein kinase [Aedes aegypti]
AAEL006649	3509	8	30	0.64	2.66	2.05528	Up	8.3414e-05	0.000663141	-	K09848|1|0.0|933|aag:AaeL_AAEL006649|TNF receptor-associated factor 4	GO:0044448	GO:0004871//signal transducer activity;GO:0046914//transition metal ion binding;GO:0019787//small conjugating protein transferase activity	GO:0007166//cell surface receptor signaling pathway;GO:0006909//phagocytosis;GO:0007423//sensory organ development;GO:0043410//positive regulation of MAPK cascade;GO:0002164//larval development;GO:0009886//post-embryonic morphogenesis;GO:0048102//autophagic cell death;GO:0008105//asymmetric protein localization;GO:0006915//apoptotic process;GO:0032446//protein modification by small protein conjug…	gi|157113963|ref|XP_001652160.1|/0/tnf receptor associated factor [Aedes aegypti]
AAEL010000	2281	23	86	2.86	11.84	2.04958	Up	1.89761e-11	3.48139e-10	-	-	-	-	-	gi|157124875|ref|XP_001660566.1|/6.36762e-96/ganglioside induced differentiation associated protein [Aedes aegypti]
AAEL007949	2114	14.73	52.47	1.98	7.81	1.97982	Up	2.12738e-07	2.63346e-06	-	K08823|1|5e-142|505|aag:AaeL_AAEL008078|CDC-like kinase [EC:2.7.12.1]	-	GO:0004672//protein kinase activity;GO:0032559	GO:0006464//cellular protein modification process	gi|157117894|ref|XP_001653088.1|/1.0072e-140/clk2 [Aedes aegypti]
AAEL012519	2078	16	56	2.19	8.48	1.95313	Up	1.63471e-07	2.04482e-06	-	K06220|1|0.0|840|aag:AaeL_AAEL012519|WAS protein family	-	-	-	-
AAEL007605	4509	38	133	2.37	9.17	1.95203	Up	5.29148e-16	1.29217e-14	-	K09313|1|0.0|1286|aag:AaeL_AAEL007605|homeobox protein cut-like	-	-	-	gi|108876456|gb|EAT40681.1|/0/AAEL007605-PA [Aedes aegypti]
AAEL003391	3739	23	80	1.73	6.66	1.94475	Up	4.01284e-10	6.73988e-09	-	K10799|1|0.0|2310|aag:AaeL_AAEL003391|tankyrase [EC:2.4.2.30]	-	GO:0016763//transferase activity, transferring pentosyl groups	GO:0007444//imaginal disc development;GO:0007423//sensory organ development;GO:0007010//cytoskeleton organization	gi|157136041|ref|XP_001656741.1|/0/tankyrase [Aedes aegypti]
AAEL012522	3196	15	52	1.32	5.08	1.94429	Up	5.17714e-07	6.04281e-06	-	K08193|1|0.0|977|aag:AaeL_AAEL012522|MFS transporter, ACS family, solute carrier family 17 (sodium-dependent inorganic phosphate cotransporter), other	-	-	-	-
AAEL017438	297	23	80	25.51	98.06	1.9426	Up	4.01284e-10	6.72409e-09	-	K06497|1|5e-41|166|aga:AgaP_AGAP008527|CD63 antigen	GO:0031224//intrinsic component of membrane	-	-	gi|403182534|gb|EJY57459.1|/5.22534e-51/AAEL017438-PA [Aedes aegypti]
AAEL002639	490	24.18	83.98	15.17	58.25	1.94104	Up	2.11562e-10	3.59555e-09	-	K02920|1|6e-53|206|aag:AaeL_AAEL000010|large subunit ribosomal protein L36e	-	-	-	gi|108881927|gb|EAT46152.1|/1.3333e-52/AAEL002639-PA [Aedes aegypti]
AAEL006664	1100	21.6	74.27	5.7	21.69	1.928	Up	1.44349e-09	2.29006e-08	-	K10643|1|6e-140|497|aag:AaeL_AAEL006664|CCR4-NOT transcription complex subunit 4 [EC:6.3.2.19]	-	GO:0046914//transition metal ion binding;GO:0003723//RNA binding	-	gi|108877498|gb|EAT41723.1|/1.13576e-138/AAEL006664-PA, partial [Aedes aegypti]
AAEL011955	1938	29	98	4.26	15.94	1.90373	Up	8.6199e-12	1.62304e-10	-	K05627|1|2e-09|65.1|mcc:100428388|BAI1-associated protein 2	-	-	-	-
AAEL004980	2599	14	47	1.52	5.66	1.89673	Up	2.71006e-06	2.77801e-05	-	K11986|1|0.0|1004|aag:AaeL_AAEL004980|ubiquitin carboxyl-terminal hydrolase 3 [EC:3.1.2.15]	-	GO:0046914//transition metal ion binding;GO:0016790//thiolester hydrolase activity;GO:0070011//peptidase activity, acting on L-amino acid peptides	GO:0019941//modification-dependent protein catabolic process	gi|108879378|gb|EAT43603.1|/0/AAEL004980-PA [Aedes aegypti]
AAEL011578	2441	15	50	1.74	6.42	1.88349	Up	1.40853e-06	1.49748e-05	-	K08282|1|0.0|945|aag:AaeL_AAEL011578|non-specific serine/threonine protein kinase [EC:2.7.11.1]	-	GO:0004674//protein serine/threonine kinase activity;GO:0032559	GO:0001885//endothelial cell development;GO:0007272;GO:0007409//axonogenesis;GO:0006464//cellular protein modification process	gi|157129773|ref|XP_001661758.1|/0/serine/threonine protein kinase [Aedes aegypti]
AAEL002499	2804	13	43	1.31	4.8	1.87347	Up	8.59718e-06	8.12587e-05	-	K09237|1|5e-31|137|aga:AgaP_AGAP003537|Cys2His2 zinc finger developmental/cell cycle regulator, other	-	GO:0003676//nucleic acid binding	-	gi|108882041|gb|EAT46266.1|/0/AAEL002499-PA [Aedes aegypti]
AAEL018175	7616	11	36	0.4	1.46	1.8679	Up	5.307e-05	0.000442044	-	K07874|1|1e-75|287|ame:409456|Ras-related protein Rab-1A;K14832|4|2e-06|57.4|spu:580482|ribosome biogenesis protein MAK21;K11446|5|2e-06|57.0|nvi:100120294|histone demethylase JARID1 [EC:1.14.11.-]	GO:0044464	GO:0003676//nucleic acid binding	-	gi|108874638|gb|EAT38863.1|/0/AAEL009299-PA, partial [Aedes aegypti]
AAEL002451	2172	28	92	3.66	13.31	1.8626	Up	7.13222e-11	1.25692e-09	-	K09299|1|0.0|1171|aag:AaeL_AAEL002451|zinc finger homeobox protein 1/2	GO:0043231//intracellular membrane-bounded organelle	GO:0046914//transition metal ion binding;GO:0001071//nucleic acid binding transcription factor activity;GO:0003677//DNA binding	GO:0050896//response to stimulus;GO:0007276//gamete generation;GO:0002376//immune system process;GO:0007399//nervous system development;GO:0048513//organ development;GO:0040011//locomotion;GO:0048468//cell development;GO:0006351//transcription, DNA-templated	gi|157167629|ref|XP_001655279.1|/0/zinc finger protein [Aedes aegypti]
AAEL002903	3341	63	206	5.31	19.23	1.85657	Up	1.8192e-22	5.86323e-21	-	K00922|1|0.0|2095|aag:AaeL_AAEL002903|phosphatidylinositol-4,5-bisphosphate 3-kinase [EC:2.7.1.153]	GO:0043234//protein complex	GO:0035004//phosphatidylinositol 3-kinase activity	GO:0046488//phosphatidylinositol metabolic process;GO:0048017//inositol lipid-mediated signaling	gi|157132832|ref|XP_001662660.1|/0/phosphatidylinositol 3-kinase catalytic subunit alpha, beta, delta [Aedes aegypti]
AAEL001919	3414.9	26	84	2.12	7.67	1.85516	Up	6.8398e-10	1.12245e-08	-	K05696|1|0.0|726|aag:AaeL_AAEL001919|protein tyrosine phosphatase, non-receptor type 1 [EC:3.1.3.48]	-	GO:0004721//phosphoprotein phosphatase activity;GO:0004871//signal transducer activity;GO:0004721//phosphoprotein phosphatase activity;GO:0004871//signal transducer activity	GO:0006796//phosphate-containing compound metabolic process;GO:0006464//cellular protein modification process;GO:0006796//phosphate-containing compound metabolic process;GO:0006464//cellular protein modification process	gi|157125370|ref|XP_001654307.1|/0/protein tyrosine phosphatase, non-receptor type nt1 [Aedes aegypti]
AAEL012420	2391	33	107	3.91	14.04	1.8443	Up	2.87098e-12	5.59724e-11	-	K14844|1|2e-12|75.5|mmu:52874|pumilio homology domain family member 6	-	-	-	-
AAEL010513	3213	21	66	1.84	6.41	1.80062	Up	7.43686e-08	9.70999e-07	-	K09091|1|9e-34|146|ame:726204|hairy and enhancer of split related with YRPW motif;K03963|2|6e-25|117|phu:Phum_PHUM134640|NADH dehydrogenase (ubiquinone) 1 beta subcomplex 7 [EC:1.6.5.3 1.6.99.3]	GO:0043231//intracellular membrane-bounded organelle	GO:0003676//nucleic acid binding	GO:0006351//transcription, DNA-templated	gi|157126427|ref|XP_001660890.1|/0/class b basic helix-loop-helix protein (bhlhb) (differentially expressed in chondrocytes) (mdec) (sharp) [Aedes aegypti]
AAEL017530	1317	17	53	3.72	12.83	1.78615	Up	1.64345e-06	1.73179e-05	-	K12373|1|2e-61|237|cqu:CpipJ_CPIJ008768|hexosaminidase [EC:3.2.1.52]	GO:0005768//endosome;GO:0016020//membrane	GO:0004563//beta-N-acetylhexosaminidase activity;GO:0043167//ion binding	GO:0007417//central nervous system development;GO:0006026;GO:0006487//protein N-linked glycosylation	gi|170045670|ref|XP_001850423.1|/3.60284e-60/chitooligosaccharidolytic beta-N-acetylglucosaminidase [Culex quinquefasciatus]
AAEL005369	3119.69	27	85	2.47	8.51	1.78465	Up	9.38646e-10	1.51603e-08	-	K09228|1|1e-148|528|bta:512364|KRAB domain-containing zinc finger protein	-	-	-	gi|157109662|ref|XP_001650771.1|/0/zinc finger protein [Aedes aegypti]
AAEL005077	2006	33.73	104.75	4.79	16.44	1.77911	Up	1.21305e-11	2.24855e-10	-	K09041|1|0.0|926|aag:AaeL_AAEL005077|nuclear factor erythroid 2, invertebrate	GO:0043231//intracellular membrane-bounded organelle	GO:0005515//protein binding;GO:0001071//nucleic acid binding transcription factor activity;GO:0003677//DNA binding	GO:0006351//transcription, DNA-templated;GO:0045450//bicoid mRNA localization;GO:0019094//pole plasm mRNA localization;GO:0050789//regulation of biological process	gi|157108624|ref|XP_001650316.1|/0/segmentation protein cap'n'collar [Aedes aegypti]
AAEL008930	1476	20	62	3.89	13.34	1.77792	Up	2.305e-07	2.83372e-06	-	K04348|1|0.0|979|aag:AaeL_AAEL008930|protein phosphatase 3, catalytic subunit [EC:3.1.3.16]	-	GO:0016791//phosphatase activity	-	gi|157120171|ref|XP_001653535.1|/0/protein phosphatase-2b [Aedes aegypti]
AAEL018299	3828	19	59	1.4	4.8	1.77761	Up	4.43152e-07	5.24959e-06	-	K01289|1|4e-147|523|dme:Dmel_CG18659|carboxypeptidase [EC:3.4.16.-];K12861|3|5e-28|127|gga:419884|pre-mRNA-splicing factor SPF27	-	-	-	gi|108881147|gb|EAT45372.1|/0/AAEL003357-PA [Aedes aegypti]
AAEL001549	4180	68	210	4.57	15.63	1.77405	Up	1.41014e-21	4.42525e-20	-	K06071|1|0.0|1451|aag:AaeL_AAEL001549|protein kinase N [EC:2.7.11.13]	GO:0044464	GO:0004672//protein kinase activity;GO:0032559	GO:0006464//cellular protein modification process;GO:0023052//signaling	gi|157120307|ref|XP_001653599.1|/0/protein kinase c [Aedes aegypti]
AAEL006589	6109	12	37	0.55	1.88	1.77323	Up	7.2627e-05	0.000586508	-	K15703|1|0.0|1222|aag:AaeL_AAEL006589|E3 ubiquitin-protein ligase RNF139 [EC:6.3.2.19]	GO:0043231//intracellular membrane-bounded organelle	GO:0046914//transition metal ion binding	GO:0007417//central nervous system development;GO:0040008//regulation of growth	gi|108877573|gb|EAT41798.1|/0/AAEL006589-PA [Aedes aegypti]
AAEL005734	2520	24	74	2.7	9.2	1.76867	Up	1.7024e-08	2.3744e-07	-	K06260|1|3e-23|111|xtr:100497902|platelet glycoprotein V;K08399|2|6e-22|107|phu:Phum_PHUM061060|leucine-rich repeat-containing G protein-coupled receptor 6	GO:0031224//intrinsic component of membrane	-	-	gi|157111103|ref|XP_001651391.1|/0/leucine-rich transmembrane protein [Aedes aegypti]
AAEL002382	8061	18	55	0.62	2.11	1.7669	Up	1.37515e-06	1.46417e-05	-	K11255|1|0.0|2018|aag:AaeL_AAEL002382|nuclear receptor coactivator 2	GO:0005634//nucleus	GO:0005488//binding;GO:0003713//transcription coactivator activity	GO:0032501//multicellular organismal process;GO:0065007//biological regulation;GO:0048468//cell development	gi|108882227|gb|EAT46452.1|/0/AAEL002382-PA [Aedes aegypti]
AAEL005231	3867	42	129	3.06	10.39	1.76359	Up	9.59408e-14	2.03696e-12	-	-	-	GO:0003676//nucleic acid binding	-	gi|108879122|gb|EAT43347.1|/0/AAEL005231-PA [Aedes aegypti]
AAEL008078	2389	38.27	116.53	4.54	15.3	1.75277	Up	2.00592e-12	3.95382e-11	-	K08823|1|0.0|726|aag:AaeL_AAEL008078|CDC-like kinase [EC:2.7.12.1]	-	GO:0004672//protein kinase activity;GO:0032559	GO:0006464//cellular protein modification process	gi|157117894|ref|XP_001653088.1|/0/clk2 [Aedes aegypti]
AAEL004215	2717	12.73	38.88	1.33	4.48	1.75207	Up	4.46658e-05	0.000375981	-	-	-	-	-	gi|108880181|gb|EAT44406.1|/0/AAEL004215-PA [Aedes aegypti]
AAEL009430	19471	21	64	0.3	1.01	1.75132	Up	1.93e-07	2.39326e-06	-	K13190|1|1e-30|139|hmg:100213509|RNA-binding protein 15	-	GO:0005488//binding	-	gi|108874487|gb|EAT38712.1|/0/AAEL009430-PA [Aedes aegypti]
AAEL003592	4632	13.6	41.14	0.82	2.76	1.75097	Up	2.29896e-05	0.000203577	-	K07295|1|1e-22|110|dpe:Dper_GL19043|nuclear receptor subfamily 2 group A;K03130|2|2e-06|56.6|dan:Dana_GF11078|transcription initiation factor TFIID subunit 5	GO:0044424	GO:0005515//protein binding	GO:0033036;GO:0001745//compound eye morphogenesis	gi|157137401|ref|XP_001657058.1|/0/neurobeachin [Aedes aegypti]
AAEL008773	12161	54	164	1.24	4.16	1.74624	Up	6.99746e-17	1.80096e-15	-	K06240|1|0.0|7628|aag:AaeL_AAEL008773|laminin, alpha 3/5	GO:0043256//laminin complex	GO:0005515//protein binding	GO:2000026//regulation of multicellular organismal development;GO:0016477//cell migration;GO:0007155//cell adhesion	gi|108875197|gb|EAT39422.1|/0/AAEL008773-PA [Aedes aegypti]
AAEL006191	3753	13	39	0.97	3.24	1.73994	Up	6.02328e-05	0.000497651	-	K10361|1|2e-10|69.7|ecb:100051916|myosin XV;K10359|5|5e-10|68.2|mgp:100548863|myosin VII	GO:0043232	-	GO:0023052//signaling	gi|108878019|gb|EAT42244.1|/0/AAEL006191-PA [Aedes aegypti]
AAEL013653	4666	16	48	0.96	3.2	1.73697	Up	8.24224e-06	7.83177e-05	-	K03120|1|0.0|834|aag:AaeL_AAEL013653|transcription initiation factor TFIID TATA-box-binding protein	-	GO:0003676//nucleic acid binding;GO:0016628//oxidoreductase activity, acting on the CH-CH group of donors, NAD or NADP as acceptor	GO:0006352//DNA-templated transcription, initiation	gi|157136872|ref|XP_001663841.1|/0/tata-box binding protein [Aedes aegypti]
AAEL012621	1784	16	47	2.56	8.32	1.70044	Up	1.31981e-05	0.000121068	-	K12893|1|2e-79|297|aag:AaeL_AAEL012621|splicing factor, arginine/serine-rich 4/5/6	GO:0005681//spliceosomal complex;GO:0016607//nuclear speck	GO:0003723//RNA binding	GO:0043484//regulation of RNA splicing;GO:0000380//alternative mRNA splicing, via spliceosome;GO:0000245//spliceosomal complex assembly;GO:0000087//mitotic M phase	gi|157133042|ref|XP_001662753.1|/3.37773e-78/arginine/serine-rich splicing factor [Aedes aegypti]
AAEL004235	3174	75	220	6.66	21.64	1.70011	Up	2.62356e-21	8.09119e-20	-	K10393|1|0.0|1388|aag:AaeL_AAEL004235|kinesin family member 2/24	GO:0005875//microtubule associated complex;GO:0005876//spindle microtubule	GO:0003774//motor activity;GO:0032559	GO:0000090//mitotic anaphase;GO:0000819//sister chromatid segregation;GO:0000226//microtubule cytoskeleton organization	gi|157105151|ref|XP_001648739.1|/0/kinesin-like protein Klp10A [Aedes aegypti]
AAEL017280	6144	23	67	1.05	3.38	1.68663	Up	2.12746e-07	2.62901e-06	-	K11653|1|0.0|1165|cqu:CpipJ_CPIJ010152|AT-rich interactive domain-containing protein 1	GO:0070603//SWI/SNF superfamily-type complex	GO:0003712//transcription cofactor activity;GO:0003676//nucleic acid binding	GO:0006355//regulation of transcription, DNA-templated;GO:0007450//dorsal/ventral pattern formation, imaginal disc;GO:0007476//imaginal disc-derived wing morphogenesis;GO:0007478//leg disc morphogenesis;GO:0030182//neuron differentiation;GO:0007173//epidermal growth factor receptor signaling pathway	gi|403182886|gb|EJY57697.1|/0/AAEL017280-PA [Aedes aegypti]
AAEL018059	4925	53	154	3.02	9.71	1.68492	Up	3.33662e-15	7.90514e-14	-	K04514|1|0.0|2481|aag:AaeL_AAEL005532|Rho-associated, coiled-coil containing protein kinase [EC:2.7.11.1]	-	GO:0004672//protein kinase activity;GO:0032559;GO:0043169//cation binding;GO:0019899//enzyme binding	GO:0007265//Ras protein signal transduction;GO:0065008;GO:0051017//actin filament bundle assembly;GO:0007052//mitotic spindle organization;GO:0007389//pattern specification process;GO:0010769//regulation of cell morphogenesis involved in differentiation;GO:0001736//establishment of planar polarity;GO:0006468//protein phosphorylation;GO:0001700//embryonic development via the syncytial blastoderm;G…	gi|108878770|gb|EAT42995.1|/0/AAEL005532-PA, partial [Aedes aegypti]
AAEL012602	3613	115	332	8.96	28.63	1.67596	Up	8.7097e-31	3.38684e-29	-	K05156|1|5e-18|94.7|gga:419067|tumor necrosis factor receptor superfamily member 19-like;K04436|2|1e-17|93.2|mmu:30957|mitogen-activated protein kinase 8 interacting protein 3	-	-	-	gi|108870990|gb|EAT35215.1|/0/AAEL012602-PA [Aedes aegypti]
AAEL014003	2869	53.34	152.82	5.25	16.65	1.66513	Up	8.26624e-15	1.89567e-13	-	K10130|1|8e-16|87.0|acs:100564298|leucine-rich repeats and death domain-containing protein	-	-	-	gi|668451984|gb|KFB40977.1|/0/AGAP010012-PA-like protein [Anopheles sinensis]
AAEL005513	2789	15	43	1.52	4.82	1.66496	Up	4.0786e-05	0.000346584	-	K04676|1|0.0|872|aag:AaeL_AAEL005513|mothers against decapentaplegic homolog 1/5/8	GO:0043234//protein complex;GO:0043231//intracellular membrane-bounded organelle	GO:0001071//nucleic acid binding transcription factor activity	GO:0006351//transcription, DNA-templated;GO:0007178//transmembrane receptor protein serine/threonine kinase signaling pathway	gi|157110270|ref|XP_001651031.1|/0/mothers against dpp protein [Aedes aegypti]
AAEL011870	3434	20	57	1.64	5.18	1.65926	Up	2.39716e-06	2.46787e-05	-	-	-	-	-	-
AAEL007476	3888	15	43	1.09	3.44	1.65808	Up	4.0786e-05	0.000346173	-	K15687|1|0.0|711|aag:AaeL_AAEL007476|E3 ubiquitin-protein ligase makorin [EC:6.3.2.19]	-	GO:0046914//transition metal ion binding	-	gi|157116128|ref|XP_001658371.1|/0/makorin [Aedes aegypti]
AAEL002230	12715	44	126	0.97	3.06	1.65748	Up	1.68604e-12	3.34173e-11	-	K14437|1|0.0|2343|aag:AaeL_AAEL002230|chromodomain-helicase-DNA-binding protein 7 [EC:3.6.4.12]	GO:0043231//intracellular membrane-bounded organelle;GO:0015630//microtubule cytoskeleton;GO:0044446	GO:0003676//nucleic acid binding;GO:0016817//hydrolase activity, acting on acid anhydrides	GO:0007613//memory;GO:0009880//embryonic pattern specification;GO:0007297//ovarian follicle cell migration;GO:0006935//chemotaxis;GO:0042551//neuron maturation;GO:0006959//humoral immune response	gi|157127434|ref|XP_001654978.1|/0/chromodomain helicase DNA binding protein [Aedes aegypti]
AAEL015246	2478	24.45	69.81	2.8	8.83	1.65699	Up	1.7565e-07	2.19333e-06	-	K11593|1|0.0|1688|aag:AaeL_AAEL015246|eukaryotic translation initiation factor 2C	-	-	-	gi|157132400|ref|XP_001662554.1|/0/eukaryotic translation initiation factor 2c [Aedes aegypti]
AAEL008842	1079	20	57	5.39	16.99	1.65633	Up	2.39716e-06	2.47142e-05	-	K15309|1|1e-19|98.2|cqu:CpipJ_CPIJ001572|CREB-regulated transcription coactivator	-	-	-	gi|108875138|gb|EAT39363.1|/4.61576e-28/AAEL008842-PA [Aedes aegypti]
AAEL010486	1903	18.33	51.88	2.74	8.6	1.65016	Up	8.91578e-06	8.39374e-05	-	-	-	-	GO:0019725//cellular homeostasis	gi|108868725|gb|EAT32950.1|/2.27217e-104/AAEL014813-PA [Aedes aegypti]
AAEL018290	6298	18	51	0.8	2.51	1.64962	Up	8.91578e-06	8.4048e-05	-	K08282|1|2e-120|436|dre:393513|non-specific serine/threonine protein kinase [EC:2.7.11.1];K08286|2|3e-107|392|dme:Dmel_CG4290|protein-serine/threonine kinase [EC:2.7.11.-]	-	GO:0004672//protein kinase activity;GO:0032559	GO:0006464//cellular protein modification process	gi|157133960|ref|XP_001663093.1|/0/serine/threonine protein kinase [Aedes aegypti]
AAEL006711	2250	30	84	3.78	11.73	1.63374	Up	1.39474e-08	1.9722e-07	-	K15464|1|2e-110|400|aag:AaeL_AAEL006711|BCL2/adenovirus E1B 19 kDa protein-interacting protein 3	GO:0031967;GO:0031224//intrinsic component of membrane	-	GO:0006915//apoptotic process	gi|108877450|gb|EAT41675.1|/4.9319e-109/AAEL006711-PA [Aedes aegypti]
AAEL013997	1023	18.91	53	5.39	16.7	1.63149	Up	3.53152e-06	3.55387e-05	-	K04536|1|0.0|706|aag:AaeL_AAEL013997|guanine nucleotide-binding protein G(I)/G(S)/G(T) subunit beta-1	GO:0015630//microtubule cytoskeleton;GO:0031234//extrinsic component of cytoplasmic side of plasma membrane	GO:0017111//nucleoside-triphosphatase activity	GO:0008105//asymmetric protein localization;GO:0045165//cell fate commitment;GO:0030036//actin cytoskeleton organization;GO:0007166//cell surface receptor signaling pathway	gi|157138355|ref|XP_001657260.1|/0/guanine nucleotide-binding protein beta 3 (g protein beta3) [Aedes aegypti]
AAEL017420	2694	15.86	43.91	1.66	5.1	1.61931	Up	4.0786e-05	0.000346996	-	K08041|1|0.0|1138|phu:Phum_PHUM559430|adenylate cyclase 1 [EC:4.6.1.1]	-	GO:0016829//lyase activity	GO:0009124//nucleoside monophosphate biosynthetic process	gi|403183312|gb|EJY58001.1|/0/AAEL017420-PA, partial [Aedes aegypti]
AAEL014998	1935	25.49	70.62	3.75	11.5	1.61667	Up	2.27654e-07	2.80355e-06	-	K04523|1|6e-06|53.5|nvi:100114641|ubiquilin	-	-	-	gi|108868547|gb|EAT32772.1|/0/AAEL014998-PA [Aedes aegypti]
AAEL013896	3453	21	58	1.71	5.24	1.61557	Up	3.09132e-06	3.12849e-05	-	K04501|1|0.0|1116|aag:AaeL_AAEL013896|mothers against decapentaplegic homolog 4	GO:0043231//intracellular membrane-bounded organelle;GO:0043234//protein complex	GO:0001071//nucleic acid binding transcription factor activity;GO:0003676//nucleic acid binding	GO:0007411//axon guidance;GO:0006351//transcription, DNA-templated;GO:0045704;GO:0007178//transmembrane receptor protein serine/threonine kinase signaling pathway;GO:0007478//leg disc morphogenesis;GO:0019827//stem cell maintenance;GO:0009798//axis specification;GO:0007281//germ cell development;GO:0008582//regulation of synaptic growth at neuromuscular junction;GO:0007472//wing disc morphogenesis	gi|157137978|ref|XP_001664103.1|/0/smad4 [Aedes aegypti]
AAEL018323	5423	27	75	1.4	4.29	1.61555	Up	9.74214e-08	1.24696e-06	-	K14000|1|1e-21|107|phu:Phum_PHUM172740|ribosome-binding protein 1	-	-	-	gi|347969129|ref|XP_311831.5|/1.03405e-161/AGAP003043-PA [Anopheles gambiae str. PEST]
AAEL001582	5367	17	47	0.89	2.72	1.61173	Up	2.71914e-05	0.000238133	-	K10392|1|0.0|3297|aag:AaeL_AAEL001582|kinesin family member 1/13/14	GO:0005818//aster;GO:0005875//microtubule associated complex	GO:0003774//motor activity;GO:0015631//tubulin binding;GO:0032559	GO:0065008;GO:0051293//establishment of spindle localization	gi|157120303|ref|XP_001653597.1|/0/kinesin [Aedes aegypti]
AAEL008738	7672	20	55	0.73	2.22	1.60459	Up	5.94846e-06	5.73601e-05	-	K12823|1|0.0|1607|aag:AaeL_AAEL008738|ATP-dependent RNA helicase DDX5/DBP2 [EC:3.6.4.13]	-	GO:0032559;GO:0042623//ATPase activity, coupled	-	gi|157119649|ref|XP_001653435.1|/0/DEAD box ATP-dependent RNA helicase [Aedes aegypti]
AAEL010018	3244	146	399	12.69	38.38	1.59666	Up	2.58884e-34	1.10257e-32	-	K01490|1|5e-08|61.2|oaa:100074630|AMP deaminase [EC:3.5.4.6]	-	GO:0003676//nucleic acid binding	GO:0006351//transcription, DNA-templated	gi|108873813|gb|EAT38038.1|/0/AAEL010018-PA, partial [Aedes aegypti]
AAEL004363	2772	30	82	3.06	9.25	1.59592	Up	3.41074e-08	4.63071e-07	-	-	-	-	-	gi|108880042|gb|EAT44267.1|/0/AAEL004363-PA [Aedes aegypti]
AAEL013057	2280	73.6	200.52	9.16	27.62	1.59229	Up	4.94964e-18	1.36736e-16	-	K08867|1|0.0|1253|aag:AaeL_AAEL013057|WNK lysine deficient protein kinase [EC:2.7.11.1]	-	GO:0004672//protein kinase activity;GO:0032559	GO:0006464//cellular protein modification process	gi|157134355|ref|XP_001663256.1|/0/serine/threonine-protein kinase wnk 1,3,4 [Aedes aegypti]
AAEL011168	1356	17.9	48.61	3.8	11.42	1.58749	Up	1.72311e-05	0.000154691	-	K04630|1|5e-179|627|aag:AaeL_AAEL009037|guanine nucleotide-binding protein G(i) subunit alpha	-	GO:0032561//guanyl ribonucleotide binding;GO:0060089	GO:0007166//cell surface receptor signaling pathway	gi|157120521|ref|XP_001653645.1|/9.83165e-178/GTP-binding protein (i) alpha subunit, gnai [Aedes aegypti]
AAEL007376	5481	30	81	1.53	4.58	1.58182	Up	5.30974e-08	7.08791e-07	-	K10847|1|1e-38|164|spu:582941|DNA-repair protein complementing XP-A cells	-	-	GO:0007444//imaginal disc development;GO:0050896//response to stimulus;GO:0048523//negative regulation of cellular process	gi|108876726|gb|EAT40951.1|/0/AAEL007376-PA [Aedes aegypti]
AAEL011065	3153	17	46	1.52	4.55	1.5818	Up	4.26966e-05	0.000361104	-	K12331|1|5e-47|190|tad:TRIADDRAFT_62108|Rho guanine nucleotide exchange factor 11	GO:0030864//cortical actin cytoskeleton;GO:0044459	GO:0005088//Ras guanyl-nucleotide exchange factor activity;GO:0043169//cation binding	GO:0010004//gastrulation involving germ band extension;GO:0008360//regulation of cell shape;GO:0003006//developmental process involved in reproduction;GO:0010769//regulation of cell morphogenesis involved in differentiation;GO:0030036//actin cytoskeleton organization;GO:0002009//morphogenesis of an epithelium;GO:0001700//embryonic development via the syncytial blastoderm;GO:0007165//signal transd…	gi|108872672|gb|EAT36897.1|/0/AAEL011065-PA [Aedes aegypti]
AAEL018172	7918	47	127	1.66	4.96	1.57916	Up	8.67868e-12	1.62982e-10	-	-	-	-	-	gi|170048251|ref|XP_001851688.1|/0/breast carcinoma amplified sequence 3 [Culex quinquefasciatus]
AAEL002594	3577	23	62	1.81	5.4	1.57697	Up	2.04928e-06	2.1281e-05	-	K04409|1|3e-177|623|aag:AaeL_AAEL002594|p21-activated kinase 1 [EC:2.7.11.1]	-	-	-	gi|157130361|ref|XP_001655678.1|/6.12146e-176/P21-activated kinase, pak [Aedes aegypti]
AAEL001165	8810	25	67	0.79	2.35	1.57274	Up	8.6916e-07	9.82439e-06	-	K03099|1|0.0|2153|aag:AaeL_AAEL001165|son of sevenless	GO:0043231//intracellular membrane-bounded organelle;GO:0000785//chromatin	GO:0003676//nucleic acid binding;GO:0005088//Ras guanyl-nucleotide exchange factor activity	GO:0009966//regulation of signal transduction;GO:0034728//nucleosome organization;GO:0007266//Rho protein signal transduction	gi|157115287|ref|XP_001658182.1|/0/ras GTP exchange factor, son of sevenless [Aedes aegypti]
AAEL014506	17248	16	43	0.26	0.77	1.56635	Up	8.2602e-05	0.000658148	-	K14572|1|0.0|6959|cqu:CpipJ_CPIJ010145|midasin	-	GO:0017111//nucleoside-triphosphatase activity;GO:0032559	GO:0009207	gi|170048030|ref|XP_001851503.1|/0/midasin [Culex quinquefasciatus]
AAEL005561	3557	81	216	6.41	18.93	1.56228	Up	1.00384e-18	2.8502e-17	-	K05850|1|0.0|1939|aag:AaeL_AAEL005561|Ca2+ transporting ATPase, plasma membrane [EC:3.6.3.8]	GO:0031224//intrinsic component of membrane	GO:0046873//metal ion transmembrane transporter activity;GO:0019829//cation-transporting ATPase activity;GO:0032559	GO:0009206;GO:0006875//cellular metal ion homeostasis;GO:0006816//calcium ion transport	gi|157110450|ref|XP_001651107.1|/0/plasma membrane calcium-transporting atpase 3 (pmca3) (plasma membrane calcium pump isoform 3) (plasma membrane calcium atpase isoform 3) [Aedes aegypti]
AAEL013873	2658	17.2	45.65	1.83	5.38	1.55576	Up	6.67002e-05	0.000544173	-	K10414|1|2e-113|411|dmo:Dmoj_GI22290|dynein heavy chain 2, cytosolic;K04600|4|2e-37|158|aag:AaeL_AAEL000246|cadherin EGF LAG seven-pass G-type receptor 1 (flamingo)	GO:0005913//cell-cell adherens junction;GO:0016021//integral component of membrane;GO:0042995//cell projection	GO:0005515//protein binding;GO:0046872//metal ion binding	GO:0003007//heart morphogenesis;GO:0017145//stem cell division;GO:0008354//germ cell migration;GO:0007417//central nervous system development;GO:0007043//cell-cell junction assembly;GO:0016337//single organismal cell-cell adhesion;GO:0007389//pattern specification process;GO:0045137//development of primary sexual characteristics;GO:0007297//ovarian follicle cell migration;GO:0019827//stem cell ma…	gi|157137835|ref|XP_001657187.1|/0/cadherin [Aedes aegypti]
AAEL011668	1905	36.72	97.45	5.49	16.13	1.55487	Up	2.68362e-09	4.16514e-08	-	-	-	GO:0046872//metal ion binding	-	gi|108872004|gb|EAT36229.1|/0/AAEL011668-PA, partial [Aedes aegypti]
AAEL001853	3783	17	45	1.26	3.7	1.5541	Up	6.67002e-05	0.000543553	-	K07870|1|0.0|1268|aag:AaeL_AAEL001853|Ras homolog gene family, member T1	GO:0031306//intrinsic component of mitochondrial outer membrane	GO:0046872//metal ion binding;GO:0032561//guanyl ribonucleotide binding;GO:0003824//catalytic activity	GO:0016192//vesicle-mediated transport;GO:0012501//programmed cell death;GO:0035556//intracellular signal transduction;GO:0007267//cell-cell signaling;GO:0000226//microtubule cytoskeleton organization;GO:0034643//establishment of mitochondrion localization, microtubule-mediated	gi|157124704|ref|XP_001654162.1|/0/rac-gtp binding protein [Aedes aegypti]
AAEL014194	762	23	61	8.94	26.23	1.55287	Up	3.18706e-06	3.21628e-05	-	-	GO:0043231//intracellular membrane-bounded organelle;GO:0015630//microtubule cytoskeleton;GO:0044444	GO:0015631//tubulin binding;GO:0005198//structural molecule activity	GO:0031112	gi|108869306|gb|EAT33531.1|/9.27548e-132/AAEL014194-PA [Aedes aegypti]
AAEL013050	2973	22.42	59.32	2.13	6.23	1.54838	Up	3.93144e-06	3.93419e-05	-	K08867|1|3e-27|125|dwi:Dwil_GK17942|WNK lysine deficient protein kinase [EC:2.7.11.1]	-	GO:0016301//kinase activity	-	gi|108870511|gb|EAT34736.1|/0/AAEL013050-PA [Aedes aegypti]
AAEL012290	5271	25.1	65.69	1.33	3.87	1.54091	Up	2.08472e-06	2.16176e-05	-	-	-	-	-	-
AAEL002528	3339	32	84	2.7	7.85	1.53973	Up	5.43164e-08	7.22368e-07	-	K11406|1|0.0|1910|aag:AaeL_AAEL002528|histone deacetylase 4/5 [EC:3.5.1.98]	-	GO:0016811//hydrolase activity, acting on carbon-nitrogen (but not peptide) bonds, in linear amides	GO:0006325//chromatin organization	gi|157129659|ref|XP_001655442.1|/0/histone deacetylase [Aedes aegypti]
AAEL014858	780	16.47	43.31	6.25	18.17	1.53963	Up	8.2602e-05	0.000658882	-	K15212|1|6e-15|81.6|bfo:BRAFLDRAFT_123909|TATA box-binding protein-associated factor RNA polymerase I subunit A;K15260|2|6e-09|61.6|xtr:100145202|poly [ADP-ribose] polymerase 9 [EC:2.4.2.30];K11251|4|3e-08|59.3|nve:NEMVE_v1g201589|histone H2A	-	-	-	gi|157107559|ref|XP_001649834.1|/3.68676e-147/ganglioside induced differentiation associated protein [Aedes aegypti]
AAEL000682	6384	17	45	0.75	2.18	1.53937	Up	6.67002e-05	0.000544794	-	-	-	GO:0003677//DNA binding;GO:0001071//nucleic acid binding transcription factor activity	GO:0006351//transcription, DNA-templated	gi|108884032|gb|EAT48257.1|/0/AAEL000682-PA [Aedes aegypti]
AAEL017207	9814	37	97	1.05	3.05	1.53842	Up	5.21486e-09	7.74115e-08	-	K14376|1|2e-19|100|cqu:CpipJ_CPIJ016239|poly(A) polymerase [EC:2.7.7.19]	-	-	-	gi|403183280|gb|EJY57981.1|/0/AAEL017207-PA [Aedes aegypti]
AAEL002412	5431	34	89	1.75	5.08	1.53747	Up	2.317e-08	3.20041e-07	-	K08184|1|7e-39|164|bfo:BRAFLDRAFT_90403|MFS transporter, MCP family, solute carrier family 16 (monocarboxylic acid transporters), member 7;K08187|3|2e-35|153|nve:NEMVE_v1g88648|MFS transporter, MCP family, solute carrier family 16 (monocarboxylic acid transporters), member 10;K11810|5|1e-34|150|bfo:BRAFLDRAFT_210112|MFS transporter, MCP family, solute carrier family 16 (monocarboxylic acid transp…	-	-	GO:0006810//transport	gi|157128818|ref|XP_001655208.1|/0/monocarboxylate transporter [Aedes aegypti]
AAEL002381	984	28.15	73.82	8.35	24.23	1.53695	Up	4.62864e-07	5.465e-06	-	K09272|1|2e-23|110|tca:661780|structure-specific recognition protein 1	GO:0043232;GO:0043231//intracellular membrane-bounded organelle	GO:0043565//sequence-specific DNA binding	GO:0051276//chromosome organization;GO:0048812//neuron projection morphogenesis;GO:0048513//organ development	gi|94468770|gb|ABF18234.1|/8.31062e-34/nucleosome-binding factor SPN POB3 subunit [Aedes aegypti]
AAEL013956	1119	23.53	61.69	6.1	17.7	1.53687	Up	3.18706e-06	3.22082e-05	-	K15212|1|7e-18|92.0|bfo:BRAFLDRAFT_123909|TATA box-binding protein-associated factor RNA polymerase I subunit A;K15260|2|1e-11|71.2|xtr:100145202|poly [ADP-ribose] polymerase 9 [EC:2.4.2.30]	-	-	-	gi|157138161|ref|XP_001664154.1|/0/ganglioside induced differentiation associated protein [Aedes aegypti]
AAEL018161	5095	91	238	5.01	14.5	1.53317	Up	5.57106e-20	1.65398e-18	-	K07200|1|6e-113|410|tgu:100218551|5'-AMP-activated protein kinase, regulatory gamma subunit	-	GO:0004674//protein serine/threonine kinase activity	GO:0055092//sterol homeostasis;GO:0006464//cellular protein modification process;GO:0051726//regulation of cell cycle;GO:0006796//phosphate-containing compound metabolic process	gi|157119402|ref|XP_001659398.1|/0/AMP-activated protein kinase, gamma regulatory subunit [Aedes aegypti]
AAEL017391	9294	81	211	2.43	7.02	1.53051	Up	8.54718e-18	2.28191e-16	-	K04498|1|0.0|1666|cqu:CpipJ_CPIJ005540|E1A/CREB-binding protein [EC:2.3.1.48]	GO:0043231//intracellular membrane-bounded organelle;GO:0043234//protein complex	GO:0010484//H3 histone acetyltransferase activity;GO:0005515//protein binding;GO:0003713//transcription coactivator activity	GO:0043967//histone H4 acetylation;GO:0007166//cell surface receptor signaling pathway;GO:0007626//locomotory behavior;GO:0006357//regulation of transcription from RNA polymerase II promoter;GO:0001752//compound eye photoreceptor fate commitment;GO:0048534;GO:0007067//mitotic nuclear division;GO:0043966//histone H3 acetylation;GO:0001505//regulation of neurotransmitter levels;GO:0007623//circadia…	gi|403182415|gb|EJY57367.1|/0/AAEL017391-PA [Aedes aegypti]
AAEL014329	6323	230	600	10.18	29.4	1.53008	Up	9.2204e-48	4.61342e-46	-	K08864|1|0.0|1377|aag:AaeL_AAEL014329|tousled-like kinase [EC:2.7.11.1]	-	GO:0004672//protein kinase activity;GO:0000166//nucleotide binding	-	gi|157104596|ref|XP_001648481.1|/0/mixed lineage protein kinase [Aedes aegypti]
AAEL015016	795	18.45	48.04	6.85	19.75	1.52768	Up	3.45554e-05	0.000296811	-	K15043|1|1e-06|54.3|spu:583874|importin subunit alpha-2	-	-	-	gi|108870987|gb|EAT35212.1|/3.15216e-133/AAEL012608-PA [Aedes aegypti]
AAEL012614	972	17	44	5.11	14.63	1.51753	Up	0.000103647	0.000811374	-	K00031|1|0.0|665|aag:AaeL_AAEL012614|isocitrate dehydrogenase [EC:1.1.1.42]	-	GO:0046872//metal ion binding;GO:0004448//isocitrate dehydrogenase activity;GO:0000166//nucleotide binding	GO:0009060//aerobic respiration;GO:0019752//carboxylic acid metabolic process	gi|157133019|ref|XP_001662742.1|/0/nadp-specific isocitrate dehydrogenase [Aedes aegypti]
AAEL003412	979	29	75	8.65	24.75	1.51666	Up	3.74222e-07	4.4626e-06	-	K15731|1|1e-137|489|aag:AaeL_AAEL003412|carboxy-terminal domain RNA polymerase II polypeptide A small phosphatase [EC:3.1.3.16]	-	GO:0042578//phosphoric ester hydrolase activity	GO:0006796//phosphate-containing compound metabolic process	gi|157136296|ref|XP_001656818.1|/1.96516e-136/nuclear lim interactor-interacting factor (nli-interacting factor) (nli-if) [Aedes aegypti]
AAEL006433	8082	19	49	0.66	1.88	1.51019	Up	4.32434e-05	0.000365297	-	-	-	-	-	gi|108877748|gb|EAT41973.1|/0/AAEL006433-PA, partial [Aedes aegypti]
AAEL013105	2811	21	54	2.11	6.01	1.51012	Up	1.81153e-05	0.000161817	-	K01104|1|0.0|1805|aag:AaeL_AAEL013105|protein-tyrosine phosphatase [EC:3.1.3.48]	GO:0043005//neuron projection;GO:0044424;GO:0016020//membrane	GO:0008170//N-methyltransferase activity;GO:0005488//binding;GO:0004871//signal transducer activity;GO:0004725//protein tyrosine phosphatase activity	GO:0007411//axon guidance;GO:0031167//rRNA methylation;GO:0007414//axonal defasciculation;GO:0006796//phosphate-containing compound metabolic process;GO:0006464//cellular protein modification process	gi|157134521|ref|XP_001663315.1|/0/receptor protein tyrosine phosphatase [Aedes aegypti]
AAEL012817	3949	23	59	1.64	4.65	1.50353	Up	7.61472e-06	7.27414e-05	-	K06620|1|1e-39|166|xla:398159|E2F transcription factor 1/3;K09389|3|1e-38|163|dre:568846|E2F transcription factor 2	GO:0005667//transcription factor complex	GO:0003676//nucleic acid binding	GO:0006277//DNA amplification;GO:0009888//tissue development;GO:0006261//DNA-dependent DNA replication;GO:0048812//neuron projection morphogenesis;GO:0006959//humoral immune response;GO:0006355//regulation of transcription, DNA-templated;GO:0008283//cell proliferation;GO:0048513//organ development;GO:0000082//G1/S transition of mitotic cell cycle;GO:0043065//positive regulation of apoptotic proce…	gi|108870762|gb|EAT34987.1|/0/AAEL012817-PA [Aedes aegypti]
AAEL007551	11781	22	56	0.52	1.47	1.49923	Up	1.45643e-05	0.000132412	-	-	GO:0044421	-	GO:0033036	gi|157116348|ref|XP_001658433.1|/0/vacuolar protein sorting-associated protein (vps13d) [Aedes aegypti]
AAEL012071	1552	31	79	5.72	16.14	1.49655	Up	2.43846e-07	2.97226e-06	-	K07827|1|2e-98|360|aag:AaeL_AAEL012071|GTPase KRas	-	-	-	-
AAEL006934	1838	31	79	4.81	13.57	1.49631	Up	2.43846e-07	2.97733e-06	-	K15137|1|1e-99|364|aag:AaeL_AAEL006934|mediator of RNA polymerase II transcription subunit 19	GO:0043231//intracellular membrane-bounded organelle	-	-	gi|122117713|sp|Q174D3.1|MED19_AEDAE/3.05632e-98/RecName: Full=Mediator of RNA polymerase II transcription subunit 19; AltName: Full=Mediator complex subunit 19 [Aedes aegypti]
AAEL002428	4636	20.34	51.84	1.23	3.47	1.49628	Up	3.47386e-05	0.000298027	-	K10478|1|0.0|1038|aag:AaeL_AAEL002428|BTB/POZ domain-containing protein 3/6	-	-	GO:0007399//nervous system development	gi|108882160|gb|EAT46385.1|/0/AAEL002428-PA [Aedes aegypti]
AAEL004913	528	67	170	38.71	108.63	1.48864	Up	3.83114e-14	8.48663e-13	-	K07941|1|2e-99|360|aag:AaeL_AAEL004913|ADP-ribosylation factor 6	GO:0043231//intracellular membrane-bounded organelle;GO:0031252//cell leading edge;GO:0044444;GO:0031090//organelle membrane	GO:0032561//guanyl ribonucleotide binding	GO:0006810//transport;GO:0030030//cell projection organization;GO:0030041//actin filament polymerization;GO:0016601//Rac protein signal transduction	gi|157107947|ref|XP_001650010.1|/3.55959e-98/adp-ribosylation factor, arf [Aedes aegypti]
AAEL001277	666	30	76	13.47	37.75	1.48673	Up	4.6302e-07	5.44886e-06	-	K12493|1|1e-80|299|aag:AaeL_AAEL001277|ADP-ribosylation factor GTPase-activating protein 2/3	-	GO:0005083//small GTPase regulator activity;GO:0046914//transition metal ion binding	GO:0032012//regulation of ARF protein signal transduction	gi|157116874|ref|XP_001652886.1|/1.79802e-79/arf gtpase-activating protein [Aedes aegypti]
AAEL008389	6610	86	217	3.64	10.17	1.48231	Up	1.6208e-17	4.27928e-16	-	K12460|1|0.0|2724|aag:AaeL_AAEL008389|ankyrin repeat-rich membrane spanning protein	-	-	-	gi|157118759|ref|XP_001653247.1|/0/ankyrin repeat-rich membrane-spanning protein [Aedes aegypti]
AAEL001921	8286	205	517	6.91	19.3	1.48184	Up	1.59132e-39	7.39346e-38	-	K13097|1|2e-105|385|tgu:100218736|methylcytosine dioxygenase [EC:1.14.11.-]	-	GO:0005488//binding	-	gi|108882699|gb|EAT46924.1|/0/AAEL001921-PA [Aedes aegypti]
AAEL011061	3748	18.57	46.56	1.39	3.87	1.47725	Up	8.31824e-05	0.000662036	-	K12331|1|3e-58|228|ssc:100157291|Rho guanine nucleotide exchange factor 11;K12330|3|5e-58|227|xtr:100037905|Rho guanine nucleotide exchange factor 1	GO:0044448;GO:0044430//cytoskeletal part;GO:0015629//actin cytoskeleton;GO:0044459	GO:0005088//Ras guanyl-nucleotide exchange factor activity	GO:0048731;GO:0010004//gastrulation involving germ band extension;GO:0007266//Rho protein signal transduction;GO:0008360//regulation of cell shape;GO:0000902//cell morphogenesis;GO:0048468//cell development;GO:0030036//actin cytoskeleton organization;GO:0002009//morphogenesis of an epithelium;GO:0050793//regulation of developmental process	gi|108872671|gb|EAT36896.1|/0/AAEL011061-PA [Aedes aegypti]
AAEL004623	4510	25	63	1.56	4.34	1.47615	Up	4.92356e-06	4.83902e-05	-	K06107|1|2e-58|229|xtr:100127644|erythrocyte membrane protein band 4.1	GO:0043296//apical junction complex;GO:0005913//cell-cell adherens junction;GO:0043232	-	GO:0001894//tissue homeostasis;GO:0001700//embryonic development via the syncytial blastoderm;GO:0061245//establishment or maintenance of bipolar cell polarity;GO:0001754//eye photoreceptor cell differentiation	gi|108879762|gb|EAT43987.1|/0/AAEL004623-PA [Aedes aegypti]
AAEL001808	4731	95	239	5.64	15.69	1.47608	Up	4.59762e-19	1.32645e-17	-	K14353|1|0.0|2263|aag:AaeL_AAEL001808|solute carrier organic anion transporter family, member 3A	GO:0016020//membrane	GO:0005215//transporter activity	GO:0006810//transport	gi|157124293|ref|XP_001660407.1|/0/organic anion transporter [Aedes aegypti]
AAEL013817	3396	58	145	4.81	13.32	1.46949	Up	4.82104e-12	9.19854e-11	-	K06277|1|0.0|1601|aag:AaeL_AAEL013817|Rap guanine nucleotide exchange factor (GEF) 1	-	-	GO:0035556//intracellular signal transduction	gi|157137565|ref|XP_001664011.1|/0/guanine-nucleotide exchange factor c3g [Aedes aegypti]
AAEL002471	1179	24	60	5.89	16.3	1.46853	Up	9.38312e-06	8.79898e-05	-	K08892|1|0.0|808|aag:AaeL_AAEL002471|fyn-related kinase [EC:2.7.10.2]	-	GO:0004713//protein tyrosine kinase activity;GO:0032559	GO:0006909//phagocytosis;GO:0007173//epidermal growth factor receptor signaling pathway;GO:0007391//dorsal closure;GO:0006468//protein phosphorylation;GO:0007015//actin filament organization;GO:0001654//eye development;GO:0009060//aerobic respiration;GO:0007431//salivary gland development;GO:0060541//respiratory system development;GO:0007472//wing disc morphogenesis;GO:0000165//MAPK cascade	gi|157129304|ref|XP_001655359.1|/0/proto-oncogene tyrosine-protein kinase src [Aedes aegypti]
AAEL009294	4058	68	170	4.71	13.03	1.46804	Up	7.13408e-14	1.53286e-12	-	K00888|1|0.0|2143|aag:AaeL_AAEL009294|phosphatidylinositol 4-kinase [EC:2.7.1.67]	-	GO:0016301//kinase activity	GO:0046488//phosphatidylinositol metabolic process;GO:0000212//meiotic spindle organization;GO:0006796//phosphate-containing compound metabolic process;GO:0048610;GO:0048017//inositol lipid-mediated signaling;GO:0010259//multicellular organismal aging;GO:0007283//spermatogenesis;GO:0032506;GO:0033206//meiotic cytokinesis	gi|157121275|ref|XP_001659896.1|/0/phosphatidylinositol 4-kinase [Aedes aegypti]
AAEL011517	1644	56	140	9.75	26.96	1.46735	Up	1.12142e-11	2.08952e-10	-	K12373|1|0.0|1111|aag:AaeL_AAEL011517|hexosaminidase [EC:3.2.1.52]	GO:0005768//endosome;GO:0016020//membrane	GO:0004563//beta-N-acetylhexosaminidase activity;GO:0043167//ion binding	GO:0007417//central nervous system development;GO:0006026;GO:0006487//protein N-linked glycosylation	gi|157129525|ref|XP_001661708.1|/0/beta-hexosaminidase [Aedes aegypti]
AAEL010210	9291	127	317	3.82	10.55	1.4656	Up	1.62791e-24	5.57305e-23	-	K02599|1|0.0|5202|aag:AaeL_AAEL010210|Notch	GO:0031224//intrinsic component of membrane	GO:0046872//metal ion binding	GO:0007166//cell surface receptor signaling pathway;GO:0032501//multicellular organismal process;GO:0048869//cellular developmental process	gi|157125482|ref|XP_001654351.1|/0/neurogenic locus notch (notch) [Aedes aegypti]
AAEL009437	3571	92.4	229.73	7.29	20.05	1.45961	Up	4.54378e-18	1.26501e-16	-	K10643|1|0.0|907|aag:AaeL_AAEL009437|CCR4-NOT transcription complex subunit 4 [EC:6.3.2.19]	-	GO:0046914//transition metal ion binding;GO:0003676//nucleic acid binding	-	gi|108874464|gb|EAT38689.1|/0/AAEL009437-PA, partial [Aedes aegypti]
AAEL012619	1683	30.66	76.18	5.21	14.32	1.45868	Up	4.6302e-07	5.45784e-06	-	K10130|1|4e-16|87.0|acs:100564298|leucine-rich repeats and death domain-containing protein	-	-	-	gi|108870972|gb|EAT35197.1|/0/AAEL012619-PA, partial [Aedes aegypti]
AAEL001393	2150	52	129	6.87	18.86	1.45695	Up	9.21016e-11	1.61516e-09	-	K08810|1|2e-118|427|phu:Phum_PHUM149600|triple functional domain protein [EC:2.7.11.1];K15048|5|9e-115|415|nvi:100114504|kalirin [EC:2.7.11.1]	GO:0044464	GO:0005088//Ras guanyl-nucleotide exchange factor activity	GO:0007266//Rho protein signal transduction	gi|157118318|ref|XP_001653168.1|/0/triple functional domain, trio [Aedes aegypti]
AAEL014011	3668	17.9	44.31	1.37	3.76	1.45656	Up	0.000103647	0.000812263	-	-	-	-	-	gi|108869492|gb|EAT33717.1|/0/AAEL014011-PA, partial [Aedes aegypti]
AAEL002663	3024	77	191	7.19	19.73	1.45633	Up	3.01678e-15	7.19502e-14	-	K06704|1|0.0|1854|aag:AaeL_AAEL002663|disintegrin and metalloproteinase domain-containing protein 10 [EC:3.4.24.81]	-	-	-	gi|157130891|ref|XP_001662049.1|/0/kuzbanian [Aedes aegypti]
AAEL017229	3264	76	188	6.56	17.97	1.45382	Up	5.6415e-15	1.31055e-13	-	K04462|1|3e-61|238|acs:100555060|ecotropic virus integration site 1 protein	-	-	-	gi|403182448|gb|EJY57395.1|/0/AAEL017229-PA, partial [Aedes aegypti]
AAEL017338	4320	23.48	58.22	1.53	4.19	1.45342	Up	1.1696e-05	0.00010812	-	K08833|1|0.0|979|api:100161680|mitogen-activated protein kinase kinase kinase kinase 5 [EC:2.7.11.1];K04406|2|0.0|658|tsp:Tsp_04021|mitogen-activated protein kinase kinase kinase kinase 3 [EC:2.7.11.1];K04408|3|2e-178|627|xtr:100495539|mitogen-activated protein kinase kinase kinase kinase 1 [EC:2.7.11.1]	-	-	-	gi|403183137|gb|EJY57879.1|/0/AAEL017338-PA [Aedes aegypti]
AAEL003845	3076	138	341	12.66	34.62	1.45133	Up	6.9415e-26	2.45873e-24	-	K02678|1|3e-167|590|aag:AaeL_AAEL003845|c-ets proto-oncogene protein	GO:0043231//intracellular membrane-bounded organelle	GO:0003677//DNA binding;GO:0001071//nucleic acid binding transcription factor activity	GO:0006351//transcription, DNA-templated	gi|157138368|ref|XP_001657261.1|/6.31582e-166/Ets domain-containing protein [Aedes aegypti]
AAEL003609	3309	29	71	2.47	6.69	1.4375	Up	2.0368e-06	2.11821e-05	-	-	GO:0044424	GO:0005515//protein binding	GO:0033036;GO:0001745//compound eye morphogenesis	gi|157137403|ref|XP_001657059.1|/0/neurobeachin [Aedes aegypti]
AAEL015467	1336	22.27	54.25	4.8	12.94	1.43073	Up	3.41034e-05	0.000293281	-	K09041|1|0.0|662|aag:AaeL_AAEL005077|nuclear factor erythroid 2, invertebrate	-	-	-	gi|157141399|ref|XP_001647712.1|/0/segmentation protein cap'n'collar [Aedes aegypti]
AAEL004936	6808	35	85	1.44	3.87	1.42626	Up	2.35148e-07	2.88591e-06	-	K10352|1|5e-16|89.0|gga:396211|myosin heavy chain	GO:0043231//intracellular membrane-bounded organelle	GO:0003723//RNA binding;GO:0005515//protein binding	GO:0007309//oocyte axis specification;GO:0007097//nuclear migration;GO:0007293//germarium-derived egg chamber formation;GO:0050658//RNA transport;GO:0007017//microtubule-based process	gi|108879436|gb|EAT43661.1|/0/AAEL004936-PA [Aedes aegypti]
AAEL014389	1725	32.2	77.77	5.33	14.25	1.41875	Up	1.04373e-06	1.12638e-05	-	-	GO:0043231//intracellular membrane-bounded organelle	GO:0046914//transition metal ion binding	-	gi|108869106|gb|EAT33331.1|/0/AAEL014389-PA [Aedes aegypti]
AAEL012004	1266	37.58	90.82	8.57	22.91	1.41861	Up	1.00063e-07	1.2762e-06	-	K04439|1|0.0|796|aag:AaeL_AAEL012004|beta-arrestin	-	-	-	-
AAEL002287	1674	24	58	4.1	10.96	1.41855	Up	2.17292e-05	0.000193133	-	K12504|1|1e-139|497|aga:AgaP_AGAP000591|decaprenyl-diphosphate synthase subunit 1 [EC:2.5.1.91]	-	GO:0016765//transferase activity, transferring alkyl or aryl (other than methyl) groups	GO:0006720//isoprenoid metabolic process	gi|668450380|gb|KFB39644.1|/2.04073e-138/AGAP000591-PA-like protein [Anopheles sinensis]
AAEL010017	1322	63.99	154.26	13.95	37.21	1.41543	Up	2.47884e-12	4.85921e-11	-	K10595|1|2e-13|77.8|bfo:BRAFLDRAFT_73255|E3 ubiquitin-protein ligase HERC2 [EC:6.3.2.19];K10226|4|3e-11|70.5|ssc:444997|fatty acid desaturase 2 (delta-6 desaturase) [EC:1.14.19.-]	GO:0031090//organelle membrane;GO:0043231//intracellular membrane-bounded organelle;GO:0031224//intrinsic component of membrane	GO:0005506//iron ion binding	GO:0051234//establishment of localization;GO:0006091//generation of precursor metabolites and energy	gi|170063387|ref|XP_001867082.1|/4.85495e-60/cytochrome B5 [Culex quinquefasciatus]
AAEL010510	4448	20.4	49.18	1.29	3.44	1.41504	Up	8.15776e-05	0.000651437	-	-	-	-	GO:0007052//mitotic spindle organization	gi|108873278|gb|EAT37503.1|/0/AAEL010510-PA [Aedes aegypti]
AAEL002317	7383	71	171	2.69	7.17	1.41437	Up	2.89372e-13	5.96673e-12	-	K04527|1|0.0|2735|aag:AaeL_AAEL002317|insulin receptor [EC:2.7.10.1];K05087|5|0.0|929|isc:IscW_ISCW023666|insulin-like growth factor 1 receptor [EC:2.7.10.1]	GO:0031224//intrinsic component of membrane	GO:0043169//cation binding;GO:0017046//peptide hormone binding;GO:0019900//kinase binding;GO:0019904//protein domain specific binding;GO:0004714//transmembrane receptor protein tyrosine kinase activity;GO:0032559	GO:0006468//protein phosphorylation;GO:0007169//transmembrane receptor protein tyrosine kinase signaling pathway;GO:0051262//protein tetramerization	gi|205371763|sp|Q93105.2|INSR_AEDAE/0/RecName: Full=Insulin-like receptor; Short=MIR; Contains: RecName: Full=Insulin-like receptor alpha chain; Contains: RecName: Full=Insulin-like receptor beta chain; Flags: Precursor [Aedes aegypti]
AAEL003373	3351	30	72	2.52	6.7	1.41074	Up	2.46342e-06	2.53244e-05	-	-	-	GO:0003779//actin binding	GO:0009987//cellular process;GO:0016043//cellular component organization	gi|108881130|gb|EAT45355.1|/0/AAEL003373-PA [Aedes aegypti]
AAEL010348	2314	63	151	7.72	20.48	1.40754	Up	8.39034e-12	1.58398e-10	-	K14258|1|9e-57|222|dya:Dyak_GE12373|facilitated trehalose transporter	GO:0031224//intrinsic component of membrane	GO:0022857//transmembrane transporter activity	GO:0071702	gi|157125931|ref|XP_001654453.1|/0/sugar transporter [Aedes aegypti]
AAEL012821	2109	152.57	365.56	20.56	54.52	1.40695	Up	1.73363e-26	6.32862e-25	-	K06972|1|1e-61|238|tca:663047|;K11322|2|1e-41|172|api:100158774|enhancer of polycomb-like protein;K12474|3|4e-11|70.9|xla:734769|low density lipoprotein receptor adapter protein 1	-	GO:0005488//binding	GO:0007420//brain development	gi|157133627|ref|XP_001662947.1|/0/ced-6 [Aedes aegypti]
AAEL007705	10568	105	251	2.77	7.34	1.40589	Up	1.40006e-18	3.92839e-17	-	K12231|1|0.0|4920|aag:AaeL_AAEL007705|E3 ubiquitin-protein ligase HECTD1 [EC:6.3.2.19]	GO:0044464	GO:0019787//small conjugating protein transferase activity;GO:0043169//cation binding	GO:0032446//protein modification by small protein conjugation	gi|157116683|ref|XP_001652833.1|/0/hect E3 ubiquitin ligase [Aedes aegypti]
AAEL012410	2844	58.55	140.19	5.82	15.41	1.40478	Up	3.7647e-11	6.78499e-10	-	K11593|1|0.0|1851|aag:AaeL_AAEL012410|eukaryotic translation initiation factor 2C	-	-	-	-
AAEL013729	5616.92	44	104	2.17	5.74	1.40336	Up	2.11224e-08	2.92889e-07	-	K08286|1|0.0|2860|aag:AaeL_AAEL013729|protein-serine/threonine kinase [EC:2.7.11.-]	-	GO:0043169//cation binding;GO:0030695//GTPase regulator activity;GO:0004672//protein kinase activity;GO:0008289//lipid binding;GO:0032559;GO:0043169//cation binding;GO:0004672//protein kinase activity;GO:0030695//GTPase regulator activity;GO:0032559	GO:0007015//actin filament organization;GO:0030832//regulation of actin filament length;GO:0007165//signal transduction;GO:0006464//cellular protein modification process;GO:0006464//cellular protein modification process;GO:0007165//signal transduction	gi|157137158|ref|XP_001663914.1|/0/myotonin-protein kinase [Aedes aegypti]
AAEL006876	2607	49	117	5.32	14.06	1.4021	Up	2.07152e-09	3.24327e-08	-	K14388|1|0.0|681|tca:662768|solute carrier family 5 (sodium-coupled monocarboxylate transporter), member 8/12;K13197|2|1e-99|365|acs:100559269|insulin-like growth factor 2 mRNA-binding protein 3	GO:0005681//spliceosomal complex	GO:0003676//nucleic acid binding	GO:0007416//synapse assembly;GO:0000377;GO:0048232//male gamete generation	gi|108877277|gb|EAT41502.1|/0/AAEL006876-PA [Aedes aegypti]
AAEL008358	2175	39	93	5.09	13.44	1.4008	Up	9.66154e-08	1.23886e-06	-	K07520|1|0.0|1397|aag:AaeL_AAEL008358|actin-binding LIM protein	-	GO:0046914//transition metal ion binding;GO:0008092//cytoskeletal protein binding	GO:0006996//organelle organization	gi|157118566|ref|XP_001653201.1|/0/ablim [Aedes aegypti]
AAEL011380	837	42	100	14.78	38.92	1.39687	Up	3.29978e-08	4.48858e-07	-	K10802|1|4e-109|394|aag:AaeL_AAEL011380|high mobility group protein B1	GO:0043231//intracellular membrane-bounded organelle;GO:0005694//chromosome	GO:0003677//DNA binding;GO:0005515//protein binding	GO:0016568//chromatin modification;GO:0002759//regulation of antimicrobial humoral response;GO:0006357//regulation of transcription from RNA polymerase II promoter;GO:0051099//positive regulation of binding;GO:0007444//imaginal disc development;GO:0007389//pattern specification process	gi|108872320|gb|EAT36545.1|/8.58166e-108/AAEL011380-PA [Aedes aegypti]
AAEL002787	771	27	64	10.37	27.18	1.39013	Up	1.10081e-05	0.000102024	-	K02678|1|3e-52|205|aga:AgaP_AGAP004619|c-ets proto-oncogene protein	GO:0043231//intracellular membrane-bounded organelle	GO:0001071//nucleic acid binding transcription factor activity;GO:0003677//DNA binding	GO:0006351//transcription, DNA-templated;GO:0006909//phagocytosis;GO:0007450//dorsal/ventral pattern formation, imaginal disc;GO:0003006//developmental process involved in reproduction;GO:0001752//compound eye photoreceptor fate commitment;GO:0016337//single organismal cell-cell adhesion;GO:0042685//cardioblast cell fate specification;GO:0055002//striated muscle cell development;GO:0007169//trans…	gi|108881735|gb|EAT45960.1|/9.62223e-92/AAEL002787-PA [Aedes aegypti]
AAEL004040	2453	30	71	3.47	9.08	1.38776	Up	3.7075e-06	3.72573e-05	-	K15423|1|0.0|642|cqu:CpipJ_CPIJ001371|serine/threonine-protein phosphatase 4 catalytic subunit [EC:3.1.3.16]	GO:0005815//microtubule organizing center;GO:0043231//intracellular membrane-bounded organelle	GO:0004721//phosphoprotein phosphatase activity	GO:0000278//mitotic cell cycle;GO:0006464//cellular protein modification process;GO:0000279	gi|157104222|ref|XP_001648308.1|/0/protein phsophatase-2a [Aedes aegypti]
AAEL003314	387	22	52	17.97	46.96	1.38584	Up	7.83546e-05	0.000628506	-	K15084|1|1e-37|154|aga:AgaP_AGAP011308|solute carrier family 25 (mitochondrial carrier protein), member 16	GO:0019866//organelle inner membrane;GO:0031224//intrinsic component of membrane	-	GO:0006810//transport	gi|108881187|gb|EAT45412.1|/7.2719e-53/AAEL003314-PA [Aedes aegypti]
AAEL008054	1704	48	113	8.05	20.97	1.38127	Up	5.78722e-09	8.53764e-08	-	K08270|1|8e-07|56.2|dre:378866|DNA-damage-inducible transcript 4	GO:0044424	-	GO:0001700//embryonic development via the syncytial blastoderm;GO:0033554//cellular response to stress;GO:0007165//signal transduction;GO:0040008//regulation of growth	gi|108875978|gb|EAT40203.1|/1.27704e-119/AAEL008054-PA [Aedes aegypti]
AAEL005304	5076	24.6	57.82	1.36	3.54	1.38014	Up	3.28464e-05	0.000284179	-	-	-	-	-	gi|668448056|gb|KFB37761.1|/0/hypothetical protein ZHAS_00005076 [Anopheles sinensis]
AAEL005845	9581	303	712	8.83	22.97	1.37927	Up	1.8149e-48	9.14478e-47	-	K06115|1|0.0|4282|aag:AaeL_AAEL005845|spectrin beta	GO:0043005//neuron projection;GO:0030864//cortical actin cytoskeleton;GO:0044459;GO:0045202//synapse	GO:0005198//structural molecule activity;GO:0035091//phosphatidylinositol binding;GO:0003779//actin binding;GO:0015631//tubulin binding	GO:0007269//neurotransmitter secretion;GO:0016198//axon choice point recognition;GO:0007019//microtubule depolymerization;GO:0008582//regulation of synaptic growth at neuromuscular junction	gi|157169462|ref|XP_001651529.1|/0/beta chain spectrin [Aedes aegypti]
AAEL014114	2017	32	75	4.51	11.71	1.37654	Up	2.35598e-06	2.43247e-05	-	K08804|1|1e-80|301|tca:661947|serine/threonine kinase 17 [EC:2.7.11.1]	-	GO:0004672//protein kinase activity;GO:0032559	GO:0006464//cellular protein modification process	gi|157103600|ref|XP_001648049.1|/0/mlck, drome [Aedes aegypti]
AAEL001979	2119	72	169	9.66	25.08	1.37644	Up	1.15332e-12	2.31798e-11	-	K10408|1|3e-132|473|tca:664324|dynein heavy chain, axonemal;K12804|3|4e-13|77.4|dre:571331|proline-serine-threonine phosphatase interacting protein 1	-	-	-	gi|157125808|ref|XP_001660792.1|/0/membrane traffic protein [Aedes aegypti]
AAEL010606	5973	29	68	1.36	3.53	1.37606	Up	6.98248e-06	6.697e-05	-	K06768|1|0.0|1922|dpo:Dpse_GA14672|Down syndrome cell adhesion molecule like 1	GO:0043005//neuron projection;GO:0044297//cell body	GO:0042802//identical protein binding;GO:0004888//transmembrane signaling receptor activity	GO:0008038//neuron recognition;GO:0048675//axon extension;GO:0007420//brain development;GO:0006935//chemotaxis;GO:0006897//endocytosis	gi|157126801|ref|XP_001660953.1|/0/down syndrome cell adhesion molecule [Aedes aegypti]
AAEL012365	1681	50	117	8.5	22.02	1.37328	Up	3.7015e-09	5.63494e-08	-	K09667|1|2e-123|443|nvi:100116809|polypeptide N-acetylglucosaminyltransferase [EC:2.4.1.-]	-	-	-	-
AAEL003145	2972	51	119	4.85	12.51	1.36703	Up	2.95934e-09	4.57323e-08	-	K13878|1|8e-114|412|mdo:100010557|bestrophin-1;K13879|2|1e-113|412|ssc:100522788|bestrophin-2	GO:0031224//intrinsic component of membrane	GO:0005225//volume-sensitive anion channel activity	GO:0015698//inorganic anion transport;GO:0019725//cellular homeostasis	gi|157134512|ref|XP_001656347.1|/0/bestrophin 2,3,4 [Aedes aegypti]
AAEL008634	1877	30	70	4.56	11.76	1.36678	Up	5.55872e-06	5.41862e-05	-	K04440|1|0.0|764|cqu:CpipJ_CPIJ001158|c-Jun N-terminal kinase [EC:2.7.11.24]	-	GO:0004702//receptor signaling protein serine/threonine kinase activity;GO:0032559	GO:0006464//cellular protein modification process	gi|393886572|gb|AFN26248.1|/0/JNK-S [Aedes aegypti]
AAEL001384	4932	24	56	1.37	3.53	1.36549	Up	4.9423e-05	0.000414077	-	K15048|1|0.0|2934|cqu:CpipJ_CPIJ002251|kalirin [EC:2.7.11.1];K08810|3|0.0|2167|dmo:Dmoj_GI12715|triple functional domain protein [EC:2.7.11.1]	GO:0016020//membrane	GO:0005088//Ras guanyl-nucleotide exchange factor activity	GO:0048675//axon extension;GO:0007420//brain development;GO:0007010//cytoskeleton organization;GO:0006935//chemotaxis;GO:0010769//regulation of cell morphogenesis involved in differentiation;GO:0007154//cell communication;GO:0007266//Rho protein signal transduction	gi|170032099|ref|XP_001843920.1|/0/guanine-nucleotide-exchange-factor [Culex quinquefasciatus]
AAEL007662	3840	80	186	5.86	15.08	1.36366	Up	1.3186e-13	2.76674e-12	-	K08957|1|0.0|637|aag:AaeL_AAEL007662|casein kinase 1, alpha [EC:2.7.11.1]	-	GO:0004672//protein kinase activity;GO:0032559;GO:0004672//protein kinase activity;GO:0032559;GO:0004672//protein kinase activity;GO:0032559	GO:0006464//cellular protein modification process;GO:0006464//cellular protein modification process;GO:0006464//cellular protein modification process	gi|157116563|ref|XP_001658552.1|/4.55127e-180/casein kinase [Aedes aegypti]
AAEL014965	1616	100	232	17.71	45.48	1.36067	Up	1.485e-16	3.75449e-15	-	K14944|1|0.0|711|aga:AgaP_AGAP002896|RNA-binding protein Nova	-	-	-	gi|347968782|ref|XP_312014.5|/0/AGAP002896-PA [Anopheles gambiae str. PEST]
AAEL006222	8247	216	501	7.32	18.79	1.36005	Up	6.36818e-34	2.68025e-32	-	K06271|1|0.0|4987|aag:AaeL_AAEL006222|talin	GO:0031252//cell leading edge;GO:0005924//cell-substrate adherens junction;GO:0005856//cytoskeleton	GO:0005198//structural molecule activity;GO:0005102//receptor binding;GO:0008092//cytoskeletal protein binding	GO:0007010//cytoskeleton organization;GO:0006909//phagocytosis;GO:0002164//larval development;GO:0009886//post-embryonic morphogenesis;GO:0010669//epithelial structure maintenance	gi|157112610|ref|XP_001657587.1|/0/talin [Aedes aegypti]
AAEL010783	939	110	255	34.28	87.91	1.35866	Up	5.02018e-18	1.38151e-16	-	K01540|1|2e-180|631|aag:AaeL_AAEL010783|sodium/potassium-transporting ATPase subunit beta	GO:0044464	GO:0008556//potassium-transporting ATPase activity	GO:0009206;GO:0030001//metal ion transport	gi|157127261|ref|XP_001654893.1|/3.89106e-179/sodium/potassium-dependent atpase beta-2 subunit [Aedes aegypti]
AAEL006171	2157	26	60	3.42	8.75	1.35529	Up	3.1146e-05	0.000270121	-	-	-	-	-	gi|157112524|ref|XP_001651819.1|/0/n-myc downstream regulated [Aedes aegypti]
AAEL009402	3242	43	99	3.74	9.53	1.34944	Up	8.75526e-08	1.13076e-06	-	K04443|1|0.0|716|aag:AaeL_AAEL009402|mitogen-activated protein kinase-activated protein kinase 2 [EC:2.7.11.1]	-	GO:0004674//protein serine/threonine kinase activity;GO:0032559	GO:0006464//cellular protein modification process	gi|157123126|ref|XP_001660020.1|/0/map kinase-activated protein kinase (mapkapk) [Aedes aegypti]
AAEL014059	3467	24	55	1.95	4.95	1.34395	Up	7.40136e-05	0.000597032	-	-	-	-	-	gi|157138710|ref|XP_001664301.1|/0/ancient conserved domain protein 2 (cyclin m2) [Aedes aegypti]
AAEL010979	2316	35	80	4.29	10.84	1.33732	Up	1.77223e-06	1.85656e-05	-	-	-	GO:0004871//signal transducer activity	GO:0048522//positive regulation of cellular process;GO:0045927//positive regulation of growth;GO:0048513//organ development;GO:0023052//signaling;GO:0030036//actin cytoskeleton organization;GO:0032535//regulation of cellular component size	gi|157127906|ref|XP_001661221.1|/0/growth factor receptor-bound protein [Aedes aegypti]
AAEL018327	7606	109	248	4.01	10.09	1.33125	Up	4.37448e-17	1.13404e-15	-	K15369|1|0.0|1517|aag:AaeL_AAEL004722|trafficking kinesin-binding protein 1	GO:0043231//intracellular membrane-bounded organelle	GO:0005488//binding;GO:0004871//signal transducer activity	GO:0007005//mitochondrion organization;GO:0003006//developmental process involved in reproduction;GO:0008088//axon cargo transport	gi|108879640|gb|EAT43865.1|/0/AAEL004722-PA, partial [Aedes aegypti]
AAEL005583	4270	30	68	1.97	4.95	1.32923	Up	1.23502e-05	0.000113874	-	K13515|1|0.0|862|aag:AaeL_AAEL005583|lysophospholipid acyltransferase 5 [EC:2.3.1.23 2.3.1.-]	GO:0031224//intrinsic component of membrane	-	GO:0007276//gamete generation;GO:0003006//developmental process involved in reproduction	gi|157110458|ref|XP_001651111.1|/0/c3f [Aedes aegypti]
AAEL001616	4400	33	75	2.11	5.3	1.32875	Up	4.16402e-06	4.14952e-05	-	K06027|1|0.0|1449|aag:AaeL_AAEL001616|vesicle-fusing ATPase [EC:3.6.4.6]	-	GO:0032559;GO:0016462//pyrophosphatase activity	-	gi|157120766|ref|XP_001659762.1|/0/vesicular-fusion protein nsf [Aedes aegypti]
AAEL002155	1466	45	102	8.81	22.11	1.32749	Up	8.2338e-08	1.0692e-06	-	K07976|1|1e-113|410|aag:AaeL_AAEL002155|Rab family, other	-	GO:0032561//guanyl ribonucleotide binding;GO:0032561//guanyl ribonucleotide binding	GO:0006810//transport;GO:0035556//intracellular signal transduction;GO:0006810//transport;GO:0035556//intracellular signal transduction	gi|108882449|gb|EAT46674.1|/2.66447e-112/AAEL002155-PA [Aedes aegypti]
AAEL007538	2946	84	190	8.05	20.16	1.32443	Up	2.56338e-13	5.31623e-12	-	K08883|1|0.0|1703|aag:AaeL_AAEL007538|tripartite motif-containing protein 33 [EC:6.3.2.19]	-	GO:0046872//metal ion binding	-	gi|108876507|gb|EAT40732.1|/0/AAEL007538-PA, partial [Aedes aegypti]
AAEL010488	3054	153	346	14.14	35.39	1.32356	Up	5.2021e-23	1.7232e-21	-	K03211|1|2e-162|574|aag:AaeL_AAEL010488|ETS translocation variant 6/7	GO:0043231//intracellular membrane-bounded organelle	GO:0001071//nucleic acid binding transcription factor activity;GO:0003677//DNA binding	GO:0045665//negative regulation of neuron differentiation;GO:0045676//regulation of R7 cell differentiation;GO:0048812//neuron projection morphogenesis;GO:0001752//compound eye photoreceptor fate commitment;GO:0006355//regulation of transcription, DNA-templated;GO:0042480//negative regulation of eye photoreceptor cell development;GO:0007297//ovarian follicle cell migration;GO:0055002//striated mu…	gi|157126373|ref|XP_001654606.1|/3.56172e-161/ets [Aedes aegypti]
AAEL018039	1951.25	120	280	18.09	45.22	1.32177	Up	7.78112e-20	2.29111e-18	-	K08825|1|0.0|963|aag:AaeL_AAEL003370|dual-specificity tyrosine-(Y)-phosphorylation regulated kinase [EC:2.7.12.1]	-	GO:0004672//protein kinase activity;GO:0032559;GO:0004672//protein kinase activity;GO:0032559	GO:0007417//central nervous system development;GO:0008306//associative learning;GO:0006464//cellular protein modification process;GO:0048511//rhythmic process;GO:0007417//central nervous system development;GO:0008306//associative learning;GO:0006464//cellular protein modification process;GO:0048511//rhythmic process	gi|157136011|ref|XP_001656726.1|/0/Dual specificity tyrosine-phosphorylation-regulated kinase [Aedes aegypti]
AAEL005425	5449	27	61	1.39	3.47	1.31985	Up	3.68024e-05	0.000314977	-	K08855|1|0.0|1908|aag:AaeL_AAEL005425|cyclin G-associated kinase [EC:2.7.11.1]	-	GO:0005488//binding;GO:0004672//protein kinase activity	GO:0048592//eye morphogenesis;GO:0007166//cell surface receptor signaling pathway	gi|108878880|gb|EAT43105.1|/0/AAEL005425-PA, partial [Aedes aegypti]
AAEL014273	730	25	56	10.17	25.21	1.30968	Up	8.72178e-05	0.000691078	-	K08515|1|3e-34|145|aag:AaeL_AAEL014273|vesicle-associated membrane protein 7	GO:0031224//intrinsic component of membrane	GO:0005515//protein binding	GO:0006810//transport	gi|108869229|gb|EAT33454.1|/5.31076e-33/AAEL014273-PA, partial [Aedes aegypti]
AAEL009957	1548	42	94	7.78	19.26	1.30777	Up	3.5599e-07	4.25227e-06	-	-	-	GO:0004871//signal transducer activity	-	gi|157124767|ref|XP_001660514.1|/0/lipocalin-1 interacting membrane receptor (limr) [Aedes aegypti]
AAEL004875	10926	38	85	0.97	2.4	1.30698	Up	1.31648e-06	1.40588e-05	-	K10297|1|0.0|1400|dan:Dana_GF17149|F-box protein 11	GO:0044444	GO:0046914//transition metal ion binding;GO:0019787//small conjugating protein transferase activity	GO:0070922;GO:0032446//protein modification by small protein conjugation;GO:0060968//regulation of gene silencing	gi|347966462|ref|XP_321355.5|/0/AGAP001731-PA [Anopheles gambiae str. PEST]
AAEL009377	555	122	272	66.74	164.58	1.30217	Up	5.13086e-18	1.40656e-16	-	K04353|1|8e-90|329|aag:AaeL_AAEL009377|Ras-related protein Rap-1A	GO:0044444	GO:0032561//guanyl ribonucleotide binding;GO:0017111//nucleoside-triphosphatase activity;GO:0004620//phospholipase activity;GO:0016597//amino acid binding;GO:0032559;GO:0016812//hydrolase activity, acting on carbon-nitrogen (but not peptide) bonds, in cyclic amides;GO:0016743//carboxyl- or carbamoyltransferase activity	GO:0001751//compound eye photoreceptor cell differentiation;GO:0019856//pyrimidine nucleobase biosynthetic process;GO:0008360//regulation of cell shape;GO:0043408//regulation of MAPK cascade;GO:0006929//substrate-dependent cell migration;GO:0009207;GO:0009064//glutamine family amino acid metabolic process;GO:0019827//stem cell maintenance;GO:0001700//embryonic development via the syncytial blasto…	gi|108874538|gb|EAT38763.1|/1.33936e-88/AAEL009377-PA [Aedes aegypti]
AAEL018246	1810	36	80	5.67	13.96	1.29988	Up	3.0795e-06	3.12094e-05	-	K03514|1|0.0|777|aag:AaeL_AAEL012692|DNA polymerase sigma subunit [EC:2.7.7.7]	-	GO:0070566//adenylyltransferase activity;GO:0034061//DNA polymerase activity	GO:0007059//chromosome segregation;GO:0043629//ncRNA polyadenylation	gi|108870912|gb|EAT35137.1|/0/AAEL012692-PA [Aedes aegypti]
AAEL002125	1230	53.88	119.58	12.66	31.09	1.29617	Up	9.0367e-09	1.29574e-07	-	K11722|1|2e-87|323|nvi:100119446|bromodomain-containing protein 4	-	-	-	gi|108882526|gb|EAT46751.1|/4.90582e-149/AAEL002125-PA [Aedes aegypti]
AAEL000469	5631	33	73	1.64	4.02	1.2935	Up	9.10028e-06	8.55618e-05	-	K15697|1|2e-12|77.0|dre:414843|RING finger protein 114;K10668|3|4e-10|68.9|rno:317486|E3 ubiquitin-protein ligase RNF138 [EC:6.3.2.19]	GO:0044464	GO:0046914//transition metal ion binding	-	gi|108884297|gb|EAT48522.1|/0/AAEL000469-PA, partial [Aedes aegypti]
AAEL005833	2508	117	259	13.21	32.37	1.29303	Up	4.90858e-17	1.2679e-15	-	K01081|1|0.0|1040|aag:AaeL_AAEL005833|5'-nucleotidase [EC:3.1.3.5]	-	GO:0043169//cation binding	-	gi|157111333|ref|XP_001651490.1|/0/cytosolic purine 5-nucleotidase [Aedes aegypti]
AAEL014261	660	74.29	163.65	33.69	82.08	1.28471	Up	3.55312e-11	6.45243e-10	-	K12163|1|4e-13|75.1|dre:100148477|AN1-type zinc finger and ubiquitin domain-containing protein 1	-	GO:0003676//nucleic acid binding;GO:0046914//transition metal ion binding	-	gi|157125547|ref|XP_001654380.1|/1.26512e-61/zinc finger protein [Aedes aegypti]
AAEL003343	1638	30	66	5.24	12.76	1.28399	Up	2.6998e-05	0.000236729	-	K12169|1|1e-15|85.1|dgr:Dgri_GH14527|Kip1 ubiquitination-promoting complex protein 1 [EC:6.3.2.19]	-	GO:0046914//transition metal ion binding	-	gi|403182563|gb|EAT45384.2|/0/AAEL003343-PA [Aedes aegypti]
AAEL007881	2832	66	145	6.59	16.01	1.28062	Up	4.67574e-10	7.76216e-09	-	K10105|1|0.0|763|aag:AaeL_AAEL007881|lipoyltransferase 1	-	-	GO:0043412//macromolecule modification	gi|108876166|gb|EAT40391.1|/0/AAEL007881-PA [Aedes aegypti]
AAEL002879	2841	134	294	13.33	32.36	1.27953	Up	7.34106e-19	2.09264e-17	-	K13161|1|3e-142|506|mgp:100542498|heterogeneous nuclear ribonucleoprotein R	GO:0005681//spliceosomal complex	GO:0003723//RNA binding	GO:0000377	gi|157132620|ref|XP_001656100.1|/0/heterogeneous nuclear ribonucleoprotein r [Aedes aegypti]
AAEL007888	7382	268	587	10.15	24.61	1.27776	Up	5.7635e-36	2.46933e-34	-	K06107|1|0.0|2836|aag:AaeL_AAEL007888|erythrocyte membrane protein band 4.1	GO:0043296//apical junction complex;GO:0043232;GO:0044444	GO:0008092//cytoskeletal protein binding	GO:0009954//proximal/distal pattern formation;GO:0007043//cell-cell junction assembly;GO:0007525//somatic muscle development;GO:0040003//chitin-based cuticle development;GO:0006605//protein targeting;GO:0021782//glial cell development;GO:0001700//embryonic development via the syncytial blastoderm;GO:0035150//regulation of tube size;GO:0007431//salivary gland development;GO:0009653//anatomical str…	gi|108876167|gb|EAT40392.1|/0/AAEL007888-PA [Aedes aegypti]
AAEL004589	2040	84	184	11.71	28.39	1.27764	Up	2.51536e-12	4.91732e-11	-	K14684|1|0.0|926|aag:AaeL_AAEL004589|solute carrier family 25 (mitochondrial phosphate transporter), member 23/24/25/41	GO:0019866//organelle inner membrane;GO:0031224//intrinsic component of membrane	GO:0046872//metal ion binding;GO:0005215//transporter activity	GO:0006810//transport	gi|108879780|gb|EAT44005.1|/0/AAEL004589-PA [Aedes aegypti]
AAEL008340	4602	181	396	11.04	26.74	1.27626	Up	9.52028e-25	3.30668e-23	-	K06756|1|2e-161|571|xtr:100216214|neuronal cell adhesion molecule	GO:0005918//septate junction;GO:0042995//cell projection	GO:0046872//metal ion binding	GO:0007043//cell-cell junction assembly;GO:0048812//neuron projection morphogenesis;GO:0007444//imaginal disc development;GO:0035150//regulation of tube size;GO:0007169//transmembrane receptor protein tyrosine kinase signaling pathway;GO:0007272;GO:0048667//cell morphogenesis involved in neuron differentiation;GO:0007420//brain development;GO:0021675//nerve development;GO:0048588//developmental c…	gi|157118545|ref|XP_001659157.1|/0/cell adhesion molecule [Aedes aegypti]
AAEL001574	3099	96	210	8.74	21.16	1.27563	Up	7.8147e-14	1.66908e-12	-	K04557|1|1e-93|345|dre:335925|peanut-like protein 1 (cell division control related protein 1)	GO:0015630//microtubule cytoskeleton;GO:0045171//intercellular bridge;GO:0044459;GO:0032156	GO:0017111//nucleoside-triphosphatase activity;GO:0019899//enzyme binding;GO:0032561//guanyl ribonucleotide binding;GO:0015631//tubulin binding	GO:0000912//assembly of actomyosin apparatus involved in cytokinesis;GO:0006915//apoptotic process;GO:0006887//exocytosis;GO:0001751//compound eye photoreceptor cell differentiation	gi|157120289|ref|XP_001653590.1|/0/septin [Aedes aegypti]
AAEL007927	1915	91.67	200.45	13.64	33	1.27462	Up	2.42506e-13	5.04398e-12	-	K03260|1|3e-165|582|cqu:CpipJ_CPIJ002918|translation initiation factor 4G	-	GO:0008135//translation factor activity, nucleic acid binding;GO:0034212//peptide N-acetyltransferase activity	GO:0048102//autophagic cell death;GO:0006412//translation	gi|170033341|ref|XP_001844536.1|/5.74343e-164/eukaryotic translation initiation factor 4 gamma [Culex quinquefasciatus]
AAEL001509	2724	28	61	2.91	7.01	1.2684	Up	6.35574e-05	0.000523306	-	K08810|1|2e-22|109|bfo:BRAFLDRAFT_67006|triple functional domain protein [EC:2.7.11.1];K15048|3|2e-21|105|isc:IscW_ISCW021530|kalirin [EC:2.7.11.1]	GO:0044464	GO:0005088//Ras guanyl-nucleotide exchange factor activity;GO:0005085//guanyl-nucleotide exchange factor activity	GO:0007266//Rho protein signal transduction;GO:0035556//intracellular signal transduction	gi|108883139|gb|EAT47364.1|/0/AAEL001509-PB [Aedes aegypti]
AAEL008832	3450	130	282	10.62	25.48	1.26258	Up	8.02962e-18	2.15985e-16	-	K09407|1|2e-51|205|tca:100141565|forkhead box protein N	GO:0043231//intracellular membrane-bounded organelle	GO:0003677//DNA binding;GO:0001071//nucleic acid binding transcription factor activity	GO:0006351//transcription, DNA-templated	gi|157119922|ref|XP_001659572.1|/0/forkhead box protein (AaegFOXN1) [Aedes aegypti]
AAEL004129	2480	32	65	3.43	8.22	1.26093	Up	0.000109609	0.000853376	-	K15044|1|2e-25|120|dvi:Dvir_GJ19635|Arf-GAP domain and FG repeats-containing protein 1	GO:0043231//intracellular membrane-bounded organelle;GO:0043231//intracellular membrane-bounded organelle	GO:0005083//small GTPase regulator activity;GO:0046914//transition metal ion binding;GO:0005083//small GTPase regulator activity;GO:0046914//transition metal ion binding	GO:0032012//regulation of ARF protein signal transduction;GO:0032012//regulation of ARF protein signal transduction	gi|108880264|gb|EAT44489.1|/0/AAEL004129-PB [Aedes aegypti]
AAEL018288	28366	281	609	2.76	6.61	1.25998	Up	1.37291e-36	5.95343e-35	-	K10382|1|0.0|1869|tgu:100220178|dystonin	GO:0043232	GO:0046872//metal ion binding	GO:0022402//cell cycle process	gi|157132356|ref|XP_001656015.1|/0/kakapo [Aedes aegypti]
AAEL017083	1928	130	281	19.21	45.94	1.25789	Up	1.16269e-17	3.09259e-16	-	-	-	-	-	gi|403182399|gb|EJY57357.1|/7.75754e-76/AAEL017083-PA [Aedes aegypti]
AAEL004412	3915	51	110	3.66	8.75	1.25744	Up	9.59378e-08	1.23238e-06	-	K08836|1|0.0|1820|aag:AaeL_AAEL004412|STE20-like kinase [EC:2.7.11.1]	-	GO:0000166//nucleotide binding;GO:0004702//receptor signaling protein serine/threonine kinase activity	GO:0001934//positive regulation of protein phosphorylation	gi|157105897|ref|XP_001649074.1|/0/polo kinase kinase [Aedes aegypti]
AAEL003901	6098	27	58	1.24	2.95	1.25037	Up	0.000118172	0.000916059	-	K12163|1|4e-19|99.0|phu:Phum_PHUM268910|AN1-type zinc finger and ubiquitin domain-containing protein 1	-	GO:0046872//metal ion binding	-	gi|108880566|gb|EAT44791.1|/0/AAEL003901-PA [Aedes aegypti]
AAEL010258	1064.65	96.71	188.35	24	56.91	1.24565	Up	2.05314e-10	3.49767e-09	-	K12163|1|4e-13|75.1|dre:100148477|AN1-type zinc finger and ubiquitin domain-containing protein 1	-	GO:0003676//nucleic acid binding;GO:0046914//transition metal ion binding;GO:0003676//nucleic acid binding;GO:0046914//transition metal ion binding;GO:0003676//nucleic acid binding;GO:0046914//transition metal ion binding	-	gi|157125547|ref|XP_001654380.1|/1.26512e-61/zinc finger protein [Aedes aegypti]
AAEL011657	1560	108	231	19.84	46.95	1.24271	Up	1.55889e-14	3.50749e-13	-	K15043|1|2e-137|489|spu:583874|importin subunit alpha-2	GO:0005635//nuclear envelope	GO:0022892	GO:0006605//protein targeting	gi|157129937|ref|XP_001661825.1|/0/importin alpha [Aedes aegypti]
AAEL008902	8111	44	94	1.52	3.58	1.23589	Up	1.02744e-06	1.15406e-05	-	K14951|1|0.0|2551|aag:AaeL_AAEL008902|cation-transporting ATPase 13A3/4/5 [EC:3.6.3.-]	GO:0031224//intrinsic component of membrane	GO:0042625//ATPase activity, coupled to transmembrane movement of ions;GO:0032559	GO:0009206;GO:0006811//ion transport;GO:0009207	gi|157120096|ref|XP_001659588.1|/0/cation-transporting atpase fly [Aedes aegypti]
AAEL012553	3408	71	151	5.87	13.82	1.23533	Up	6.61984e-10	1.08885e-08	-	K04447|1|0.0|2180|aag:AaeL_AAEL012553|Janus kinase 2 [EC:2.7.10.2]	-	-	-	-
AAEL005881	2354	39	83	4.7	11.06	1.23462	Up	4.79524e-06	4.73241e-05	-	K10636|1|0.0|848|aag:AaeL_AAEL005881|autocrine motility factor receptor [EC:6.3.2.19]	-	GO:0004871//signal transducer activity;GO:0046914//transition metal ion binding	-	gi|157111382|ref|XP_001651538.1|/0/autocrine motility factor receptor, amfr [Aedes aegypti]
AAEL013128	1991	82	174	11.72	27.53	1.23203	Up	3.6796e-11	6.64837e-10	-	K10203|1|9e-71|268|gga:428772|elongation of very long chain fatty acids protein 6 [EC:2.3.1.-]	GO:0031224//intrinsic component of membrane	-	-	gi|108870432|gb|EAT34657.1|/0/AAEL013128-PA [Aedes aegypti]
AAEL014494	3640	38.36	81.42	2.97	6.97	1.2307	Up	6.06022e-06	5.83592e-05	-	K01874|1|0.0|1909|aag:AaeL_AAEL014494|methionyl-tRNA synthetase [EC:6.1.1.10]	GO:0044424	GO:0004812//aminoacyl-tRNA ligase activity;GO:0032559	GO:0006418//tRNA aminoacylation for protein translation	gi|122937774|gb|ABM68611.1|/0/AAEL014709-PA [Aedes aegypti]
AAEL002551	5739	153	322	7.47	17.4	1.21991	Up	3.91954e-19	1.1354e-17	-	K03163|1|0.0|1123|aag:AaeL_AAEL002551|DNA topoisomerase I [EC:5.99.1.2]	-	-	-	gi|157167753|ref|XP_001655613.1|/0/DNA topoisomerase type I [Aedes aegypti]
AAEL011975	10683	30.66	64.3	0.8	1.86	1.21723	Up	5.80256e-05	0.000480524	-	K11853|1|0.0|6425|aag:AaeL_AAEL011975|ubiquitin carboxyl-terminal hydrolase 34 [EC:3.1.2.15]	-	-	-	-
AAEL001176	1717	269	565	44.77	104.05	1.21667	Up	2.94424e-32	1.20377e-30	-	K01611|1|0.0|723|aag:AaeL_AAEL001176|S-adenosylmethionine decarboxylase [EC:4.1.1.50]	-	GO:0016831//carboxy-lyase activity	GO:0006596//polyamine biosynthetic process	gi|157115295|ref|XP_001658186.1|/0/s-adenosylmethionine decarboxylase [Aedes aegypti]
AAEL009646	4131	89	187	6.06	14.08	1.21626	Up	1.06581e-11	1.99109e-10	-	K03258|1|8e-152|539|aag:AaeL_AAEL009646|translation initiation factor 4B	GO:0044444	GO:0008135//translation factor activity, nucleic acid binding	GO:0006412//translation	gi|108874228|gb|EAT38453.1|/1.78135e-150/AAEL009646-PA [Aedes aegypti]
AAEL006730	7293	153	321	5.87	13.62	1.21429	Up	5.61936e-19	1.61472e-17	-	K08282|1|1e-161|573|cel:ZC504.4|non-specific serine/threonine protein kinase [EC:2.7.11.1];K04407|3|5e-153|544|mdo:100017539|mitogen-activated protein kinase kinase kinase kinase 4 [EC:2.7.11.1]	GO:0044444	GO:0030695//GTPase regulator activity;GO:0032559;GO:0008349//MAP kinase kinase kinase kinase activity	GO:0008360//regulation of cell shape;GO:0040023//establishment of nucleus localization;GO:0009886//post-embryonic morphogenesis;GO:0001700//embryonic development via the syncytial blastoderm;GO:0006935//chemotaxis;GO:0007292//female gamete generation;GO:0006464//cellular protein modification process;GO:0001738//morphogenesis of a polarized epithelium;GO:0000165//MAPK cascade	gi|568259522|gb|ETN67419.1|/0/misshapen [Anopheles darlingi]
AAEL004981	4854	84	176	4.86	11.26	1.21218	Up	4.82028e-11	8.60077e-10	-	K01530|1|0.0|2048|aag:AaeL_AAEL004981|phospholipid-translocating ATPase [EC:3.6.3.1]	GO:0031224//intrinsic component of membrane	GO:0042625//ATPase activity, coupled to transmembrane movement of ions;GO:0046872//metal ion binding;GO:0005548//phospholipid transporter activity;GO:0032559	GO:0009206;GO:0006869//lipid transport	gi|157108198|ref|XP_001650119.1|/0/cation-transporting atpase [Aedes aegypti]
AAEL004865	5624	1482	3102	73.84	171.05	1.21194	Up	5.3876e-168	7.00878e-166	-	K10146|1|7e-141|503|aga:AgaP_AGAP001730|cyclin G2	GO:0005694//chromosome	-	-	gi|157107846|ref|XP_001649965.1|/0/cyclin g [Aedes aegypti]
AAEL012750	3563	238	497	18.81	43.47	1.20852	Up	2.79378e-28	1.04657e-26	-	K03141|1|0.0|1196|aag:AaeL_AAEL012750|transcription initiation factor TFIIH subunit 1	GO:0005667//transcription factor complex	-	GO:0006352//DNA-templated transcription, initiation	gi|108870833|gb|EAT35058.1|/0/AAEL012750-PA [Aedes aegypti]
AAEL014042	2655	102	213	10.87	25.12	1.20848	Up	5.43394e-13	1.0983e-11	-	K04354|1|0.0|910|aag:AaeL_AAEL014042|protein phosphatase 2 (formerly 2A), regulatory subunit B	GO:0043231//intracellular membrane-bounded organelle;GO:0015630//microtubule cytoskeleton;GO:0008287//protein serine/threonine phosphatase complex;GO:0043231//intracellular membrane-bounded organelle;GO:0015630//microtubule cytoskeleton;GO:0008287//protein serine/threonine phosphatase complex	GO:0019888//protein phosphatase regulator activity;GO:0004721//phosphoprotein phosphatase activity;GO:0019888//protein phosphatase regulator activity;GO:0004721//phosphoprotein phosphatase activity	GO:0003002//regionalization;GO:0030011//maintenance of cell polarity;GO:0048513//organ development;GO:0007067//mitotic nuclear division;GO:0007405//neuroblast proliferation;GO:0009792//embryo development ending in birth or egg hatching;GO:0007166//cell surface receptor signaling pathway;GO:0006464//cellular protein modification process;GO:0003002//regionalization;GO:0030011//maintenance of cell p…	gi|157138669|ref|XP_001657334.1|/0/protein phosphatase pp2a regulatory subunit b [Aedes aegypti]
AAEL018120	4182	35	73	2.35	5.43	1.20829	Up	2.58368e-05	0.000227383	-	K04688|1|0.0|866|aag:AaeL_AAEL000728|p70 ribosomal S6 kinase [EC:2.7.11.1]	GO:0043232;GO:0030529//ribonucleoprotein complex	GO:0004674//protein serine/threonine kinase activity;GO:0032559	GO:0006909//phagocytosis;GO:0048812//neuron projection morphogenesis;GO:0010259//multicellular organismal aging;GO:0023052//signaling;GO:0030036//actin cytoskeleton organization;GO:0045927//positive regulation of growth;GO:0030537//larval behavior;GO:0007292//female gamete generation;GO:0006464//cellular protein modification process;GO:0033554//cellular response to stress;GO:0016049//cell growth;…	gi|157109405|ref|XP_001650653.1|/0/ribosomal protein S6 kinase [Aedes aegypti]
AAEL009317	3464	239	499	19.44	44.91	1.20801	Up	2.2278e-28	8.38943e-27	-	K07976|1|1e-118|428|aag:AaeL_AAEL009317|Rab family, other;K07904|2|4e-118|427|cqu:CpipJ_CPIJ004082|Ras-related protein Rab-11A	GO:0033267;GO:0031967;GO:0012505//endomembrane system;GO:0032155;GO:0005798//Golgi-associated vesicle;GO:0005815//microtubule organizing center	GO:0032561//guanyl ribonucleotide binding;GO:0017111//nucleoside-triphosphatase activity	GO:0006906//vesicle fusion;GO:0007017//microtubule-based process;GO:0001709//cell fate determination;GO:0044087;GO:0034331;GO:0042051//compound eye photoreceptor development;GO:0001700//embryonic development via the syncytial blastoderm;GO:0007281//germ cell development;GO:0007297//ovarian follicle cell migration;GO:0035556//intracellular signal transduction;GO:0007293//germarium-derived egg cham…	gi|157122009|ref|XP_001659918.1|/2.78457e-117/rab11 [Aedes aegypti]
AAEL011182	2224	60	125	7.66	17.66	1.20507	Up	3.61358e-08	4.87833e-07	-	K10349|1|2e-85|317|dre:567119|Fem-1 homolog b	-	-	-	gi|157128550|ref|XP_001661480.1|/0/sex-determining protein fem-1 [Aedes aegypti]
AAEL000906	3732	183	381	13.8	31.8	1.20436	Up	6.17364e-22	1.95453e-20	-	K12495|1|0.0|1942|aag:AaeL_AAEL000906|IQ motif and SEC7 domain-containing protein	GO:0044464	GO:0005083//small GTPase regulator activity	GO:0007010//cytoskeleton organization;GO:0002118//aggressive behavior;GO:0000768//syncytium formation by plasma membrane fusion;GO:0032011//ARF protein signal transduction	gi|157111672|ref|XP_001651676.1|/0/guanyl-nucleotide exchange factor [Aedes aegypti]
AAEL012421	4498	44.8	93.35	2.8	6.45	1.20387	Up	1.49054e-06	1.58232e-05	-	K10414|1|1e-124|449|dmo:Dmoj_GI22290|dynein heavy chain 2, cytosolic;K04601|4|1e-75|286|bfo:BRAFLDRAFT_130073|cadherin EGF LAG seven-pass G-type receptor 2 (flamingo)	-	-	-	-
AAEL004307	1507.44	243	464	42.61	97.71	1.19731	Up	2.23814e-22	7.18112e-21	-	-	-	-	-	gi|157105488|ref|XP_001648891.1|/0/n-myc downstream regulated [Aedes aegypti]
AAEL005423	2912	30	62	2.91	6.66	1.1945	Up	0.000122514	0.000945616	-	K08023|1|6e-154|545|aml:100472196|latent transforming growth factor beta binding protein;K15074|3|8e-10|67.0|cbr:CBG18386|BTB/POZ domain-containing adapter for CUL3-mediated RhoA degradation protein	GO:0005887//integral component of plasma membrane	GO:0005267//potassium channel activity	GO:0030001//metal ion transport	gi|108878906|gb|EAT43131.1|/0/AAEL005423-PA [Aedes aegypti]
AAEL006582	4016.31	563	1150	38.94	89.1	1.19417	Up	1.20166e-60	6.66503e-59	-	K05853|1|0.0|1908|aag:AaeL_AAEL006582|Ca2+ transporting ATPase, sarcoplasmic/endoplasmic reticulum [EC:3.6.3.8]	GO:0031224//intrinsic component of membrane;GO:0005789//endoplasmic reticulum membrane;GO:0031224//intrinsic component of membrane;GO:0005789//endoplasmic reticulum membrane;GO:0005789//endoplasmic reticulum membrane;GO:0031224//intrinsic component of membrane	GO:0043169//cation binding;GO:0019829//cation-transporting ATPase activity;GO:0032559;GO:0043169//cation binding;GO:0019829//cation-transporting ATPase activity;GO:0032559;GO:0019829//cation-transporting ATPase activity;GO:0032559;GO:0043169//cation binding	GO:0009206;GO:0070838//divalent metal ion transport;GO:0009206;GO:0070838//divalent metal ion transport;GO:0032879//regulation of localization;GO:0070838//divalent metal ion transport;GO:0007268//synaptic transmission;GO:0009206	gi|157113751|ref|XP_001652084.1|/0/calcium-transporting atpase sarcoplasmic/endoplasmic reticulum type (calcium pump) [Aedes aegypti]
AAEL000328	4209	576	1185	38.46	87.56	1.18691	Up	2.74718e-63	1.54772e-61	-	K13953|1|4e-25|118|cin:100187292|alcohol dehydrogenase, propanol-preferring [EC:1.1.1.1];K00665|5|1e-10|70.5|aga:AgaP_AGAP008468|fatty acid synthase, animal type [EC:2.3.1.85]	-	GO:0046914//transition metal ion binding;GO:0003824//catalytic activity	GO:0008152//metabolic process;GO:0006950//response to stress	gi|108884422|gb|EAT48647.1|/0/AAEL000328-PA [Aedes aegypti]
AAEL001440	10257	56	115	1.52	3.46	1.1867	Up	1.88428e-07	2.34063e-06	-	K11320|1|0.0|3137|aag:AaeL_AAEL001440|E1A-binding protein p400 [EC:3.6.4.-]	GO:0043231//intracellular membrane-bounded organelle	GO:0017111//nucleoside-triphosphatase activity;GO:0003676//nucleic acid binding;GO:0032559	GO:0048519//negative regulation of biological process;GO:0007447//imaginal disc pattern formation;GO:0051276//chromosome organization;GO:0000380//alternative mRNA splicing, via spliceosome;GO:0008593//regulation of Notch signaling pathway;GO:0007292//female gamete generation;GO:0002376//immune system process;GO:0009791//post-embryonic development	gi|157119050|ref|XP_001659312.1|/0/E1a binding protein P400 [Aedes aegypti]
AAEL003383	1284	31.8	65.43	7.15	16.27	1.1862	Up	6.66364e-05	0.000544895	-	K05692|1|8e-120|431|smm:Smp_046590|actin beta/gamma 1	GO:0005875//microtubule associated complex;GO:0015629//actin cytoskeleton	GO:0008092//cytoskeletal protein binding;GO:0032559;GO:0005198//structural molecule activity	GO:0000087//mitotic M phase	gi|157136017|ref|XP_001656729.1|/0/actin [Aedes aegypti]
AAEL008198	3922	160	328	11.47	26.03	1.18231	Up	1.38074e-18	3.88945e-17	-	K06252|1|7e-66|253|pon:100443502|tenascin	-	-	-	gi|108875803|gb|EAT40028.1|/0/AAEL008198-PA, partial [Aedes aegypti]
AAEL017012	5685	230	471	11.34	25.69	1.17979	Up	5.89996e-26	2.11071e-24	-	-	-	-	-	gi|403183394|gb|EJY58065.1|/1.45734e-65/AAEL017012-PC [Aedes aegypti]
AAEL004381	5980	55.64	113.97	2.61	5.91	1.17911	Up	2.37826e-07	2.90879e-06	-	K04495|1|1e-10|71.2|spu:587141|transcription factor SOX17 (SOX group F);K09267|3|1e-09|67.4|tsp:Tsp_06143|transcription factor SOX1/2/3/14/21 (SOX group B);K09270|5|2e-09|66.6|acs:100556585|transcription factor SOX7/8/9/10/18 (SOX group E/F)	-	-	GO:0009653//anatomical structure morphogenesis;GO:0048513//organ development;GO:0009987//cellular process;GO:0065007//biological regulation	gi|157105748|ref|XP_001649010.1|/0/capicua protein [Aedes aegypti]
AAEL008248	2359	53	108	6.37	14.37	1.17369	Up	5.42656e-07	6.31334e-06	-	K15026|1|0.0|1107|aag:AaeL_AAEL008248|translation initiation factor 2A	GO:0044424	GO:0003723//RNA binding	GO:0006412//translation	gi|108875761|gb|EAT39986.1|/0/AAEL008248-PA [Aedes aegypti]
AAEL008564	4448	282	574	17.8	40.11	1.17208	Up	6.307e-31	2.47948e-29	-	K04550|1|2e-39|166|xtr:100485788|low density lipoprotein-related protein 1 (alpha-2-macroglobulin receptor)	GO:0031224//intrinsic component of membrane	-	GO:0007292//female gamete generation;GO:0048232//male gamete generation;GO:0048869//cellular developmental process	gi|157119199|ref|XP_001653297.1|/0/low-density lipoprotein receptor (ldl) [Aedes aegypti]
AAEL007042	4811.34	443	897	25.79	57.9	1.16675	Up	6.57784e-47	3.26836e-45	-	K13210|1|0.0|731|aag:AaeL_AAEL007042|far upstream element-binding protein	-	-	-	gi|157115057|ref|XP_001652539.1|/0/far upstream (fuse) binding protein [Aedes aegypti]
AAEL000093	3853	532	1078	38.84	87.1	1.16513	Up	4.25534e-56	2.23875e-54	-	K12380|1|0.0|1755|aag:AaeL_AAEL000093|Ras GTPase-activating protein 3	GO:0016020//membrane	GO:0005083//small GTPase regulator activity;GO:0008047//enzyme activator activity	GO:0007265//Ras protein signal transduction;GO:0045676//regulation of R7 cell differentiation;GO:0007424//open tracheal system development;GO:0051056//regulation of small GTPase mediated signal transduction;GO:0007143//female meiotic division;GO:0007059//chromosome segregation;GO:0000578//embryonic axis specification;GO:0000087//mitotic M phase;GO:0007472//wing disc morphogenesis	gi|108884690|gb|EAT48915.1|/0/AAEL000093-PA [Aedes aegypti]
AAEL018697	4634	38.2	77.29	2.31	5.18	1.16506	Up	2.63396e-05	0.000231239	-	K14427|1|0.0|1889|aag:AaeL_AAEL011792|solute carrier family 12 (potassium/chloride transporter), member 4/5/6	GO:0031224//intrinsic component of membrane	GO:0015377//cation:chloride symporter activity;GO:0005275//amine transmembrane transporter activity	GO:0015698//inorganic anion transport;GO:0009612//response to mechanical stimulus;GO:0006865//amino acid transport;GO:0030001//metal ion transport	gi|306478629|gb|ADM89630.1|/0/SLC12-like K,Cl cotransporter [Aedes aegypti]
AAEL005839	1077	126	255	34	76.14	1.16312	Up	1.87425e-14	4.1907e-13	-	K00757|1|0.0|686|aag:AaeL_AAEL005839|uridine phosphorylase [EC:2.4.2.3]	GO:0044424	GO:0016763//transferase activity, transferring pentosyl groups	GO:0009117//nucleotide metabolic process	gi|157111325|ref|XP_001651486.1|/0/uridine phosphorylase [Aedes aegypti]
AAEL011371	2087	65	131	8.85	19.75	1.1581	Up	4.7332e-08	6.35385e-07	-	K12114|1|0.0|837|aag:AaeL_AAEL011371|vrille	-	GO:0005488//binding	-	gi|108872324|gb|EAT36549.1|/0/AAEL011371-PA [Aedes aegypti]
AAEL005985	3674	75	151	5.75	12.8	1.15451	Up	4.66102e-09	7.00622e-08	-	-	-	-	-	gi|108878269|gb|EAT42494.1|/0/AAEL005985-PA [Aedes aegypti]
AAEL013065	3509	125	251	10.03	22.3	1.15272	Up	4.72542e-14	1.03713e-12	-	K06672|1|9e-99|362|der:Dere_GG21418|cohesin loading factor subunit SCC2	-	GO:0016772//transferase activity, transferring phosphorus-containing groups	GO:0006796//phosphate-containing compound metabolic process	gi|157134392|ref|XP_001663274.1|/0/thiamin pyrophosphokinase [Aedes aegypti]
AAEL011248	1846	45	90	6.95	15.39	1.14691	Up	7.20828e-06	6.89509e-05	-	-	GO:0005911//cell-cell junction;GO:0031224//intrinsic component of membrane	GO:0022829//wide pore channel activity	-	gi|157128883|ref|XP_001661531.1|/0/innexin [Aedes aegypti]
AAEL018313	7599	249	498	9.16	20.28	1.14664	Up	3.57796e-26	1.28645e-24	-	K05701|1|0.0|2241|aga:AgaP_AGAP003546|tight junction protein 1;K00942|4|0.0|1179|dme:Dmel_CG31349|guanylate kinase [EC:2.7.4.8]	GO:0070161;GO:0005911//cell-cell junction	GO:0016776//phosphotransferase activity, phosphate group as acceptor	GO:0007423//sensory organ development;GO:0035153//epithelial cell type specification, open tracheal system;GO:0001700//embryonic development via the syncytial blastoderm;GO:0007155//cell adhesion;GO:0007444//imaginal disc development;GO:0043408//regulation of MAPK cascade;GO:0035146	gi|157134729|ref|XP_001656413.1|/0/tight junction protein [Aedes aegypti]
AAEL008645	4858	85	170	4.91	10.87	1.14656	Up	6.55546e-10	1.08074e-08	-	K13177|1|5e-08|62.0|bmy:Bm1_11355|ATP-dependent RNA helicase DDX1 [EC:3.6.4.13];K12169|2|1e-07|60.5|nve:NEMVE_v1g93222|Kip1 ubiquitination-promoting complex protein 1 [EC:6.3.2.19]	-	-	-	gi|108875342|gb|EAT39567.1|/0/AAEL008645-PA [Aedes aegypti]
AAEL010213	860	37.86	75.71	12.94	28.64	1.14619	Up	3.33798e-05	0.000288097	-	-	-	-	-	gi|108873615|gb|EAT37840.1|/2.09042e-80/AAEL010213-PA [Aedes aegypti]
AAEL007528	822	34	68	12.19	26.98	1.14619	Up	9.75176e-05	0.000767589	-	-	-	-	-	gi|668466622|gb|KFB53579.1|/9.96342e-45/AGAP012958-PA-like protein [Anopheles sinensis]
AAEL000840	1797	46	92	7.31	16.17	1.14538	Up	5.69688e-06	5.52319e-05	-	K01106|1|1e-177|623|aag:AaeL_AAEL000840|inositol-1,4,5-trisphosphate 5-phosphatase [EC:3.1.3.56]	-	GO:0016791//phosphatase activity	GO:0006796//phosphate-containing compound metabolic process	gi|157110905|ref|XP_001651302.1|/2.71126e-176/skeletal muscle/kidney enriched inositol 5-phosphatase [Aedes aegypti]
AAEL012035	3027	136	271	12.68	27.97	1.14133	Up	7.60208e-15	1.75461e-13	-	K02150|1|8e-98|359|aag:AaeL_AAEL012035|V-type H+-transporting ATPase subunit E [EC:3.6.3.14]	-	-	-	-
AAEL010652	327	136	271	134.78	296.86	1.13918	Up	7.60208e-15	1.76029e-13	-	-	-	GO:0003824//catalytic activity	-	gi|108873096|gb|EAT37321.1|/2.15233e-44/AAEL010652-PA [Aedes aegypti]
AAEL007915	6110	521	1035	23.88	52.5	1.13651	Up	6.8184e-52	3.50976e-50	-	K05763|1|5e-178|627|acs:100554515|moesin;K05762|2|2e-177|624|bfo:BRAFLDRAFT_219565|radixin	GO:0032991//macromolecular complex;GO:0043231//intracellular membrane-bounded organelle;GO:0070161;GO:0015629//actin cytoskeleton;GO:0015630//microtubule cytoskeleton;GO:0044444	GO:0008092//cytoskeletal protein binding	GO:0033036;GO:0048729//tissue morphogenesis;GO:0007315//pole plasm assembly;GO:0016056//rhodopsin mediated signaling pathway;GO:0009855//determination of bilateral symmetry;GO:0007635//chemosensory behavior;GO:0030036//actin cytoskeleton organization;GO:0035088//establishment or maintenance of apical/basal cell polarity;GO:0044091//membrane biogenesis;GO:0042051//compound eye photoreceptor develo…	gi|157117183|ref|XP_001652975.1|/0/moesin/ezrin/radixin [Aedes aegypti]
AAEL014743	933	68	135	21.33	46.86	1.13547	Up	4.74484e-08	6.35755e-07	-	K04511|1|2e-39|163|ptr:465217|prickle	-	GO:0001071//nucleic acid binding transcription factor activity;GO:0046914//transition metal ion binding	-	gi|108868777|gb|EAT33002.1|/0/AAEL014743-PA [Aedes aegypti]
AAEL010765	1770	130	258	20.97	46.05	1.13487	Up	4.2298e-14	9.34081e-13	-	K06528|1|6e-101|369|aag:AaeL_AAEL010765|lysosomal-associated membrane protein 1/2	-	-	-	gi|108872997|gb|EAT37222.1|/1.17974e-99/AAEL010765-PA [Aedes aegypti]
AAEL010021	1395	45.86	91	9.46	20.76	1.13389	Up	5.05258e-06	4.95222e-05	-	K08790|1|0.0|932|aag:AaeL_AAEL010021|serine/threonine kinase 38 [EC:2.7.11.1]	GO:0043231//intracellular membrane-bounded organelle	GO:0043169//cation binding;GO:0004672//protein kinase activity;GO:0032559	GO:0035556//intracellular signal transduction;GO:0010975//regulation of neuron projection development;GO:0006464//cellular protein modification process	gi|157124880|ref|XP_001660568.1|/0/serine/threonine-protein kinase 38 (ndr2 protein kinase) [Aedes aegypti]
AAEL004838	5312	71.69	142.01	3.78	8.29	1.13299	Up	1.67015e-08	2.33397e-07	-	K09299|1|2e-06|56.6|ssc:100739669|zinc finger homeobox protein 1/2	GO:0043229//intracellular organelle	-	-	gi|108879500|gb|EAT43725.1|/0/AAEL004838-PA [Aedes aegypti]
AAEL002539	2121	386	764	51.72	113.29	1.13123	Up	1.76168e-38	8.02854e-37	-	K10382|1|2e-13|78.6|mgp:100542468|dystonin	-	-	-	gi|157167757|ref|XP_001655615.1|/0/fimbrin/plastin [Aedes aegypti]
AAEL007928	3070	151.71	300.33	13.95	30.55	1.13091	Up	3.47438e-16	8.6018e-15	-	K03260|1|0.0|1544|aag:AaeL_AAEL007928|translation initiation factor 4G	-	GO:0008135//translation factor activity, nucleic acid binding	GO:0006412//translation	gi|157117248|ref|XP_001658715.1|/0/eukaryotic translation initiation factor 4 gamma [Aedes aegypti]
AAEL004567	2142	43	85	5.7	12.48	1.13058	Up	1.64272e-05	0.000148031	-	K06271|1|6e-10|67.0|mgp:100539565|talin	-	-	-	gi|108879823|gb|EAT44048.1|/0/AAEL004567-PA [Aedes aegypti]
AAEL012832	1237	40	79	9.34	20.42	1.12849	Up	3.33956e-05	0.000287886	-	K08360|1|3e-107|389|aag:AaeL_AAEL012832|cytochrome b-561	GO:0031224//intrinsic component of membrane;GO:0031224//intrinsic component of membrane	-	-	gi|157133663|ref|XP_001656283.1|/6.89723e-106/cytochrome B561 [Aedes aegypti]
AAEL003789	5323	230	454	12.11	26.46	1.12761	Up	2.07448e-23	6.90368e-22	-	-	-	GO:0022892	GO:0015031//protein transport	gi|108880664|gb|EAT44889.1|/0/AAEL003789-PA [Aedes aegypti]
AAEL011778	2528	35	69	3.92	8.55	1.12507	Up	0.000109583	0.000854104	-	K14855|1|6e-17|90.5|dwi:Dwil_GK24428|ribosome assembly protein 4	-	-	-	-
AAEL003678	2124	36	71	4.82	10.51	1.12466	Up	8.63478e-05	0.000685703	-	K07766|1|2e-101|370|aag:AaeL_AAEL003678|diphosphoinositol-polyphosphate diphosphatase [EC:3.6.1.52]	-	GO:0003824//catalytic activity	-	gi|108880778|gb|EAT45003.1|/5.09328e-100/AAEL003678-PA [Aedes aegypti]
AAEL006436	3583	36	71	2.83	6.17	1.12447	Up	8.63478e-05	0.000684943	-	K07190|1|0.0|2110|aag:AaeL_AAEL006436|phosphorylase kinase alpha/beta subunit	-	GO:0016772//transferase activity, transferring phosphorus-containing groups;GO:0015926//glucosidase activity;GO:0005515//protein binding	GO:0006073//cellular glucan metabolic process;GO:0006796//phosphate-containing compound metabolic process	gi|157113411|ref|XP_001657816.1|/0/phosphorylase b kinase beta, kpbb [Aedes aegypti]
AAEL003882	8098	37	73	1.28	2.79	1.12412	Up	6.80624e-05	0.000553394	-	K09291|1|0.0|3486|aag:AaeL_AAEL003882|nucleoprotein TPR	GO:0005635//nuclear envelope	-	GO:0006605//protein targeting	gi|108880559|gb|EAT44784.1|/0/AAEL003882-PA [Aedes aegypti]
AAEL003489	4020	60.76	119.46	4.25	9.25	1.12199	Up	3.05168e-07	3.68831e-06	-	K14859|1|5e-18|94.7|smm:Smp_173890|ribosome biogenesis protein SSF1/2	-	-	-	gi|108881034|gb|EAT45259.1|/0/AAEL003489-PA, partial [Aedes aegypti]
AAEL009470	3287	98.41	193.42	8.44	18.36	1.12125	Up	9.21236e-11	1.6116e-09	-	-	-	GO:0046872//metal ion binding	-	gi|108874430|gb|EAT38655.1|/0/AAEL009470-PA, partial [Aedes aegypti]
AAEL005861	7549	139	272	5.15	11.15	1.1144	Up	2.10356e-14	4.67421e-13	-	K04550|1|4e-126|454|mmu:16971|low density lipoprotein-related protein 1 (alpha-2-macroglobulin receptor)	GO:0031224//intrinsic component of membrane	-	-	gi|157169460|ref|XP_001651528.1|/0/vacuolar sorting protein (vps) [Aedes aegypti]
AAEL005321	4287	68	133	4.46	9.65	1.11349	Up	9.45486e-08	1.21672e-06	-	K07380|1|3e-174|613|mdo:100013863|contactin associated protein-like 2	-	-	-	gi|170051155|ref|XP_001861636.1|/0/neurexin-4 [Culex quinquefasciatus]
AAEL010879	1898	45	88	6.76	14.62	1.11285	Up	1.45222e-05	0.000132197	-	-	-	-	-	gi|108872863|gb|EAT37088.1|/7.37939e-63/AAEL010879-PA [Aedes aegypti]
AAEL002037	8834	105	205	3.32	7.17	1.11079	Up	3.63578e-11	6.58582e-10	-	K15224|1|2e-36|157|xla:398712|bromodomain adjacent to zinc finger domain protein 2A	-	GO:0005488//binding	GO:0048731	gi|108882584|gb|EAT46809.1|/0/AAEL002037-PA [Aedes aegypti]
AAEL011364	3906	81	158	5.83	12.59	1.11071	Up	6.53762e-09	9.58538e-08	-	K02374|1|2e-35|152|gga:422591|protein tyrosin phosphatase, non-receptor type 13 (PTPN13)	GO:0043232	-	-	gi|108872333|gb|EAT36558.1|/0/AAEL011364-PA [Aedes aegypti]
AAEL006868	1743	37	72	6.06	13.06	1.10777	Up	9.65932e-05	0.00076115	-	K00910|1|0.0|1149|aag:AaeL_AAEL006868|beta-adrenergic-receptor kinase [EC:2.7.11.15]	-	GO:0004674//protein serine/threonine kinase activity;GO:0004871//signal transducer activity;GO:0005543//phospholipid binding;GO:0005102//receptor binding;GO:0032559	GO:0003002//regionalization;GO:0009968//negative regulation of signal transduction;GO:0007186//G-protein coupled receptor signaling pathway;GO:0007602//phototransduction;GO:0006464//cellular protein modification process	gi|157114479|ref|XP_001652291.1|/0/beta-adrenergic receptor kinase [Aedes aegypti]
AAEL006254	2100	94	183	12.72	27.41	1.1076	Up	4.56888e-10	7.6024e-09	-	K10812|1|3e-143|509|aag:AaeL_AAEL006254|beta-1,3-glucuronyltransferase [EC:2.4.1.135 2.4.1.-]	GO:0044464	GO:0015020//glucuronosyltransferase activity	GO:0006687//glycosphingolipid metabolic process;GO:0006029//proteoglycan metabolic process	gi|157112723|ref|XP_001657617.1|/6.92497e-142/beta-1,3-glucuronyltransferase s, p [Aedes aegypti]
AAEL004946	2517.53	85	154	8.91	19.17	1.10535	Up	1.32891e-07	1.67401e-06	-	-	-	-	-	gi|108879408|gb|EAT43633.1|/0/AAEL004946-PA, partial [Aedes aegypti]
AAEL008958	3601	68	132	5.32	11.42	1.10206	Up	1.32992e-07	1.67233e-06	-	K09404|1|7e-165|582|aga:AgaP_AGAP000662|forkhead box protein K	-	GO:0003677//DNA binding	GO:0006351//transcription, DNA-templated	gi|157120350|ref|XP_001653620.1|/0/forkhead box protein (AaegFOXK1) [Aedes aegypti]
AAEL011069	1876	50	97	7.6	16.31	1.10169	Up	6.3209e-06	6.07877e-05	-	K10343|1|0.0|691|aag:AaeL_AAEL011069|SPRY domain-containing SOCS box protein 1/4	-	-	GO:0007165//signal transduction	gi|108872651|gb|EAT36876.1|/0/AAEL011069-PA [Aedes aegypti]
AAEL004453	2326	130	252	15.85	34.01	1.10148	Up	3.23162e-13	6.58753e-12	-	K11594|1|0.0|847|aag:AaeL_AAEL004453|ATP-dependent RNA helicase [EC:3.6.4.13]	GO:0015630//microtubule cytoskeleton;GO:0044297//cell body;GO:0031332;GO:0044444	GO:0042623//ATPase activity, coupled;GO:0003724//RNA helicase activity;GO:0032559	GO:0002164//larval development;GO:0007292//female gamete generation;GO:0048232//male gamete generation;GO:0035194//posttranscriptional gene silencing by RNA	gi|157106194|ref|XP_001649211.1|/0/DEAD box ATP-dependent RNA helicase [Aedes aegypti]
AAEL017363	6144	354	686	16.13	34.6	1.10103	Up	2.69514e-33	1.12115e-31	-	K03006|1|0.0|2934|cqu:CpipJ_CPIJ016666|DNA-directed RNA polymerase II subunit RPB1 [EC:2.7.7.6]	GO:0016591//DNA-directed RNA polymerase II, holoenzyme	GO:0034062//RNA polymerase activity;GO:0003676//nucleic acid binding	GO:0006351//transcription, DNA-templated	gi|403182441|gb|EJY57389.1|/0/AAEL017363-PA [Aedes aegypti]
AAEL018179	3457	75.8	146.81	6.18	13.24	1.09922	Up	2.62126e-08	3.60675e-07	-	K11804|1|0.0|869|aag:AaeL_AAEL009447|WD repeat-containing protein 42A	-	-	-	gi|157123224|ref|XP_001660068.1|/0/wd-repeat protein [Aedes aegypti]
AAEL006776	2067	273	528	37.56	80.39	1.09782	Up	6.65338e-26	2.3684e-24	-	K12485|1|0.0|749|aag:AaeL_AAEL006776|Rab11 family-interacting protein 3/4	-	-	-	gi|108877374|gb|EAT41599.1|/0/AAEL006776-PA [Aedes aegypti]
AAEL009706	3449	163	315	13.31	28.48	1.09744	Up	4.68688e-16	1.14845e-14	-	K15046|1|0.0|1570|aag:AaeL_AAEL009706|influenza virus NS1A-binding protein	-	-	-	gi|157123973|ref|XP_001654000.1|/0/ns1 binding protein [Aedes aegypti]
AAEL017515	3160	97	187	8.66	18.47	1.09274	Up	4.48968e-10	7.48803e-09	-	K09050|1|3e-82|307|cqu:CpipJ_CPIJ003805|cAMP response element-binding protein, invertebrate	-	GO:0003677//DNA binding	GO:0006351//transcription, DNA-templated	gi|22074729|gb|AAL92477.1|/1.92967e-109/cyclic-AMP response element binding protein [Aedes aegypti]
AAEL005512	2082	109	210	14.89	31.74	1.09196	Up	3.97816e-11	7.15169e-10	-	K10523|1|0.0|1027|aag:AaeL_AAEL005512|speckle-type POZ protein	GO:0043231//intracellular membrane-bounded organelle	GO:0005488//binding	GO:0043410//positive regulation of MAPK cascade;GO:0001736//establishment of planar polarity;GO:0006915//apoptotic process;GO:0009887//organ morphogenesis;GO:0032446//protein modification by small protein conjugation;GO:0006508//proteolysis;GO:0008589//regulation of smoothened signaling pathway;GO:0006606//protein import into nucleus	gi|157110262|ref|XP_001651027.1|/0/speckle-type poz protein [Aedes aegypti]
AAEL002804	3260	163.2	314.2	14.11	30.07	1.09161	Up	6.5354e-16	1.5905e-14	-	K07151|1|0.0|1514|aag:AaeL_AAEL002804|dolichyl-diphosphooligosaccharide--protein glycosyltransferase [EC:2.4.1.119]	GO:0005789//endoplasmic reticulum membrane	GO:0016758//transferase activity, transferring hexosyl groups	GO:0006464//cellular protein modification process	gi|157132109|ref|XP_001662467.1|/0/oligosaccharyl transferase [Aedes aegypti]
AAEL001375	915	67	129	21.45	45.7	1.09122	Up	2.35434e-07	2.88447e-06	-	K09276|1|9e-42|171|tca:656063|Y-box-binding protein 1;K06841|2|2e-36|153|dse:Dsec_GM24682|semaphorin 5	-	GO:0003676//nucleic acid binding	-	gi|157118310|ref|XP_001653164.1|/1.41737e-77/Y-box binding protein [Aedes aegypti]
AAEL009645	2833	431	829	42.99	91.51	1.08993	Up	2.79422e-39	1.28985e-37	-	-	GO:0043231//intracellular membrane-bounded organelle	GO:0003677//DNA binding;GO:0001071//nucleic acid binding transcription factor activity;GO:0005515//protein binding	GO:0006351//transcription, DNA-templated	gi|108874225|gb|EAT38450.1|/0/AAEL009645-PB [Aedes aegypti]
AAEL018350	5689	62	119	3.05	6.49	1.08941	Up	7.5367e-07	8.61423e-06	-	K07526|1|1e-18|97.4|tca:660987|SLIT-ROBO Rho GTPase activating protein	GO:0044464	-	GO:0023052//signaling	gi|157106159|ref|XP_001649194.1|/0/rho-gap 92b [Aedes aegypti]
AAEL004021	3299	126	242	10.77	22.89	1.0877	Up	1.57325e-12	3.13554e-11	-	K00108|1|0.0|761|dme:Dmel_CG9518|choline dehydrogenase [EC:1.1.99.1]	-	GO:0016491//oxidoreductase activity;GO:0050662//coenzyme binding	GO:0044281//small molecule metabolic process	gi|157104198|ref|XP_001648296.1|/0/glucose dehydrogenase [Aedes aegypti]
AAEL001411	7213.04	756	1452	29.35	62.31	1.0861	Up	2.8499e-67	1.6714e-65	-	K10352|1|0.0|3236|aag:AaeL_AAEL001411|myosin heavy chain	GO:0044448;GO:0032155;GO:0031674//I band;GO:0016459//myosin complex;GO:0044448;GO:0032155;GO:0031674//I band;GO:0016459//myosin complex	GO:0017022//myosin binding;GO:0032559;GO:0016887//ATPase activity;GO:0017022//myosin binding;GO:0032559;GO:0016887//ATPase activity	GO:0051234//establishment of localization;GO:0003012//muscle system process;GO:0035026//leading edge cell differentiation;GO:0035151//regulation of tube size, open tracheal system;GO:0007391//dorsal closure;GO:0003002//regionalization;GO:0035071//salivary gland cell autophagic cell death;GO:0030010//establishment of cell polarity;GO:0031034//myosin filament assembly;GO:0010927;GO:0001738//morphog…	gi|157118639|ref|XP_001659191.1|/0/myosin heavy chain, nonmuscle or smooth muscle [Aedes aegypti]
AAEL006564	3043	93	177	8.63	18.17	1.07413	Up	2.19452e-09	3.42834e-08	-	K15113|1|0.0|650|aag:AaeL_AAEL006564|solute carrier family 25 (mitochondrial iron transporter), member 28/37	GO:0019866//organelle inner membrane;GO:0043231//intracellular membrane-bounded organelle;GO:0031224//intrinsic component of membrane	GO:0022890//inorganic cation transmembrane transporter activity	GO:0003006//developmental process involved in reproduction;GO:0006826//iron ion transport	gi|157113673|ref|XP_001652049.1|/0/mitochondrial RNA splicing protein [Aedes aegypti]
AAEL002963	2653.43	264	503	28.2	59.35	1.07355	Up	5.12212e-24	1.72872e-22	-	-	-	-	-	gi|108881580|gb|EAT45805.1|/1.99184e-64/AAEL002963-PB [Aedes aegypti]
AAEL004351	2552.06	88	168	9.8	20.62	1.07319	Up	4.98294e-09	7.42769e-08	-	K08958|1|0.0|820|aag:AaeL_AAEL004351|casein kinase 1, gamma [EC:2.7.11.1]	GO:0016020//membrane;GO:0016020//membrane;GO:0016020//membrane	GO:0004672//protein kinase activity;GO:0032559;GO:0004672//protein kinase activity;GO:0032559;GO:0004672//protein kinase activity;GO:0032559	GO:0016477//cell migration;GO:0007166//cell surface receptor signaling pathway;GO:0008306//associative learning;GO:0006464//cellular protein modification process;GO:0016477//cell migration;GO:0007166//cell surface receptor signaling pathway;GO:0008306//associative learning;GO:0006464//cellular protein modification process;GO:0016477//cell migration;GO:0007166//cell surface receptor signaling path…	gi|157105690|ref|XP_001648981.1|/0/casein kinase [Aedes aegypti]
AAEL004534	3873	41	78	2.98	6.27	1.07315	Up	7.42768e-05	0.00059848	-	K03871|1|2e-162|574|tca:657278|von Hippel-Lindau disease tumor supressor;K10658|2|1e-08|63.9|xtr:493225|E3 ubiquitin-protein ligase MARCH3 [EC:6.3.2.19]	-	GO:0046914//transition metal ion binding	-	gi|108879850|gb|EAT44075.1|/0/AAEL004534-PA [Aedes aegypti]
AAEL012967	1332	298.43	567.44	64.55	135.81	1.0731	Up	8.59094e-27	3.16846e-25	-	K06972|1|2e-60|234|tca:663047|;K11322|2|2e-40|167|api:100158774|enhancer of polycomb-like protein;K12474|3|8e-11|68.9|gga:421982|low density lipoprotein receptor adapter protein 1	-	GO:0005488//binding	GO:0007420//brain development	gi|157134106|ref|XP_001663149.1|/1.82332e-176/ced-6 [Aedes aegypti]
AAEL013334	5130	296	562	16.18	34	1.07132	Up	1.87009e-26	6.79213e-25	-	-	-	-	-	gi|108870197|gb|EAT34422.1|/0/AAEL013334-PA [Aedes aegypti]
AAEL008351	2519.87	77	147	8.71	18.28	1.06952	Up	4.5306e-08	6.09332e-07	-	-	GO:0016020//membrane;GO:0016020//membrane	-	GO:0002165//instar larval or pupal development;GO:0048638//regulation of developmental growth;GO:0060180//female mating behavior;GO:0007041//lysosomal transport;GO:0042981//regulation of apoptotic process;GO:0007292//female gamete generation;GO:0006897//endocytosis;GO:0002165//instar larval or pupal development;GO:0048638//regulation of developmental growth;GO:0060180//female mating behavior;GO:0…	gi|108875652|gb|EAT39877.1|/0/AAEL008351-PA [Aedes aegypti]
AAEL010574	1384	77	146	16.01	33.58	1.06863	Up	6.3173e-08	8.30888e-07	-	-	-	-	-	gi|108873215|gb|EAT37440.1|/0/AAEL010574-PA [Aedes aegypti]
AAEL013880	678	192	364	84.57	177.36	1.06846	Up	1.23534e-17	3.27365e-16	-	-	GO:0043231//intracellular membrane-bounded organelle	-	GO:0014821;GO:0007610//behavior;GO:0048232//male gamete generation	gi|108869628|gb|EAT33853.1|/1.56931e-126/AAEL013880-PA [Aedes aegypti]
AAEL011019	3907	113	214	8.13	17.05	1.06844	Up	5.97592e-11	1.06099e-09	-	K10416|1|0.0|976|aag:AaeL_AAEL011019|dynein light intermediate chain 1, cytosolic	GO:0030286//dynein complex	GO:0016887//ATPase activity	GO:0048667//cell morphogenesis involved in neuron differentiation;GO:0007010//cytoskeleton organization;GO:0000087//mitotic M phase;GO:0007292//female gamete generation;GO:0048812//neuron projection morphogenesis;GO:0010769//regulation of cell morphogenesis involved in differentiation;GO:0010970//microtubule-based transport	gi|157128066|ref|XP_001661298.1|/0/dynein light intermediate chain [Aedes aegypti]
AAEL010483	2678	56	106	5.91	12.39	1.06795	Up	4.27582e-06	4.2432e-05	-	-	-	-	-	gi|157126348|ref|XP_001660869.1|/0/oxysterol binding protein [Aedes aegypti]
AAEL014408	1567.94	171	324	31.25	65.51	1.06786	Up	7.61142e-16	1.84609e-14	-	K01104|1|2e-100|367|dpo:Dpse_GA12648|protein-tyrosine phosphatase [EC:3.1.3.48]	GO:0043231//intracellular membrane-bounded organelle;GO:0043232;GO:0043231//intracellular membrane-bounded organelle;GO:0043232	GO:0004721//phosphoprotein phosphatase activity;GO:0004725//protein tyrosine phosphatase activity	GO:0000278//mitotic cell cycle;GO:0048731;GO:0048598//embryonic morphogenesis;GO:0022403;GO:0007017//microtubule-based process;GO:0006464//cellular protein modification process;GO:0009888//tissue development;GO:0006996//organelle organization;GO:0048598//embryonic morphogenesis;GO:0060541//respiratory system development;GO:0000087//mitotic M phase;GO:0007399//nervous system development;GO:0007017…	gi|170030652|ref|XP_001843202.1|/0/M-phase inducer phosphatase 2 [Culex quinquefasciatus]
AAEL013755	1212	132	250	31.49	66	1.06757	Up	1.49198e-12	2.99024e-11	-	K00871|1|7e-166|583|aag:AaeL_AAEL013755|phosphorylase kinase gamma subunit [EC:2.7.11.19]	GO:0043234//protein complex	GO:0005515//protein binding;GO:0004683//calmodulin-dependent protein kinase activity;GO:0032559	GO:0006006//glucose metabolic process;GO:0009653//anatomical structure morphogenesis;GO:0005977//glycogen metabolic process;GO:0006464//cellular protein modification process	gi|157137241|ref|XP_001663952.1|/1.39298e-164/phosphorylase kinase, gamma [Aedes aegypti]
AAEL001273	5417	85	161	4.4	9.22	1.06726	Up	1.38615e-08	1.96395e-07	-	K14007|1|0.0|1508|aag:AaeL_AAEL001273|protein transport protein SEC24	GO:0012507//ER to Golgi transport vesicle membrane	GO:0046914//transition metal ion binding	GO:0048193//Golgi vesicle transport;GO:0015031//protein transport	gi|108883429|gb|EAT47654.1|/0/AAEL001273-PA [Aedes aegypti]
AAEL013293	974	56.61	107.05	16.97	35.51	1.06524	Up	3.05738e-06	3.10732e-05	-	K14297|1|3e-77|288|aag:AaeL_AAEL007586|nuclear pore complex protein Nup98-Nup96	GO:0005635//nuclear envelope	-	GO:0051234//establishment of localization	gi|108870233|gb|EAT34458.1|/4.54479e-85/AAEL013293-PA [Aedes aegypti]
AAEL001484	3499.52	838	1585	67.49	141.18	1.06479	Up	6.49922e-71	3.94084e-69	-	K14290|1|0.0|2063|aag:AaeL_AAEL001484|exportin-1	-	GO:0022892;GO:0022892	GO:0015031//protein transport;GO:0015031//protein transport	gi|157119457|ref|XP_001653391.1|/0/chromosome region maintenance protein 1/exportin [Aedes aegypti]
AAEL014219	681	77.24	145.85	33.86	70.73	1.06274	Up	8.78902e-08	1.13307e-06	-	K00763|1|9e-130|462|aag:AaeL_AAEL014219|nicotinate phosphoribosyltransferase [EC:2.4.2.11]	GO:0044424	GO:0016763//transferase activity, transferring pentosyl groups	GO:0019359//nicotinamide nucleotide biosynthetic process;GO:0019357//nicotinate nucleotide biosynthetic process	gi|157103994|ref|XP_001648211.1|/1.69489e-128/nicotinate phosphoribosyltransferase [Aedes aegypti]
AAEL013390	2523	112	211	12.59	26.21	1.05784	Up	1.04237e-10	1.81023e-09	-	K06631|1|0.0|1106|aag:AaeL_AAEL013390|polo-like kinase 1 [EC:2.7.11.21]	GO:0005815//microtubule organizing center;GO:0000777//condensed chromosome kinetochore;GO:0005819//spindle;GO:0012505//endomembrane system;GO:0005815//microtubule organizing center;GO:0000777//condensed chromosome kinetochore;GO:0005819//spindle;GO:0012505//endomembrane system	GO:0004672//protein kinase activity;GO:0032559;GO:0004672//protein kinase activity;GO:0032559	GO:0033036;GO:0006909//phagocytosis;GO:0007097//nuclear migration;GO:0000741//karyogamy;GO:0007135//meiosis II;GO:0007405//neuroblast proliferation;GO:0007056//spindle assembly involved in female meiosis;GO:0006464//cellular protein modification process;GO:0007140//male meiosis;GO:0000087//mitotic M phase;GO:0033036;GO:0006909//phagocytosis;GO:0007097//nuclear migration;GO:0000741//karyogamy;GO:0…	gi|157135769|ref|XP_001663585.1|/0/serine/threonine protein kinase [Aedes aegypti]
AAEL010403	3041	108	203	10.02	20.85	1.05716	Up	2.60562e-10	4.40738e-09	-	K12483|1|0.0|1077|aag:AaeL_AAEL010403|EH domain-containing protein 1	-	GO:0046872//metal ion binding;GO:0032561//guanyl ribonucleotide binding;GO:0017111//nucleoside-triphosphatase activity	GO:0009207	gi|157126105|ref|XP_001654538.1|/0/past-1 [Aedes aegypti]
AAEL018174	3811	83	156	6.13	12.75	1.05654	Up	3.05498e-08	4.19547e-07	-	K04459|1|2e-164|580|aag:AaeL_AAEL001145|dual specificity phosphatase [EC:3.1.3.16 3.1.3.48]	-	GO:0008138//protein tyrosine/serine/threonine phosphatase activity	GO:0006796//phosphate-containing compound metabolic process;GO:0006464//cellular protein modification process	gi|668459710|gb|KFB47447.1|/0/AGAP012237-PA-like protein [Anopheles sinensis]
AAEL006847	2471	41	77	4.7	9.77	1.0557	Up	0.000104099	0.000814017	-	K10624|1|2e-21|105|ame:724670|E3 ubiquitin-protein ligase RBBP6 [EC:6.3.2.19]	-	-	-	gi|108877291|gb|EAT41516.1|/3.5409e-140/AAEL006847-PA [Aedes aegypti]
AAEL001896	2362.99	204	381	24.34	50.59	1.05552	Up	7.80876e-18	2.10837e-16	-	K09527|1|0.0|713|aag:AaeL_AAEL001896|DnaJ homolog subfamily C member 7	-	GO:0005515//protein binding;GO:0005515//protein binding	GO:0044267//cellular protein metabolic process;GO:0044267//cellular protein metabolic process	gi|108882721|gb|EAT46946.1|/0/AAEL001896-PB [Aedes aegypti]
AAEL015320	2300	79	148	9.74	20.2	1.05236	Up	7.68794e-08	1.00013e-06	-	K01062|1|2e-22|108|dre:394246|1-alkyl-2-acetylglycerophosphocholine esterase [EC:3.1.1.47]	-	-	-	gi|157111516|ref|XP_001651599.1|/0/striatin [Aedes aegypti]
AAEL005082	4008	76	142	5.33	11.02	1.04792	Up	1.53709e-07	1.92607e-06	-	K06052|1|0.0|2607|aag:AaeL_AAEL005082|jagged	GO:0031224//intrinsic component of membrane	GO:0046872//metal ion binding	GO:0007166//cell surface receptor signaling pathway;GO:0032501//multicellular organismal process	gi|157108576|ref|XP_001650292.1|/0/serrate protein [Aedes aegypti]
AAEL006242	13130	96	179	2.04	4.21	1.04525	Up	4.0821e-09	6.17493e-08	-	K06115|1|0.0|7453|aag:AaeL_AAEL006242|spectrin beta	-	GO:0008092//cytoskeletal protein binding	-	gi|157112672|ref|XP_001651841.1|/0/beta chain spectrin [Aedes aegypti]
AAEL010565	3138.98	236	434	20.96	43.17	1.04239	Up	1.86395e-19	5.4658e-18	-	K09404|1|1e-129|465|aga:AgaP_AGAP000662|forkhead box protein K	-	GO:0003677//DNA binding;GO:0001071//nucleic acid binding transcription factor activity;GO:0003677//DNA binding;GO:0001071//nucleic acid binding transcription factor activity;GO:0003677//DNA binding;GO:0001071//nucleic acid binding transcription factor activity	GO:0006351//transcription, DNA-templated;GO:0006351//transcription, DNA-templated;GO:0006351//transcription, DNA-templated	gi|108873234|gb|EAT37459.1|/0/AAEL010565-PC [Aedes aegypti]
AAEL009863	2604	910	1690	98.9	203.26	1.03928	Up	1.58076e-72	9.92134e-71	-	K14445|1|0.0|1008|aag:AaeL_AAEL009863|solute carrier family 13 (sodium-dependent dicarboxylate transporter), member 2/3/5	GO:0044464;GO:0044464	-	GO:0030001//metal ion transport;GO:0030001//metal ion transport	gi|108873994|gb|EAT38219.1|/0/AAEL009863-PA [Aedes aegypti]
AAEL003989	2528	49	91	5.49	11.28	1.03889	Up	3.06976e-05	0.000267204	-	K04632|1|0.0|781|aag:AaeL_AAEL003989|guanine nucleotide-binding protein G(s) subunit alpha	GO:0031234//extrinsic component of cytoplasmic side of plasma membrane	GO:0032561//guanyl ribonucleotide binding;GO:0005102//receptor binding;GO:0017111//nucleoside-triphosphatase activity;GO:0060089;GO:0032403//protein complex binding	GO:0007423//sensory organ development;GO:0048741//skeletal muscle fiber development;GO:0007267//cell-cell signaling;GO:0034285;GO:0050909//sensory perception of taste;GO:0030534//adult behavior;GO:0009207;GO:0007189//adenylate cyclase-activating G-protein coupled receptor signaling pathway;GO:0007472//wing disc morphogenesis	gi|157103999|ref|XP_001648212.1|/0/GTP-binding protein alpha subunit, gna [Aedes aegypti]
AAEL013644	3606	57.97	107.58	4.53	9.3	1.03772	Up	4.72038e-06	4.67141e-05	-	K11447|1|0.0|1874|aag:AaeL_AAEL013644|histone demethylase [EC:1.14.11.-]	-	-	-	gi|157136739|ref|XP_001663821.1|/0/ubiquitously transcribed sex (x/y) chromosome tetratricopeptide repeat protein [Aedes aegypti]
AAEL007197	2975	564	1046	53.53	109.86	1.03725	Up	1.95638e-45	9.58758e-44	-	K14209|1|0.0|991|aag:AaeL_AAEL007197|solute carrier family 36 (proton-coupled amino acid transporter)	GO:0031224//intrinsic component of membrane	-	-	gi|157115459|ref|XP_001658216.1|/0/amino acid transporter [Aedes aegypti]
AAEL014717	1260	158	293	36.2	74.29	1.03718	Up	7.3394e-14	1.57226e-12	-	K07297|1|0.0|760|aag:AaeL_AAEL014717|adiponectin receptor	GO:0031224//intrinsic component of membrane	GO:0004871//signal transducer activity	GO:0007165//signal transduction;GO:0006631//fatty acid metabolic process	gi|157106662|ref|XP_001649426.1|/0/adiponectin receptor [Aedes aegypti]
AAEL002402	1164	116	215	28.86	59.19	1.03628	Up	1.52406e-10	2.60876e-09	-	-	-	-	-	gi|108882233|gb|EAT46458.1|/0/AAEL002402-PA [Aedes aegypti]
AAEL014768	6948	212	393	8.54	17.51	1.03587	Up	4.58364e-18	1.27116e-16	-	K00264|1|0.0|4124|aag:AaeL_AAEL014768|glutamate synthase (NADPH/NADH) [EC:1.4.1.13 1.4.1.14]	-	GO:0046914//transition metal ion binding;GO:0051540;GO:0015930//glutamate synthase activity;GO:0050662//coenzyme binding;GO:0000166//nucleotide binding	GO:0006536//glutamate metabolic process	gi|157107014|ref|XP_001649585.1|/0/glutamate synthase [Aedes aegypti]
AAEL017462	2853.7	54	119	6.36	13.04	1.03585	Up	1.54885e-08	2.17722e-07	-	K14613|1|1e-14|82.8|tca:664418|MFS transporter, PCFT/HCP family, solute carrier family 46 (folate transporter), member 1/3;K08214|4|2e-08|62.0|hmg:100197202|MFS transporter, OCT family, solute carrier family 22 (organic cation transporter), member 18	GO:0031224//intrinsic component of membrane;GO:0031224//intrinsic component of membrane;GO:0031224//intrinsic component of membrane	GO:0008493//tetracycline transporter activity;GO:0008493//tetracycline transporter activity;GO:0008493//tetracycline transporter activity	GO:0015850//organic hydroxy compound transport;GO:0042221//response to chemical;GO:0015850//organic hydroxy compound transport;GO:0042221//response to chemical;GO:0015850//organic hydroxy compound transport;GO:0042221//response to chemical	gi|403182937|gb|EJY57733.1|/0/AAEL017462-PA, partial [Aedes aegypti]
AAEL010318	4066	161	298	11.13	22.8	1.03458	Up	5.11116e-14	1.11495e-12	-	K13126|1|0.0|1018|aag:AaeL_AAEL010318|polyadenylate-binding protein	-	GO:0003676//nucleic acid binding;GO:0003676//nucleic acid binding	-	gi|157125851|ref|XP_001654419.1|/0/polyadenylate-binding protein [Aedes aegypti]
AAEL007019	5985	742	1372	34.72	71.05	1.03307	Up	1.1856e-58	6.37816e-57	-	K14640|1|0.0|1267|aag:AaeL_AAEL007019|solute carrier family 20 (sodium-dependent phosphate transporter)	GO:0044464	GO:0015291//secondary active transmembrane transporter activity	GO:0015698//inorganic anion transport	gi|157114934|ref|XP_001652493.1|/0/phosphate transporter [Aedes aegypti]
AAEL008696	2384	66	122	7.85	16.05	1.03181	Up	1.55489e-06	1.64574e-05	-	K04500|1|0.0|790|aag:AaeL_AAEL008696|mothers against decapentaplegic homolog 2/3	GO:0043231//intracellular membrane-bounded organelle;GO:0043234//protein complex	GO:0001071//nucleic acid binding transcription factor activity	GO:0000278//mitotic cell cycle;GO:0007472//wing disc morphogenesis;GO:0007420//brain development;GO:0006935//chemotaxis;GO:0048812//neuron projection morphogenesis;GO:0006351//transcription, DNA-templated;GO:0007178//transmembrane receptor protein serine/threonine kinase signaling pathway	gi|157119562|ref|XP_001659425.1|/0/smad [Aedes aegypti]
AAEL007444	2947	193	356	18.49	37.75	1.02973	Up	2.44824e-16	6.10354e-15	-	-	-	GO:0003677//DNA binding;GO:0001071//nucleic acid binding transcription factor activity;GO:0005515//protein binding;GO:0003677//DNA binding;GO:0001071//nucleic acid binding transcription factor activity;GO:0005515//protein binding	GO:0006351//transcription, DNA-templated;GO:0006351//transcription, DNA-templated	gi|108876623|gb|EAT40848.1|/3.29689e-47/AAEL007444-PA [Aedes aegypti]
AAEL004221	3248	56	103	4.86	9.9	1.02647	Up	1.14852e-05	0.000106308	-	K00693|1|0.0|1314|aag:AaeL_AAEL004221|glycogen(starch) synthase [EC:2.4.1.11]	-	GO:0035251//UDP-glucosyltransferase activity	GO:0005977//glycogen metabolic process	gi|157105070|ref|XP_001648704.1|/0/glycogen synthase [Aedes aegypti]
AAEL005998	3677.3	87	161	6.71	13.64	1.02346	Up	3.2253e-08	4.41243e-07	-	K08013|1|2e-59|232|acs:100553026|signal-induced proliferation-associated gene 1	GO:0044464;GO:0044464	GO:0008047//enzyme activator activity;GO:0008047//enzyme activator activity	GO:0009966//regulation of signal transduction;GO:0007264//small GTPase mediated signal transduction;GO:0009966//regulation of signal transduction;GO:0007264//small GTPase mediated signal transduction	gi|157111971|ref|XP_001651774.1|/0/rap gtpase-activating protein [Aedes aegypti]
AAEL000758	3694.51	462	852	35.34	71.83	1.02328	Up	7.22474e-37	3.17135e-35	-	K03178|1|0.0|2068|aag:AaeL_AAEL000758|ubiquitin-activating enzyme E1 [EC:6.3.2.19]	-	GO:0003824//catalytic activity;GO:0032559;GO:0003824//catalytic activity;GO:0032559	GO:0043412//macromolecule modification;GO:0043412//macromolecule modification	gi|157110193|ref|XP_001650993.1|/0/ubiquitin-activating enzyme E1 [Aedes aegypti]
AAEL003658	6201	470	862	21.22	43.08	1.02159	Up	7.87872e-37	3.43733e-35	-	K05636|1|0.0|3637|aag:AaeL_AAEL003658|laminin, beta 1	GO:0044464;GO:0005578//proteinaceous extracellular matrix	GO:0046914//transition metal ion binding	GO:0048870//cell motility;GO:0009653//anatomical structure morphogenesis;GO:0071711//basement membrane organization	gi|157137637|ref|XP_001657107.1|/0/laminin beta-2 chain [Aedes aegypti]
AAEL007268	9810	76	139	2.16	4.38	1.0199	Up	4.05268e-07	4.82478e-06	-	K06112|1|8e-07|58.9|acs:100552066|membrane-associated guanylate kinase-related	GO:0044464	-	-	gi|108876854|gb|EAT41079.1|/0/AAEL007268-PA [Aedes aegypti]
AAEL018321	10515	300	548	7.96	16.1	1.01622	Up	8.39048e-24	2.81849e-22	-	K10360|1|0.0|2457|aag:AaeL_AAEL004375|myosin IX	GO:0015629//actin cytoskeleton	GO:0043169//cation binding;GO:0017111//nucleoside-triphosphatase activity;GO:0032559	GO:0007165//signal transduction	gi|157105680|ref|XP_001648976.1|/0/myosin-rhogap protein, myr [Aedes aegypti]
AAEL013074	2023	84	153	11.81	23.81	1.01156	Up	1.21802e-07	1.54247e-06	-	-	-	GO:0008092//cytoskeletal protein binding	GO:0032989;GO:0006996//organelle organization	gi|157168009|ref|XP_001663284.1|/0/adenylyl cyclase-associated protein [Aedes aegypti]
AAEL000591	2910	73	133	7.09	14.29	1.01115	Up	8.08994e-07	9.20247e-06	-	-	-	-	-	gi|108884164|gb|EAT48389.1|/0/AAEL000591-PA [Aedes aegypti]
AAEL013614	5833.06	594	1057	27.9	56.18	1.00979	Up	8.931e-42	4.28868e-40	-	K04646|1|0.0|3249|aag:AaeL_AAEL013614|clathrin heavy chain	GO:0012510//trans-Golgi network transport vesicle membrane;GO:0005905//coated pit;GO:0030125//clathrin vesicle coat;GO:0012510//trans-Golgi network transport vesicle membrane;GO:0005905//coated pit;GO:0030125//clathrin vesicle coat;GO:0012510//trans-Golgi network transport vesicle membrane;GO:0005905//coated pit;GO:0030125//clathrin vesicle coat	-	GO:0030100//regulation of endocytosis;GO:0050658//RNA transport;GO:0006901//vesicle coating;GO:0015031//protein transport;GO:0035151//regulation of tube size, open tracheal system;GO:0001505//regulation of neurotransmitter levels;GO:0046666//retinal cell programmed cell death;GO:0043062//extracellular structure organization;GO:0030100//regulation of endocytosis;GO:0050658//RNA transport;GO:000690…	gi|157136689|ref|XP_001656876.1|/0/clathrin heavy chain [Aedes aegypti]
AAEL010411	4375	229	416	14.7	29.56	1.00783	Up	3.14968e-18	8.80311e-17	-	K04459|1|3e-150|534|aag:AaeL_AAEL010411|dual specificity phosphatase [EC:3.1.3.16 3.1.3.48]	GO:0043231//intracellular membrane-bounded organelle	GO:0008138//protein tyrosine/serine/threonine phosphatase activity	GO:0040003//chitin-based cuticle development;GO:0009611//response to wounding;GO:0043409//negative regulation of MAPK cascade;GO:0065008;GO:0007389//pattern specification process;GO:0010259//multicellular organismal aging;GO:0006796//phosphate-containing compound metabolic process;GO:0007297//ovarian follicle cell migration;GO:0030036//actin cytoskeleton organization;GO:0007391//dorsal closure;GO…	gi|157126125|ref|XP_001654548.1|/6.08181e-149/dual specificity protein phosphatase [Aedes aegypti]
AAEL014084	3723	59	107	4.46	8.95	1.00484	Up	1.08848e-05	0.000101143	-	K10398|1|0.0|2026|aag:AaeL_AAEL014084|kinesin family member 11	GO:0015630//microtubule cytoskeleton	GO:0003774//motor activity;GO:0032559	GO:0007017//microtubule-based process	gi|157103534|ref|XP_001648022.1|/0/kinesin eg-5 [Aedes aegypti]
AAEL011865	1197	48	87	11.6	23.27	1.00435	Up	7.44624e-05	0.000599301	-	-	-	-	-	-
AAEL001389	2851	53	96	5.25	10.53	1.00412	Up	3.19162e-05	0.000276465	-	K05766|1|3e-34|148|spu:575378|slingshot	GO:0044448;GO:0043231//intracellular membrane-bounded organelle	GO:0046914//transition metal ion binding	GO:0009987//cellular process;GO:0007478//leg disc morphogenesis;GO:0001736//establishment of planar polarity	gi|108883299|gb|EAT47524.1|/0/AAEL001389-PA [Aedes aegypti]
AAEL004263	673	15.52	0	6.89	0.001	-12.7503	Down	6.79056e-05	0.000552747	-	K11087|1|3e-47|188|aag:AaeL_AAEL001382|small nuclear ribonucleoprotein D1	GO:0032991//macromolecular complex	GO:0005488//binding	-	gi|157105264|ref|XP_001648790.1|/4.57154e-46/small nuclear ribonucleoprotein sm d1 [Aedes aegypti]
AAEL017735	4577	30.87	0	1.89	0.001	-10.8842	Down	4.38632e-09	6.62112e-08	-	-	-	-	-	gi|195441780|ref|XP_002068662.1|/3.11186e-103/GK12698 [Drosophila willistoni]
AAEL018684	522	43	5	25.16	3.24	-2.95707	Down	5.33548e-08	7.10901e-07	-	K03884|1|9e-26|116|aag:ND6|NADH-ubiquinone oxidoreductase chain 6 [EC:1.6.5.3]	GO:0044464	-	-	gi|164523410|ref|YP_001649172.1|/1.46208e-24/ND6 gene product (mitochondrion) [Aedes aegypti]
AAEL013630	891	39.66	4.97	13.06	1.81	-2.85109	Down	1.03164e-07	1.31108e-06	-	K15101|1|6e-157|553|aag:AaeL_AAEL008096|solute carrier family 25 (mitochondrial ornithine transporter) member 2/15	GO:0031224//intrinsic component of membrane	-	GO:0051234//establishment of localization	gi|157117916|ref|XP_001653099.1|/1.23411e-155/mitochondrial ornithine transporter [Aedes aegypti]
AAEL011587	583	478.96	63.78	248.34	36.58	-2.76319	Down	3.06184e-71	1.87243e-69	-	K02901|1|1e-35|148|aag:AaeL_AAEL011587|large subunit ribosomal protein L27e	GO:0030529//ribonucleoprotein complex;GO:0030529//ribonucleoprotein complex	GO:0005198//structural molecule activity;GO:0005198//structural molecule activity	GO:0010467//gene expression;GO:0010467//gene expression	gi|157107257|ref|XP_001649694.1|/5.19873e-73/60S ribosomal protein L27e [Aedes aegypti]
AAEL017413	400	77.33	11.09	60.85	9.65	-2.65666	Down	3.848e-12	7.40119e-11	-	-	-	-	-	gi|403183084|gb|EJY57844.1|/5.95642e-15/AAEL017413-PA, partial [Aedes aegypti]
AAEL017652	1954	115.01	22.47	16.76	3.62	-2.21096	Down	1.35827e-14	3.06575e-13	-	-	-	-	-	gi|669214567|emb|CDW61368.1|/6.53878e-30/hypothetical protein TTRE_0000982701, partial [Trichuris trichiura]
AAEL018691	790	386	93	144.4	38.49	-1.90752	Down	2.30196e-37	1.0167e-35	-	-	-	-	-	-
AAEL017608	4572	3107.3	758.5	190.81	51.56	-1.88781	Down	8.91032e-285	2.89788e-282	-	-	-	-	-	gi|195441780|ref|XP_002068662.1|/3.10959e-103/GK12698 [Drosophila willistoni]
AAEL017819	4572	3107.3	758.5	190.81	51.56	-1.88781	Down	8.91032e-285	2.77188e-282	-	-	-	-	-	gi|195441780|ref|XP_002068662.1|/1.64885e-104/GK12698 [Drosophila willistoni]
AAEL018685	1137	11009	3543	2807.22	999.64	-1.48966	Down	0	0	-	K00412|1|2e-171|602|aag:CYTB|ubiquinol-cytochrome c reductase cytochrome b subunit	GO:0019866//organelle inner membrane;GO:0043231//intracellular membrane-bounded organelle;GO:0031224//intrinsic component of membrane	GO:0043169//cation binding;GO:0003824//catalytic activity	GO:0051234//establishment of localization;GO:0022900//electron transport chain	gi|164523411|ref|YP_001649173.1|/4.49012e-170/CYTB gene product (mitochondrion) [Aedes aegypti]
AAEL017231	159	894	294	2168.59	786.19	-1.46381	Down	3.36792e-58	1.785e-56	-	K00412|1|3e-20|97.1|cqu:CYTB|ubiquinol-cytochrome c reductase cytochrome b subunit	GO:0019866//organelle inner membrane;GO:0043231//intracellular membrane-bounded organelle;GO:0031224//intrinsic component of membrane	GO:0043169//cation binding;GO:0003824//catalytic activity	GO:0051234//establishment of localization;GO:0022900//electron transport chain	gi|674840481|ref|YP_009054329.1|/6.82588e-19/cytochrome b (mitochondrion) [Anopheles cruzii]
AAEL017597	4582	60.11	20.89	3.68	1.42	-1.37381	Down	4.37278e-05	0.000368953	-	-	-	-	-	gi|195441780|ref|XP_002068662.1|/1.65246e-104/GK12698 [Drosophila willistoni]
AAEL018669	789	11477	4264	4299.21	1767.07	-1.28271	Down	0	0	-	K02262|1|4e-106|384|aag:COX3|cytochrome c oxidase subunit 3	GO:0043231//intracellular membrane-bounded organelle;GO:0016020//membrane	GO:0016491//oxidoreductase activity	GO:0022904//respiratory electron transport chain	gi|164523405|ref|YP_001649167.1|/7.96517e-105/COX3 gene product (mitochondrion) [Aedes aegypti]
AAEL018689	1335	1.31871e+06	517367	284562	123534	-1.20383	Down	0	0	-	-	-	-	-	gi|403183084|gb|EJY57844.1|/5.21834e-14/AAEL017413-PA, partial [Aedes aegypti]
AAEL018664	687	7017	2777	3047.35	1334.11	-1.19168	Down	0	0	-	K02261|1|4e-91|334|aag:COX2|cytochrome c oxidase subunit 2	GO:0019866//organelle inner membrane;GO:0043231//intracellular membrane-bounded organelle;GO:0031224//intrinsic component of membrane	GO:0005506//iron ion binding;GO:0015002//heme-copper terminal oxidase activity	GO:0051234//establishment of localization;GO:0022900//electron transport chain	gi|1706016|sp|P50692.1|COX2_AEDAE/3.19204e-90/RecName: Full=Cytochrome c oxidase subunit 2; AltName: Full=Cytochrome c oxidase polypeptide II (mitochondrion) [Aedes aegypti]
AAEL018662	1539	63579	27829	11843.3	5736.36	-1.04587	Down	0	0	-	K02256|1|0.0|745|aag:COX1|cytochrome c oxidase subunit 1 [EC:1.9.3.1]	GO:0019866//organelle inner membrane;GO:0043231//intracellular membrane-bounded organelle;GO:0031224//intrinsic component of membrane	GO:0005506//iron ion binding;GO:0015002//heme-copper terminal oxidase activity	GO:0051234//establishment of localization;GO:0045333//cellular respiration	gi|205696374|sp|B0FWC7.2|COX1_AEDAE/0/RecName: Full=Cytochrome c oxidase subunit 1; AltName: Full=Cytochrome c oxidase polypeptide I (mitochondrion) [Aedes aegypti]
AAEL018680	1344	10062	4493	2156.19	1065.37	-1.01713	Down	0	0	-	K03881|1|1e-155|550|aag:ND4|NADH-ubiquinone oxidoreductase chain 4 [EC:1.6.5.3]	GO:0044425//membrane part;GO:0005739//mitochondrion	GO:0016491//oxidoreductase activity	GO:0022904//respiratory electron transport chain	gi|164523408|ref|YP_001649170.1|/1.97541e-154/ND4 gene product (mitochondrion) [Aedes aegypti]
