# Supplementary material for: Transcriptome analysis of responses to bluetongue virus infection in Aedes albopictus cells
Source: BMC Microbiol. 2019 Jun 10;19:121. doi: 10.1186/s12866-019-1498-3 (PMC6558886; doi:10.1186/s12866-019-1498-3)
Supplement: Supplementary file 3 — GO annotations for differentially expressed genes. (XLS 394 kb) [file 12866_2019_1498_MOESM3_ESM.xls]

## Sheet: biological processes
GO:0032502	developmental process	87 of 226 in the list	955 of 5880 in the genome	9.81e-14	AAEL011065,AAEL011578,AAEL001440,AAEL012967,AAEL004623,AAEL003592,AAEL013390,AAEL006222,AAEL006589,AAEL013105,AAEL005425,AAEL014637,AAEL006730,AAEL008351,AAEL002381,AAEL006868,AAEL000906,AAEL010411,AAEL018039,AAEL013969,AAEL013896,AAEL013074,AAEL003989,AAEL007888,AAEL010021,AAEL001058,AAEL018120,AAEL010606,AAEL009377,AAEL009317,AAEL013614,AAEL003731,AAEL004381,AAEL007376,AAEL002230,AAEL002451,AAE…	LOCAAEL011065,LOCAAEL011578,LOCAAEL001440,LOCAAEL012967,LOCAAEL004623,LOCAAEL003592,LOCAAEL013390,LOCAAEL006222,LOCAAEL006589,LOCAAEL013105,LOCAAEL005425,LOCAAEL014637,LOCAAEL006730,LOCAAEL008351,LOCAAEL002381,LOCAAEL006868,LOCAAEL000906,LOCAAEL010411,LOCAAEL018039,LOCAAEL013969,LOCAAEL013896,LOCAAEL013074,LOCAAEL003989,LOCAAEL007888,LOCAAEL010021,LOCAAEL001058,LOCAAEL018120,LOCAAEL010606,LOCAAEL…
GO:0044767	single-organism developmental process	82 of 226 in the list	897 of 5880 in the genome	9.71e-13	AAEL011065,AAEL011578,AAEL001440,AAEL012967,AAEL004623,AAEL003592,AAEL013390,AAEL006222,AAEL006589,AAEL013105,AAEL005425,AAEL014637,AAEL006730,AAEL008351,AAEL002381,AAEL006868,AAEL000906,AAEL010411,AAEL018039,AAEL013969,AAEL013896,AAEL013074,AAEL003989,AAEL007888,AAEL010021,AAEL001058,AAEL018120,AAEL010606,AAEL009377,AAEL009317,AAEL013614,AAEL003731,AAEL004381,AAEL007376,AAEL002230,AAEL002451,AAE…	LOCAAEL011065,LOCAAEL011578,LOCAAEL001440,LOCAAEL012967,LOCAAEL004623,LOCAAEL003592,LOCAAEL013390,LOCAAEL006222,LOCAAEL006589,LOCAAEL013105,LOCAAEL005425,LOCAAEL014637,LOCAAEL006730,LOCAAEL008351,LOCAAEL002381,LOCAAEL006868,LOCAAEL000906,LOCAAEL010411,LOCAAEL018039,LOCAAEL013969,LOCAAEL013896,LOCAAEL013074,LOCAAEL003989,LOCAAEL007888,LOCAAEL010021,LOCAAEL001058,LOCAAEL018120,LOCAAEL010606,LOCAAEL…
GO:0007275	multicellular organismal development	76 of 226 in the list	798 of 5880 in the genome	1.82e-12	AAEL011065,AAEL011578,AAEL001440,AAEL012967,AAEL004623,AAEL003592,AAEL013390,AAEL006222,AAEL006589,AAEL013105,AAEL005425,AAEL014637,AAEL006730,AAEL008351,AAEL002381,AAEL006868,AAEL010411,AAEL018039,AAEL013969,AAEL013896,AAEL003989,AAEL007888,AAEL010021,AAEL001058,AAEL018120,AAEL010606,AAEL009377,AAEL009317,AAEL013614,AAEL003731,AAEL004381,AAEL007376,AAEL002230,AAEL002451,AAEL005512,AAEL008340,AAE…	LOCAAEL011065,LOCAAEL011578,LOCAAEL001440,LOCAAEL012967,LOCAAEL004623,LOCAAEL003592,LOCAAEL013390,LOCAAEL006222,LOCAAEL006589,LOCAAEL013105,LOCAAEL005425,LOCAAEL014637,LOCAAEL006730,LOCAAEL008351,LOCAAEL002381,LOCAAEL006868,LOCAAEL010411,LOCAAEL018039,LOCAAEL013969,LOCAAEL013896,LOCAAEL003989,LOCAAEL007888,LOCAAEL010021,LOCAAEL001058,LOCAAEL018120,LOCAAEL010606,LOCAAEL009377,LOCAAEL009317,LOCAAEL…
GO:0048856	anatomical structure development	77 of 226 in the list	818 of 5880 in the genome	2.12e-12	AAEL011065,AAEL011578,AAEL001440,AAEL012967,AAEL004623,AAEL003592,AAEL013390,AAEL006222,AAEL006589,AAEL013105,AAEL005425,AAEL014637,AAEL006730,AAEL002381,AAEL000906,AAEL010411,AAEL018039,AAEL013969,AAEL013896,AAEL013074,AAEL003989,AAEL007888,AAEL010021,AAEL001058,AAEL018120,AAEL010606,AAEL009377,AAEL009317,AAEL013614,AAEL003731,AAEL004381,AAEL007376,AAEL002230,AAEL002451,AAEL005512,AAEL008340,AAE…	LOCAAEL011065,LOCAAEL011578,LOCAAEL001440,LOCAAEL012967,LOCAAEL004623,LOCAAEL003592,LOCAAEL013390,LOCAAEL006222,LOCAAEL006589,LOCAAEL013105,LOCAAEL005425,LOCAAEL014637,LOCAAEL006730,LOCAAEL002381,LOCAAEL000906,LOCAAEL010411,LOCAAEL018039,LOCAAEL013969,LOCAAEL013896,LOCAAEL013074,LOCAAEL003989,LOCAAEL007888,LOCAAEL010021,LOCAAEL001058,LOCAAEL018120,LOCAAEL010606,LOCAAEL009377,LOCAAEL009317,LOCAAEL…
GO:0048731	system development	66 of 226 in the list	633 of 5880 in the genome	2.95e-12	AAEL001384,AAEL011065,AAEL011578,AAEL001440,AAEL012967,AAEL004623,AAEL003592,AAEL013390,AAEL006589,AAEL002787,AAEL003932,AAEL013105,AAEL005425,AAEL002428,AAEL014637,AAEL002381,AAEL018059,AAEL010411,AAEL010488,AAEL018039,AAEL013969,AAEL014408,AAEL014042,AAEL010979,AAEL003609,AAEL013896,AAEL003989,AAEL017530,AAEL007888,AAEL010021,AAEL017280,AAEL011019,AAEL001058,AAEL018120,AAEL010606,AAEL018313,AAE…	LOCAAEL001384,LOCAAEL011065,LOCAAEL011578,LOCAAEL001440,LOCAAEL012967,LOCAAEL004623,LOCAAEL003592,LOCAAEL013390,LOCAAEL006589,LOCAAEL002787,LOCAAEL003932,LOCAAEL013105,LOCAAEL005425,LOCAAEL002428,LOCAAEL014637,LOCAAEL002381,LOCAAEL018059,LOCAAEL010411,LOCAAEL010488,LOCAAEL018039,LOCAAEL013969,LOCAAEL014408,LOCAAEL014042,LOCAAEL010979,LOCAAEL003609,LOCAAEL013896,LOCAAEL003989,LOCAAEL017530,LOCAAEL…
GO:0007399	nervous system development	44 of 226 in the list	326 of 5880 in the genome	3.91e-11	AAEL001384,AAEL011578,AAEL012967,AAEL004623,AAEL013390,AAEL006589,AAEL002787,AAEL003932,AAEL013105,AAEL002428,AAEL014637,AAEL002381,AAEL010411,AAEL010488,AAEL018039,AAEL013969,AAEL014408,AAEL014042,AAEL013896,AAEL017530,AAEL007888,AAEL010021,AAEL017280,AAEL011019,AAEL001058,AAEL018120,AAEL010606,AAEL008696,AAEL009377,AAEL009317,AAEL006876,AAEL007915,AAEL017391,AAEL002230,AAEL002451,AAEL012817,AAE…	LOCAAEL001384,LOCAAEL011578,LOCAAEL012967,LOCAAEL004623,LOCAAEL013390,LOCAAEL006589,LOCAAEL002787,LOCAAEL003932,LOCAAEL013105,LOCAAEL002428,LOCAAEL014637,LOCAAEL002381,LOCAAEL010411,LOCAAEL010488,LOCAAEL018039,LOCAAEL013969,LOCAAEL014408,LOCAAEL014042,LOCAAEL013896,LOCAAEL017530,LOCAAEL007888,LOCAAEL010021,LOCAAEL017280,LOCAAEL011019,LOCAAEL001058,LOCAAEL018120,LOCAAEL010606,LOCAAEL008696,LOCAAEL…
GO:0044707	single-multicellular organism process	78 of 226 in the list	891 of 5880 in the genome	7.76e-11	AAEL011065,AAEL011578,AAEL001440,AAEL012967,AAEL004623,AAEL003592,AAEL013390,AAEL006222,AAEL006589,AAEL013105,AAEL005425,AAEL014637,AAEL006730,AAEL008351,AAEL002381,AAEL006868,AAEL010411,AAEL018039,AAEL013969,AAEL013896,AAEL003989,AAEL007888,AAEL010021,AAEL001058,AAEL018120,AAEL010606,AAEL009377,AAEL009317,AAEL013614,AAEL003731,AAEL004381,AAEL007376,AAEL002230,AAEL002451,AAEL005512,AAEL008340,AAE…	LOCAAEL011065,LOCAAEL011578,LOCAAEL001440,LOCAAEL012967,LOCAAEL004623,LOCAAEL003592,LOCAAEL013390,LOCAAEL006222,LOCAAEL006589,LOCAAEL013105,LOCAAEL005425,LOCAAEL014637,LOCAAEL006730,LOCAAEL008351,LOCAAEL002381,LOCAAEL006868,LOCAAEL010411,LOCAAEL018039,LOCAAEL013969,LOCAAEL013896,LOCAAEL003989,LOCAAEL007888,LOCAAEL010021,LOCAAEL001058,LOCAAEL018120,LOCAAEL010606,LOCAAEL009377,LOCAAEL009317,LOCAAEL…
GO:0032501	multicellular organismal process	83 of 226 in the list	1007 of 5880 in the genome	2.7e-10	AAEL011065,AAEL011578,AAEL001440,AAEL012967,AAEL004623,AAEL003592,AAEL013390,AAEL006222,AAEL006589,AAEL013105,AAEL005425,AAEL014637,AAEL006730,AAEL008351,AAEL002381,AAEL006868,AAEL010411,AAEL018039,AAEL013969,AAEL013896,AAEL003989,AAEL007888,AAEL010021,AAEL001058,AAEL018120,AAEL010606,AAEL009377,AAEL009317,AAEL013614,AAEL003731,AAEL004381,AAEL007376,AAEL002230,AAEL002451,AAEL005512,AAEL008340,AAE…	LOCAAEL011065,LOCAAEL011578,LOCAAEL001440,LOCAAEL012967,LOCAAEL004623,LOCAAEL003592,LOCAAEL013390,LOCAAEL006222,LOCAAEL006589,LOCAAEL013105,LOCAAEL005425,LOCAAEL014637,LOCAAEL006730,LOCAAEL008351,LOCAAEL002381,LOCAAEL006868,LOCAAEL010411,LOCAAEL018039,LOCAAEL013969,LOCAAEL013896,LOCAAEL003989,LOCAAEL007888,LOCAAEL010021,LOCAAEL001058,LOCAAEL018120,LOCAAEL010606,LOCAAEL009377,LOCAAEL009317,LOCAAEL…
GO:0009653	anatomical structure morphogenesis	53 of 226 in the list	487 of 5880 in the genome	5.64e-10	AAEL001384,AAEL011065,AAEL011578,AAEL004623,AAEL003592,AAEL006222,AAEL002787,AAEL003932,AAEL013105,AAEL005425,AAEL006730,AAEL002381,AAEL018059,AAEL000906,AAEL010411,AAEL010488,AAEL003658,AAEL013969,AAEL014408,AAEL003609,AAEL013896,AAEL013074,AAEL003989,AAEL007888,AAEL017280,AAEL011019,AAEL001058,AAEL018120,AAEL010606,AAEL018313,AAEL008696,AAEL009377,AAEL009317,AAEL001411,AAEL013614,AAEL007915,AAE…	LOCAAEL001384,LOCAAEL011065,LOCAAEL011578,LOCAAEL004623,LOCAAEL003592,LOCAAEL006222,LOCAAEL002787,LOCAAEL003932,LOCAAEL013105,LOCAAEL005425,LOCAAEL006730,LOCAAEL002381,LOCAAEL018059,LOCAAEL000906,LOCAAEL010411,LOCAAEL010488,LOCAAEL003658,LOCAAEL013969,LOCAAEL014408,LOCAAEL003609,LOCAAEL013896,LOCAAEL013074,LOCAAEL003989,LOCAAEL007888,LOCAAEL017280,LOCAAEL011019,LOCAAEL001058,LOCAAEL018120,LOCAAEL…
GO:0044699	single-organism process	159 of 226 in the list	2831 of 5880 in the genome	2.77e-09	AAEL011065,AAEL002287,AAEL001440,AAEL012967,AAEL013390,AAEL006222,AAEL014768,AAEL008902,AAEL013105,AAEL003145,AAEL014637,AAEL006582,AAEL000906,AAEL018685,AAEL018039,AAEL013969,AAEL013896,AAEL013074,AAEL007888,AAEL018680,AAEL010606,AAEL007019,AAEL009377,AAEL017420,AAEL013614,AAEL008773,AAEL014494,AAEL012621,AAEL001165,AAEL003731,AAEL004221,AAEL003383,AAEL007376,AAEL002230,AAEL001574,AAEL008340,AAE…	LOCAAEL011065,LOCAAEL002287,LOCAAEL001440,LOCAAEL012967,LOCAAEL013390,LOCAAEL006222,LOCAAEL014768,LOCAAEL008902,LOCAAEL013105,LOCAAEL003145,LOCAAEL014637,LOCAAEL006582,LOCAAEL000906,LOCAAEL018685,LOCAAEL018039,LOCAAEL013969,LOCAAEL013896,LOCAAEL013074,LOCAAEL007888,LOCAAEL018680,LOCAAEL010606,LOCAAEL007019,LOCAAEL009377,LOCAAEL017420,LOCAAEL013614,LOCAAEL008773,LOCAAEL014494,LOCAAEL012621,LOCAAEL…
GO:0009987	cellular process	182 of 226 in the list	3524 of 5880 in the genome	7.75e-09	AAEL011065,AAEL000682,AAEL002287,AAEL001440,AAEL013390,AAEL006222,AAEL001919,AAEL014768,AAEL008078,AAEL008902,AAEL013105,AAEL003145,AAEL014637,AAEL006582,AAEL000906,AAEL018685,AAEL018039,AAEL013969,AAEL010018,AAEL013896,AAEL013074,AAEL007888,AAEL018680,AAEL010606,AAEL007949,AAEL002528,AAEL008358,AAEL009377,AAEL003412,AAEL017420,AAEL007662,AAEL013614,AAEL008773,AAEL014494,AAEL012621,AAEL001165,AAE…	LOCAAEL011065,LOCAAEL000682,LOCAAEL002287,LOCAAEL001440,LOCAAEL013390,LOCAAEL006222,LOCAAEL001919,LOCAAEL014768,LOCAAEL008078,LOCAAEL008902,LOCAAEL013105,LOCAAEL003145,LOCAAEL014637,LOCAAEL006582,LOCAAEL000906,LOCAAEL018685,LOCAAEL018039,LOCAAEL013969,LOCAAEL010018,LOCAAEL013896,LOCAAEL013074,LOCAAEL007888,LOCAAEL018680,LOCAAEL010606,LOCAAEL007949,LOCAAEL002528,LOCAAEL008358,LOCAAEL009377,LOCAAEL…
GO:0048513	organ development	48 of 226 in the list	440 of 5880 in the genome	7.93e-09	AAEL001384,AAEL011065,AAEL001440,AAEL012967,AAEL004623,AAEL003592,AAEL002787,AAEL003932,AAEL005425,AAEL014637,AAEL018059,AAEL002381,AAEL010411,AAEL010488,AAEL014042,AAEL010979,AAEL003609,AAEL013896,AAEL003989,AAEL007888,AAEL017280,AAEL001058,AAEL010606,AAEL018313,AAEL003391,AAEL008696,AAEL009377,AAEL009317,AAEL001411,AAEL013614,AAEL007915,AAEL003731,AAEL004381,AAEL017391,AAEL007376,AAEL002451,AAE…	LOCAAEL001384,LOCAAEL011065,LOCAAEL001440,LOCAAEL012967,LOCAAEL004623,LOCAAEL003592,LOCAAEL002787,LOCAAEL003932,LOCAAEL005425,LOCAAEL014637,LOCAAEL018059,LOCAAEL002381,LOCAAEL010411,LOCAAEL010488,LOCAAEL014042,LOCAAEL010979,LOCAAEL003609,LOCAAEL013896,LOCAAEL003989,LOCAAEL007888,LOCAAEL017280,LOCAAEL001058,LOCAAEL010606,LOCAAEL018313,LOCAAEL003391,LOCAAEL008696,LOCAAEL009377,LOCAAEL009317,LOCAAEL…
GO:0065007	biological regulation	94 of 226 in the list	1297 of 5880 in the genome	8.61e-09	AAEL011065,AAEL001603,AAEL001440,AAEL004623,AAEL006222,AAEL006589,AAEL018321,AAEL014636,AAEL005425,AAEL003145,AAEL014637,AAEL006730,AAEL008351,AAEL006582,AAEL011168,AAEL006868,AAEL000906,AAEL005998,AAEL010411,AAEL002317,AAEL004913,AAEL013896,AAEL003989,AAEL010486,AAEL007888,AAEL010021,AAEL001058,AAEL018120,AAEL009377,AAEL009317,AAEL013614,AAEL008773,AAEL012621,AAEL004129,AAEL001165,AAEL003731,AAE…	LOCAAEL011065,LOCAAEL001603,LOCAAEL001440,LOCAAEL004623,LOCAAEL006222,LOCAAEL006589,LOCAAEL018321,LOCAAEL014636,LOCAAEL005425,LOCAAEL003145,LOCAAEL014637,LOCAAEL006730,LOCAAEL008351,LOCAAEL006582,LOCAAEL011168,LOCAAEL006868,LOCAAEL000906,LOCAAEL005998,LOCAAEL010411,LOCAAEL002317,LOCAAEL004913,LOCAAEL013896,LOCAAEL003989,LOCAAEL010486,LOCAAEL007888,LOCAAEL010021,LOCAAEL001058,LOCAAEL018120,LOCAAEL…
GO:0048869	cellular developmental process	48 of 226 in the list	479 of 5880 in the genome	1.65e-07	AAEL001384,AAEL011578,AAEL010210,AAEL004623,AAEL013390,AAEL013997,AAEL002787,AAEL003932,AAEL013105,AAEL002381,AAEL018059,AAEL005077,AAEL010411,AAEL010488,AAEL008564,AAEL013969,AAEL009022,AAEL014042,AAEL013896,AAEL013074,AAEL003989,AAEL007888,AAEL010021,AAEL017280,AAEL011019,AAEL001058,AAEL018120,AAEL010606,AAEL018313,AAEL008696,AAEL009377,AAEL009317,AAEL001411,AAEL013614,AAEL007915,AAEL017391,AAE…	LOCAAEL001384,LOCAAEL011578,LOCAAEL010210,LOCAAEL004623,LOCAAEL013390,LOCAAEL013997,LOCAAEL002787,LOCAAEL003932,LOCAAEL013105,LOCAAEL002381,LOCAAEL018059,LOCAAEL005077,LOCAAEL010411,LOCAAEL010488,LOCAAEL008564,LOCAAEL013969,LOCAAEL009022,LOCAAEL014042,LOCAAEL013896,LOCAAEL013074,LOCAAEL003989,LOCAAEL007888,LOCAAEL010021,LOCAAEL017280,LOCAAEL011019,LOCAAEL001058,LOCAAEL018120,LOCAAEL010606,LOCAAEL…
GO:0050789	regulation of biological process	83 of 226 in the list	1136 of 5880 in the genome	1.99e-07	AAEL011065,AAEL001603,AAEL001440,AAEL006589,AAEL018321,AAEL014636,AAEL005425,AAEL014637,AAEL006730,AAEL008351,AAEL006582,AAEL011168,AAEL006868,AAEL000906,AAEL005998,AAEL010411,AAEL002317,AAEL004913,AAEL013896,AAEL003989,AAEL010021,AAEL001058,AAEL018120,AAEL009377,AAEL009317,AAEL013614,AAEL008773,AAEL012621,AAEL004129,AAEL001165,AAEL003731,AAEL007376,AAEL005512,AAEL008340,AAEL011069,AAEL005845,AAE…	LOCAAEL011065,LOCAAEL001603,LOCAAEL001440,LOCAAEL006589,LOCAAEL018321,LOCAAEL014636,LOCAAEL005425,LOCAAEL014637,LOCAAEL006730,LOCAAEL008351,LOCAAEL006582,LOCAAEL011168,LOCAAEL006868,LOCAAEL000906,LOCAAEL005998,LOCAAEL010411,LOCAAEL002317,LOCAAEL004913,LOCAAEL013896,LOCAAEL003989,LOCAAEL010021,LOCAAEL001058,LOCAAEL018120,LOCAAEL009377,LOCAAEL009317,LOCAAEL013614,LOCAAEL008773,LOCAAEL012621,LOCAAEL…
GO:0050794	regulation of cellular process	77 of 226 in the list	1017 of 5880 in the genome	2.26e-07	AAEL011065,AAEL001603,AAEL001440,AAEL018321,AAEL014636,AAEL005425,AAEL014637,AAEL006730,AAEL008351,AAEL011168,AAEL006868,AAEL000906,AAEL005998,AAEL010411,AAEL002317,AAEL004913,AAEL013896,AAEL003989,AAEL010021,AAEL001058,AAEL009377,AAEL009317,AAEL013614,AAEL012621,AAEL004129,AAEL001165,AAEL003731,AAEL007376,AAEL005512,AAEL008340,AAEL011069,AAEL005845,AAEL013729,AAEL018161,AAEL014717,AAEL001509,AAE…	LOCAAEL011065,LOCAAEL001603,LOCAAEL001440,LOCAAEL018321,LOCAAEL014636,LOCAAEL005425,LOCAAEL014637,LOCAAEL006730,LOCAAEL008351,LOCAAEL011168,LOCAAEL006868,LOCAAEL000906,LOCAAEL005998,LOCAAEL010411,LOCAAEL002317,LOCAAEL004913,LOCAAEL013896,LOCAAEL003989,LOCAAEL010021,LOCAAEL001058,LOCAAEL009377,LOCAAEL009317,LOCAAEL013614,LOCAAEL012621,LOCAAEL004129,LOCAAEL001165,LOCAAEL003731,LOCAAEL007376,LOCAAEL…
GO:0022008	neurogenesis	32 of 226 in the list	246 of 5880 in the genome	4.16e-07	AAEL017280,AAEL001384,AAEL011019,AAEL011578,AAEL001058,AAEL018120,AAEL010606,AAEL004623,AAEL013390,AAEL008696,AAEL009377,AAEL009317,AAEL002787,AAEL003932,AAEL013105,AAEL007915,AAEL017391,AAEL002381,AAEL002230,AAEL010488,AAEL013969,AAEL001574,AAEL008340,AAEL012817,AAEL005845,AAEL014042,AAEL000093,AAEL013896,AAEL004834,AAEL013873,AAEL007888,AAEL010021	LOCAAEL017280,LOCAAEL001384,LOCAAEL011019,LOCAAEL011578,LOCAAEL001058,LOCAAEL018120,LOCAAEL010606,LOCAAEL004623,LOCAAEL013390,LOCAAEL008696,LOCAAEL009377,LOCAAEL009317,LOCAAEL002787,LOCAAEL003932,LOCAAEL013105,LOCAAEL007915,LOCAAEL017391,LOCAAEL002381,LOCAAEL002230,LOCAAEL010488,LOCAAEL013969,LOCAAEL001574,LOCAAEL008340,LOCAAEL012817,LOCAAEL005845,LOCAAEL014042,LOCAAEL000093,LOCAAEL013896,LOCAAEL…
GO:0030154	cell differentiation	45 of 226 in the list	444 of 5880 in the genome	4.68e-07	AAEL001384,AAEL011578,AAEL004623,AAEL013390,AAEL013997,AAEL002787,AAEL003932,AAEL013105,AAEL002381,AAEL018059,AAEL005077,AAEL010411,AAEL010488,AAEL013969,AAEL009022,AAEL014042,AAEL013896,AAEL003989,AAEL007888,AAEL010021,AAEL017280,AAEL011019,AAEL001058,AAEL018120,AAEL010606,AAEL018313,AAEL008696,AAEL009377,AAEL009317,AAEL001411,AAEL013614,AAEL007915,AAEL017391,AAEL002230,AAEL011061,AAEL002451,AAE…	LOCAAEL001384,LOCAAEL011578,LOCAAEL004623,LOCAAEL013390,LOCAAEL013997,LOCAAEL002787,LOCAAEL003932,LOCAAEL013105,LOCAAEL002381,LOCAAEL018059,LOCAAEL005077,LOCAAEL010411,LOCAAEL010488,LOCAAEL013969,LOCAAEL009022,LOCAAEL014042,LOCAAEL013896,LOCAAEL003989,LOCAAEL007888,LOCAAEL010021,LOCAAEL017280,LOCAAEL011019,LOCAAEL001058,LOCAAEL018120,LOCAAEL010606,LOCAAEL018313,LOCAAEL008696,LOCAAEL009377,LOCAAEL…
GO:0048699	generation of neurons	31 of 226 in the list	235 of 5880 in the genome	5.57e-07	AAEL017280,AAEL001384,AAEL011019,AAEL011578,AAEL001058,AAEL018120,AAEL010606,AAEL004623,AAEL013390,AAEL008696,AAEL009377,AAEL009317,AAEL002787,AAEL003932,AAEL013105,AAEL007915,AAEL017391,AAEL002381,AAEL002230,AAEL010488,AAEL013969,AAEL001574,AAEL008340,AAEL012817,AAEL005845,AAEL014042,AAEL000093,AAEL013896,AAEL004834,AAEL013873,AAEL010021	LOCAAEL017280,LOCAAEL001384,LOCAAEL011019,LOCAAEL011578,LOCAAEL001058,LOCAAEL018120,LOCAAEL010606,LOCAAEL004623,LOCAAEL013390,LOCAAEL008696,LOCAAEL009377,LOCAAEL009317,LOCAAEL002787,LOCAAEL003932,LOCAAEL013105,LOCAAEL007915,LOCAAEL017391,LOCAAEL002381,LOCAAEL002230,LOCAAEL010488,LOCAAEL013969,LOCAAEL001574,LOCAAEL008340,LOCAAEL012817,LOCAAEL005845,LOCAAEL014042,LOCAAEL000093,LOCAAEL013896,LOCAAEL…
GO:0044763	single-organism cellular process	129 of 226 in the list	2217 of 5880 in the genome	8.16e-07	AAEL011065,AAEL002287,AAEL013390,AAEL014768,AAEL008902,AAEL013105,AAEL003145,AAEL006582,AAEL000906,AAEL018685,AAEL013969,AAEL013896,AAEL013074,AAEL007888,AAEL018680,AAEL010606,AAEL009377,AAEL017420,AAEL013614,AAEL008773,AAEL014494,AAEL012621,AAEL001165,AAEL003731,AAEL004221,AAEL003383,AAEL002230,AAEL008340,AAEL001574,AAEL002382,AAEL005839,AAEL011069,AAEL004936,AAEL014717,AAEL001509,AAEL018327,AAE…	LOCAAEL011065,LOCAAEL002287,LOCAAEL013390,LOCAAEL014768,LOCAAEL008902,LOCAAEL013105,LOCAAEL003145,LOCAAEL006582,LOCAAEL000906,LOCAAEL018685,LOCAAEL013969,LOCAAEL013896,LOCAAEL013074,LOCAAEL007888,LOCAAEL018680,LOCAAEL010606,LOCAAEL009377,LOCAAEL017420,LOCAAEL013614,LOCAAEL008773,LOCAAEL014494,LOCAAEL012621,LOCAAEL001165,LOCAAEL003731,LOCAAEL004221,LOCAAEL003383,LOCAAEL002230,LOCAAEL008340,LOCAAEL…
GO:0035556	intracellular signal transduction	24 of 226 in the list	149 of 5880 in the genome	9.07e-07	AAEL001384,AAEL002155,AAEL002787,AAEL009317,AAEL014636,AAEL005643,AAEL001393,AAEL001165,AAEL006730,AAEL018059,AAEL000906,AAEL011061,AAEL005998,AAEL010488,AAEL013817,AAEL002471,AAEL009022,AAEL000093,AAEL004913,AAEL009294,AAEL001853,AAEL002903,AAEL010021,AAEL001509	LOCAAEL001384,LOCAAEL002155,LOCAAEL002787,LOCAAEL009317,LOCAAEL014636,LOCAAEL005643,LOCAAEL001393,LOCAAEL001165,LOCAAEL006730,LOCAAEL018059,LOCAAEL000906,LOCAAEL011061,LOCAAEL005998,LOCAAEL010488,LOCAAEL013817,LOCAAEL002471,LOCAAEL009022,LOCAAEL000093,LOCAAEL004913,LOCAAEL009294,LOCAAEL001853,LOCAAEL002903,LOCAAEL010021,LOCAAEL001509,
GO:0016043	cellular component organization	60 of 226 in the list	749 of 5880 in the genome	5.26e-06	AAEL001384,AAEL011065,AAEL018327,AAEL011578,AAEL001440,AAEL013390,AAEL006222,AAEL013997,AAEL013105,AAEL014637,AAEL002381,AAEL018059,AAEL005077,AAEL000906,AAEL010411,AAEL010488,AAEL003658,AAEL013969,AAEL002317,AAEL014408,AAEL014042,AAEL010979,AAEL004913,AAEL013896,AAEL013074,AAEL007888,AAEL011019,AAEL001058,AAEL018120,AAEL010606,AAEL003391,AAEL002528,AAEL008358,AAEL008696,AAEL009377,AAEL009317,AAE…	LOCAAEL001384,LOCAAEL011065,LOCAAEL018327,LOCAAEL011578,LOCAAEL001440,LOCAAEL013390,LOCAAEL006222,LOCAAEL013997,LOCAAEL013105,LOCAAEL014637,LOCAAEL002381,LOCAAEL018059,LOCAAEL005077,LOCAAEL000906,LOCAAEL010411,LOCAAEL010488,LOCAAEL003658,LOCAAEL013969,LOCAAEL002317,LOCAAEL014408,LOCAAEL014042,LOCAAEL010979,LOCAAEL004913,LOCAAEL013896,LOCAAEL013074,LOCAAEL007888,LOCAAEL011019,LOCAAEL001058,LOCAAEL…
GO:0030182	neuron differentiation	27 of 226 in the list	206 of 5880 in the genome	8.64e-06	AAEL017280,AAEL001384,AAEL011019,AAEL011578,AAEL001058,AAEL018120,AAEL010606,AAEL004623,AAEL008696,AAEL009377,AAEL009317,AAEL002787,AAEL003932,AAEL013105,AAEL007915,AAEL017391,AAEL002381,AAEL002230,AAEL010488,AAEL013969,AAEL001574,AAEL008340,AAEL012817,AAEL005845,AAEL013896,AAEL004834,AAEL013873	LOCAAEL017280,LOCAAEL001384,LOCAAEL011019,LOCAAEL011578,LOCAAEL001058,LOCAAEL018120,LOCAAEL010606,LOCAAEL004623,LOCAAEL008696,LOCAAEL009377,LOCAAEL009317,LOCAAEL002787,LOCAAEL003932,LOCAAEL013105,LOCAAEL007915,LOCAAEL017391,LOCAAEL002381,LOCAAEL002230,LOCAAEL010488,LOCAAEL013969,LOCAAEL001574,LOCAAEL008340,LOCAAEL012817,LOCAAEL005845,LOCAAEL013896,LOCAAEL004834,LOCAAEL013873,
GO:0009887	organ morphogenesis	29 of 226 in the list	235 of 5880 in the genome	9.68e-06	AAEL017280,AAEL011065,AAEL001058,AAEL004623,AAEL003592,AAEL008696,AAEL009377,AAEL009317,AAEL002787,AAEL003932,AAEL013614,AAEL001411,AAEL005425,AAEL007915,AAEL003731,AAEL017391,AAEL018059,AAEL010411,AAEL010488,AAEL005512,AAEL001574,AAEL002471,AAEL001389,AAEL000093,AAEL013896,AAEL003609,AAEL004834,AAEL003989,AAEL013873	LOCAAEL017280,LOCAAEL011065,LOCAAEL001058,LOCAAEL004623,LOCAAEL003592,LOCAAEL008696,LOCAAEL009377,LOCAAEL009317,LOCAAEL002787,LOCAAEL003932,LOCAAEL013614,LOCAAEL001411,LOCAAEL005425,LOCAAEL007915,LOCAAEL003731,LOCAAEL017391,LOCAAEL018059,LOCAAEL010411,LOCAAEL010488,LOCAAEL005512,LOCAAEL001574,LOCAAEL002471,LOCAAEL001389,LOCAAEL000093,LOCAAEL013896,LOCAAEL003609,LOCAAEL004834,LOCAAEL003989,LOCAAEL…
GO:0007165	signal transduction	52 of 226 in the list	626 of 5880 in the genome	2.1e-05	AAEL001384,AAEL011065,AAEL001603,AAEL010210,AAEL004351,AAEL008054,AAEL013997,AAEL018321,AAEL002787,AAEL014636,AAEL005425,AAEL005643,AAEL005513,AAEL001393,AAEL006730,AAEL018059,AAEL011168,AAEL006868,AAEL000906,AAEL005998,AAEL010488,AAEL013817,AAEL002317,AAEL009022,AAEL014042,AAEL005082,AAEL004913,AAEL013896,AAEL003989,AAEL000405,AAEL010021,AAEL017280,AAEL002155,AAEL008696,AAEL009317,AAEL007915,AAE…	LOCAAEL001384,LOCAAEL011065,LOCAAEL001603,LOCAAEL010210,LOCAAEL004351,LOCAAEL008054,LOCAAEL013997,LOCAAEL018321,LOCAAEL002787,LOCAAEL014636,LOCAAEL005425,LOCAAEL005643,LOCAAEL005513,LOCAAEL001393,LOCAAEL006730,LOCAAEL018059,LOCAAEL011168,LOCAAEL006868,LOCAAEL000906,LOCAAEL005998,LOCAAEL010488,LOCAAEL013817,LOCAAEL002317,LOCAAEL009022,LOCAAEL014042,LOCAAEL005082,LOCAAEL004913,LOCAAEL013896,LOCAAEL…
GO:0071840	cellular component organization or biogenesis	60 of 226 in the list	795 of 5880 in the genome	4.97e-05	AAEL001384,AAEL011065,AAEL018327,AAEL011578,AAEL001440,AAEL013390,AAEL006222,AAEL013997,AAEL013105,AAEL014637,AAEL002381,AAEL018059,AAEL005077,AAEL000906,AAEL010411,AAEL010488,AAEL003658,AAEL013969,AAEL002317,AAEL014408,AAEL014042,AAEL010979,AAEL004913,AAEL013896,AAEL013074,AAEL007888,AAEL011019,AAEL001058,AAEL018120,AAEL010606,AAEL003391,AAEL002528,AAEL008358,AAEL008696,AAEL009377,AAEL009317,AAE…	LOCAAEL001384,LOCAAEL011065,LOCAAEL018327,LOCAAEL011578,LOCAAEL001440,LOCAAEL013390,LOCAAEL006222,LOCAAEL013997,LOCAAEL013105,LOCAAEL014637,LOCAAEL002381,LOCAAEL018059,LOCAAEL005077,LOCAAEL000906,LOCAAEL010411,LOCAAEL010488,LOCAAEL003658,LOCAAEL013969,LOCAAEL002317,LOCAAEL014408,LOCAAEL014042,LOCAAEL010979,LOCAAEL004913,LOCAAEL013896,LOCAAEL013074,LOCAAEL007888,LOCAAEL011019,LOCAAEL001058,LOCAAEL…
GO:0044700	single organism signaling	55 of 226 in the list	700 of 5880 in the genome	5.31e-05	AAEL001384,AAEL011065,AAEL001603,AAEL010210,AAEL004351,AAEL008054,AAEL013997,AAEL018321,AAEL002787,AAEL014636,AAEL005425,AAEL005643,AAEL005513,AAEL001393,AAEL006730,AAEL006582,AAEL018059,AAEL011168,AAEL006868,AAEL000906,AAEL005998,AAEL010488,AAEL013817,AAEL002317,AAEL009022,AAEL014042,AAEL005082,AAEL004913,AAEL013896,AAEL003989,AAEL000405,AAEL010021,AAEL017280,AAEL002155,AAEL008696,AAEL009317,AAE…	LOCAAEL001384,LOCAAEL011065,LOCAAEL001603,LOCAAEL010210,LOCAAEL004351,LOCAAEL008054,LOCAAEL013997,LOCAAEL018321,LOCAAEL002787,LOCAAEL014636,LOCAAEL005425,LOCAAEL005643,LOCAAEL005513,LOCAAEL001393,LOCAAEL006730,LOCAAEL006582,LOCAAEL018059,LOCAAEL011168,LOCAAEL006868,LOCAAEL000906,LOCAAEL005998,LOCAAEL010488,LOCAAEL013817,LOCAAEL002317,LOCAAEL009022,LOCAAEL014042,LOCAAEL005082,LOCAAEL004913,LOCAAEL…
GO:0006464	cellular protein modification process	43 of 226 in the list	487 of 5880 in the genome	7.62e-05	AAEL018290,AAEL018174,AAEL011578,AAEL000589,AAEL013390,AAEL004351,AAEL001919,AAEL008078,AAEL008634,AAEL013057,AAEL013105,AAEL006730,AAEL018059,AAEL004040,AAEL006868,AAEL010411,AAEL018039,AAEL002317,AAEL014408,AAEL014042,AAEL001549,AAEL009402,AAEL017530,AAEL010021,AAEL007705,AAEL001058,AAEL018120,AAEL007949,AAEL007662,AAEL017546,AAEL002804,AAEL003731,AAEL017391,AAEL005512,AAEL014114,AAEL002471,AAE…	LOCAAEL018290,LOCAAEL018174,LOCAAEL011578,LOCAAEL000589,LOCAAEL013390,LOCAAEL004351,LOCAAEL001919,LOCAAEL008078,LOCAAEL008634,LOCAAEL013057,LOCAAEL013105,LOCAAEL006730,LOCAAEL018059,LOCAAEL004040,LOCAAEL006868,LOCAAEL010411,LOCAAEL018039,LOCAAEL002317,LOCAAEL014408,LOCAAEL014042,LOCAAEL001549,LOCAAEL009402,LOCAAEL017530,LOCAAEL010021,LOCAAEL007705,LOCAAEL001058,LOCAAEL018120,LOCAAEL007949,LOCAAEL…
GO:0036211	protein modification process	43 of 226 in the list	487 of 5880 in the genome	7.62e-05	AAEL018290,AAEL018174,AAEL011578,AAEL000589,AAEL013390,AAEL004351,AAEL001919,AAEL008078,AAEL008634,AAEL013057,AAEL013105,AAEL006730,AAEL018059,AAEL004040,AAEL006868,AAEL010411,AAEL018039,AAEL002317,AAEL014408,AAEL014042,AAEL001549,AAEL009402,AAEL017530,AAEL010021,AAEL007705,AAEL001058,AAEL018120,AAEL007949,AAEL007662,AAEL017546,AAEL002804,AAEL003731,AAEL017391,AAEL005512,AAEL014114,AAEL002471,AAE…	LOCAAEL018290,LOCAAEL018174,LOCAAEL011578,LOCAAEL000589,LOCAAEL013390,LOCAAEL004351,LOCAAEL001919,LOCAAEL008078,LOCAAEL008634,LOCAAEL013057,LOCAAEL013105,LOCAAEL006730,LOCAAEL018059,LOCAAEL004040,LOCAAEL006868,LOCAAEL010411,LOCAAEL018039,LOCAAEL002317,LOCAAEL014408,LOCAAEL014042,LOCAAEL001549,LOCAAEL009402,LOCAAEL017530,LOCAAEL010021,LOCAAEL007705,LOCAAEL001058,LOCAAEL018120,LOCAAEL007949,LOCAAEL…
GO:0007423	sensory organ development	23 of 226 in the list	173 of 5880 in the genome	8.44e-05	AAEL001058,AAEL018313,AAEL004623,AAEL003592,AAEL003391,AAEL009377,AAEL002787,AAEL009317,AAEL003932,AAEL013614,AAEL005425,AAEL007915,AAEL003731,AAEL017391,AAEL010411,AAEL010488,AAEL001574,AAEL002471,AAEL003609,AAEL004834,AAEL003989,AAEL013873,AAEL006649	LOCAAEL001058,LOCAAEL018313,LOCAAEL004623,LOCAAEL003592,LOCAAEL003391,LOCAAEL009377,LOCAAEL002787,LOCAAEL009317,LOCAAEL003932,LOCAAEL013614,LOCAAEL005425,LOCAAEL007915,LOCAAEL003731,LOCAAEL017391,LOCAAEL010411,LOCAAEL010488,LOCAAEL001574,LOCAAEL002471,LOCAAEL003609,LOCAAEL004834,LOCAAEL003989,LOCAAEL013873,LOCAAEL006649,
GO:0007154	cell communication	55 of 226 in the list	712 of 5880 in the genome	9.5e-05	AAEL001384,AAEL011065,AAEL001603,AAEL010210,AAEL004351,AAEL008054,AAEL013997,AAEL018321,AAEL002787,AAEL014636,AAEL005425,AAEL005643,AAEL005513,AAEL001393,AAEL006730,AAEL006582,AAEL018059,AAEL011168,AAEL006868,AAEL000906,AAEL005998,AAEL010488,AAEL013817,AAEL002317,AAEL009022,AAEL014042,AAEL005082,AAEL004913,AAEL013896,AAEL003989,AAEL000405,AAEL010021,AAEL017280,AAEL002155,AAEL008696,AAEL009317,AAE…	LOCAAEL001384,LOCAAEL011065,LOCAAEL001603,LOCAAEL010210,LOCAAEL004351,LOCAAEL008054,LOCAAEL013997,LOCAAEL018321,LOCAAEL002787,LOCAAEL014636,LOCAAEL005425,LOCAAEL005643,LOCAAEL005513,LOCAAEL001393,LOCAAEL006730,LOCAAEL006582,LOCAAEL018059,LOCAAEL011168,LOCAAEL006868,LOCAAEL000906,LOCAAEL005998,LOCAAEL010488,LOCAAEL013817,LOCAAEL002317,LOCAAEL009022,LOCAAEL014042,LOCAAEL005082,LOCAAEL004913,LOCAAEL…
GO:0023052	signaling	61 of 226 in the list	829 of 5880 in the genome	9.51e-05	AAEL001384,AAEL011065,AAEL001603,AAEL010210,AAEL004351,AAEL008054,AAEL013997,AAEL018321,AAEL002787,AAEL014636,AAEL005425,AAEL005643,AAEL005513,AAEL001393,AAEL006730,AAEL006582,AAEL018059,AAEL011168,AAEL006868,AAEL000906,AAEL005998,AAEL010488,AAEL013817,AAEL002317,AAEL009022,AAEL014042,AAEL010979,AAEL005082,AAEL004913,AAEL013896,AAEL001549,AAEL003989,AAEL000405,AAEL010021,AAEL017280,AAEL002155,AAE…	LOCAAEL001384,LOCAAEL011065,LOCAAEL001603,LOCAAEL010210,LOCAAEL004351,LOCAAEL008054,LOCAAEL013997,LOCAAEL018321,LOCAAEL002787,LOCAAEL014636,LOCAAEL005425,LOCAAEL005643,LOCAAEL005513,LOCAAEL001393,LOCAAEL006730,LOCAAEL006582,LOCAAEL018059,LOCAAEL011168,LOCAAEL006868,LOCAAEL000906,LOCAAEL005998,LOCAAEL010488,LOCAAEL013817,LOCAAEL002317,LOCAAEL009022,LOCAAEL014042,LOCAAEL010979,LOCAAEL005082,LOCAAEL…
GO:0007264	small GTPase mediated signal transduction	11 of 226 in the list	41 of 5880 in the genome	0.00014	AAEL001384,AAEL018059,AAEL011061,AAEL000906,AAEL005998,AAEL002787,AAEL000093,AAEL004913,AAEL001509,AAEL001165,AAEL001393	LOCAAEL001384,LOCAAEL018059,LOCAAEL011061,LOCAAEL000906,LOCAAEL005998,LOCAAEL002787,LOCAAEL000093,LOCAAEL004913,LOCAAEL001509,LOCAAEL001165,LOCAAEL001393,
GO:0001700	embryonic development via the syncytial blastoderm	14 of 226 in the list	69 of 5880 in the genome	0.00014	AAEL006730,AAEL011065,AAEL018059,AAEL010411,AAEL010488,AAEL018313,AAEL004623,AAEL002471,AAEL008054,AAEL009377,AAEL009317,AAEL001411,AAEL013873,AAEL007888	LOCAAEL006730,LOCAAEL011065,LOCAAEL018059,LOCAAEL010411,LOCAAEL010488,LOCAAEL018313,LOCAAEL004623,LOCAAEL002471,LOCAAEL008054,LOCAAEL009377,LOCAAEL009317,LOCAAEL001411,LOCAAEL013873,LOCAAEL007888,
GO:0043412	macromolecule modification	45 of 226 in the list	538 of 5880 in the genome	0.00018	AAEL018290,AAEL018174,AAEL011578,AAEL000589,AAEL013390,AAEL004351,AAEL001919,AAEL008078,AAEL008634,AAEL013057,AAEL013105,AAEL006730,AAEL018059,AAEL004040,AAEL006868,AAEL010411,AAEL018039,AAEL002317,AAEL014408,AAEL014042,AAEL001549,AAEL009402,AAEL017530,AAEL007881,AAEL010021,AAEL007705,AAEL001058,AAEL018120,AAEL007949,AAEL007662,AAEL017546,AAEL002804,AAEL003731,AAEL017391,AAEL005512,AAEL014114,AAE…	LOCAAEL018290,LOCAAEL018174,LOCAAEL011578,LOCAAEL000589,LOCAAEL013390,LOCAAEL004351,LOCAAEL001919,LOCAAEL008078,LOCAAEL008634,LOCAAEL013057,LOCAAEL013105,LOCAAEL006730,LOCAAEL018059,LOCAAEL004040,LOCAAEL006868,LOCAAEL010411,LOCAAEL018039,LOCAAEL002317,LOCAAEL014408,LOCAAEL014042,LOCAAEL001549,LOCAAEL009402,LOCAAEL017530,LOCAAEL007881,LOCAAEL010021,LOCAAEL007705,LOCAAEL001058,LOCAAEL018120,LOCAAEL…
GO:0048468	cell development	34 of 226 in the list	355 of 5880 in the genome	0.00029	AAEL001384,AAEL011578,AAEL002787,AAEL003932,AAEL013105,AAEL018059,AAEL002381,AAEL005077,AAEL010411,AAEL010488,AAEL013969,AAEL009022,AAEL013896,AAEL003989,AAEL007888,AAEL011019,AAEL001058,AAEL010606,AAEL018120,AAEL008696,AAEL009377,AAEL009317,AAEL001411,AAEL013614,AAEL007915,AAEL002230,AAEL002451,AAEL011061,AAEL012817,AAEL008340,AAEL002382,AAEL005845,AAEL004936,AAEL013873	LOCAAEL001384,LOCAAEL011578,LOCAAEL002787,LOCAAEL003932,LOCAAEL013105,LOCAAEL018059,LOCAAEL002381,LOCAAEL005077,LOCAAEL010411,LOCAAEL010488,LOCAAEL013969,LOCAAEL009022,LOCAAEL013896,LOCAAEL003989,LOCAAEL007888,LOCAAEL011019,LOCAAEL001058,LOCAAEL010606,LOCAAEL018120,LOCAAEL008696,LOCAAEL009377,LOCAAEL009317,LOCAAEL001411,LOCAAEL013614,LOCAAEL007915,LOCAAEL002230,LOCAAEL002451,LOCAAEL011061,LOCAAEL…
GO:0009792	embryo development ending in birth or egg hatching	15 of 226 in the list	85 of 5880 in the genome	0.00036	AAEL006730,AAEL011065,AAEL018059,AAEL010411,AAEL010488,AAEL018313,AAEL004623,AAEL002471,AAEL008054,AAEL009377,AAEL009317,AAEL014042,AAEL001411,AAEL013873,AAEL007888	LOCAAEL006730,LOCAAEL011065,LOCAAEL018059,LOCAAEL010411,LOCAAEL010488,LOCAAEL018313,LOCAAEL004623,LOCAAEL002471,LOCAAEL008054,LOCAAEL009377,LOCAAEL009317,LOCAAEL014042,LOCAAEL001411,LOCAAEL013873,LOCAAEL007888,
GO:0051716	cellular response to stimulus	54 of 226 in the list	744 of 5880 in the genome	0.00096	AAEL001384,AAEL011065,AAEL001603,AAEL010210,AAEL004351,AAEL008054,AAEL013997,AAEL018321,AAEL002787,AAEL014636,AAEL005425,AAEL005643,AAEL005513,AAEL001393,AAEL006730,AAEL018059,AAEL011168,AAEL006868,AAEL000906,AAEL005998,AAEL010488,AAEL013817,AAEL002317,AAEL009022,AAEL014042,AAEL005082,AAEL004913,AAEL013896,AAEL003989,AAEL000405,AAEL010021,AAEL017280,AAEL002155,AAEL001058,AAEL018120,AAEL008696,AAE…	LOCAAEL001384,LOCAAEL011065,LOCAAEL001603,LOCAAEL010210,LOCAAEL004351,LOCAAEL008054,LOCAAEL013997,LOCAAEL018321,LOCAAEL002787,LOCAAEL014636,LOCAAEL005425,LOCAAEL005643,LOCAAEL005513,LOCAAEL001393,LOCAAEL006730,LOCAAEL018059,LOCAAEL011168,LOCAAEL006868,LOCAAEL000906,LOCAAEL005998,LOCAAEL010488,LOCAAEL013817,LOCAAEL002317,LOCAAEL009022,LOCAAEL014042,LOCAAEL005082,LOCAAEL004913,LOCAAEL013896,LOCAAEL…
GO:0007265	Ras protein signal transduction	9 of 226 in the list	32 of 5880 in the genome	0.00121	AAEL001384,AAEL018059,AAEL011061,AAEL000906,AAEL000093,AAEL004913,AAEL001509,AAEL001165,AAEL001393	LOCAAEL001384,LOCAAEL018059,LOCAAEL011061,LOCAAEL000906,LOCAAEL000093,LOCAAEL004913,LOCAAEL001509,LOCAAEL001165,LOCAAEL001393,
GO:0001654	eye development	19 of 226 in the list	145 of 5880 in the genome	0.00136	AAEL001058,AAEL004623,AAEL003592,AAEL009377,AAEL002787,AAEL009317,AAEL003932,AAEL013614,AAEL005425,AAEL007915,AAEL003731,AAEL017391,AAEL010411,AAEL010488,AAEL001574,AAEL002471,AAEL003609,AAEL004834,AAEL013873	LOCAAEL001058,LOCAAEL004623,LOCAAEL003592,LOCAAEL009377,LOCAAEL002787,LOCAAEL009317,LOCAAEL003932,LOCAAEL013614,LOCAAEL005425,LOCAAEL007915,LOCAAEL003731,LOCAAEL017391,LOCAAEL010411,LOCAAEL010488,LOCAAEL001574,LOCAAEL002471,LOCAAEL003609,LOCAAEL004834,LOCAAEL013873,
GO:0007010	cytoskeleton organization	25 of 226 in the list	232 of 5880 in the genome	0.00136	AAEL001384,AAEL011065,AAEL011019,AAEL018120,AAEL003391,AAEL013390,AAEL006222,AAEL013997,AAEL009317,AAEL001411,AAEL007915,AAEL018059,AAEL004235,AAEL011061,AAEL000906,AAEL001582,AAEL010411,AAEL002471,AAEL005845,AAEL013729,AAEL010979,AAEL004913,AAEL009294,AAEL001853,AAEL010510	LOCAAEL001384,LOCAAEL011065,LOCAAEL011019,LOCAAEL018120,LOCAAEL003391,LOCAAEL013390,LOCAAEL006222,LOCAAEL013997,LOCAAEL009317,LOCAAEL001411,LOCAAEL007915,LOCAAEL018059,LOCAAEL004235,LOCAAEL011061,LOCAAEL000906,LOCAAEL001582,LOCAAEL010411,LOCAAEL002471,LOCAAEL005845,LOCAAEL013729,LOCAAEL010979,LOCAAEL004913,LOCAAEL009294,LOCAAEL001853,LOCAAEL010510,
GO:0048666	neuron development	21 of 226 in the list	175 of 5880 in the genome	0.00168	AAEL001384,AAEL011019,AAEL011578,AAEL001058,AAEL018120,AAEL010606,AAEL008696,AAEL009317,AAEL002787,AAEL003932,AAEL013105,AAEL007915,AAEL002381,AAEL002230,AAEL010488,AAEL013969,AAEL008340,AAEL012817,AAEL005845,AAEL013896,AAEL013873	LOCAAEL001384,LOCAAEL011019,LOCAAEL011578,LOCAAEL001058,LOCAAEL018120,LOCAAEL010606,LOCAAEL008696,LOCAAEL009317,LOCAAEL002787,LOCAAEL003932,LOCAAEL013105,LOCAAEL007915,LOCAAEL002381,LOCAAEL002230,LOCAAEL010488,LOCAAEL013969,LOCAAEL008340,LOCAAEL012817,LOCAAEL005845,LOCAAEL013896,LOCAAEL013873,
GO:0040011	locomotion	20 of 226 in the list	168 of 5880 in the genome	0.00332	AAEL001384,AAEL001058,AAEL010606,AAEL004351,AAEL008696,AAEL009377,AAEL009317,AAEL013105,AAEL008773,AAEL001411,AAEL006730,AAEL002230,AAEL002451,AAEL010411,AAEL010488,AAEL003658,AAEL013969,AAEL005845,AAEL013896,AAEL013873	LOCAAEL001384,LOCAAEL001058,LOCAAEL010606,LOCAAEL004351,LOCAAEL008696,LOCAAEL009377,LOCAAEL009317,LOCAAEL013105,LOCAAEL008773,LOCAAEL001411,LOCAAEL006730,LOCAAEL002230,LOCAAEL002451,LOCAAEL010411,LOCAAEL010488,LOCAAEL003658,LOCAAEL013969,LOCAAEL005845,LOCAAEL013896,LOCAAEL013873,
GO:0007417	central nervous system development	12 of 226 in the list	66 of 5880 in the genome	0.00366	AAEL001384,AAEL012967,AAEL010606,AAEL018039,AAEL008340,AAEL008696,AAEL006589,AAEL012821,AAEL014637,AAEL013873,AAEL011517,AAEL017530	LOCAAEL001384,LOCAAEL012967,LOCAAEL010606,LOCAAEL018039,LOCAAEL008340,LOCAAEL008696,LOCAAEL006589,LOCAAEL012821,LOCAAEL014637,LOCAAEL013873,LOCAAEL011517,LOCAAEL017530,
GO:0050896	response to stimulus	72 of 226 in the list	1160 of 5880 in the genome	0.00427	AAEL011065,AAEL001603,AAEL018321,AAEL014636,AAEL013105,AAEL005425,AAEL014637,AAEL006730,AAEL008351,AAEL011168,AAEL006868,AAEL000906,AAEL005998,AAEL010411,AAEL018039,AAEL013969,AAEL002317,AAEL018697,AAEL004913,AAEL013896,AAEL003989,AAEL010021,AAEL001058,AAEL018120,AAEL010606,AAEL000328,AAEL009317,AAEL001165,AAEL003731,AAEL007376,AAEL002230,AAEL002451,AAEL008340,AAEL011069,AAEL005845,AAEL013729,AAE…	LOCAAEL011065,LOCAAEL001603,LOCAAEL018321,LOCAAEL014636,LOCAAEL013105,LOCAAEL005425,LOCAAEL014637,LOCAAEL006730,LOCAAEL008351,LOCAAEL011168,LOCAAEL006868,LOCAAEL000906,LOCAAEL005998,LOCAAEL010411,LOCAAEL018039,LOCAAEL013969,LOCAAEL002317,LOCAAEL018697,LOCAAEL004913,LOCAAEL013896,LOCAAEL003989,LOCAAEL010021,LOCAAEL001058,LOCAAEL018120,LOCAAEL010606,LOCAAEL000328,LOCAAEL009317,LOCAAEL001165,LOCAAEL…
GO:0065008	regulation of biological quality	28 of 226 in the list	297 of 5880 in the genome	0.00461	AAEL011065,AAEL001058,AAEL004623,AAEL006222,AAEL009377,AAEL003932,AAEL013614,AAEL001411,AAEL003145,AAEL014637,AAEL003731,AAEL006730,AAEL017391,AAEL018059,AAEL011061,AAEL001582,AAEL010411,AAEL005561,AAEL008340,AAEL005845,AAEL013729,AAEL002735,AAEL010979,AAEL013896,AAEL013873,AAEL018161,AAEL010486,AAEL007888	LOCAAEL011065,LOCAAEL001058,LOCAAEL004623,LOCAAEL006222,LOCAAEL009377,LOCAAEL003932,LOCAAEL013614,LOCAAEL001411,LOCAAEL003145,LOCAAEL014637,LOCAAEL003731,LOCAAEL006730,LOCAAEL017391,LOCAAEL018059,LOCAAEL011061,LOCAAEL001582,LOCAAEL010411,LOCAAEL005561,LOCAAEL008340,LOCAAEL005845,LOCAAEL013729,LOCAAEL002735,LOCAAEL010979,LOCAAEL013896,LOCAAEL013873,LOCAAEL018161,LOCAAEL010486,LOCAAEL007888,
GO:0006996	organelle organization	39 of 226 in the list	498 of 5880 in the genome	0.00648	AAEL001384,AAEL011065,AAEL018327,AAEL001440,AAEL013390,AAEL006222,AAEL013997,AAEL014637,AAEL018059,AAEL002381,AAEL000906,AAEL010411,AAEL014408,AAEL014042,AAEL010979,AAEL004913,AAEL013074,AAEL011019,AAEL018120,AAEL002528,AAEL003391,AAEL008358,AAEL009317,AAEL001411,AAEL013614,AAEL007915,AAEL001165,AAEL017391,AAEL004235,AAEL011061,AAEL001582,AAEL002471,AAEL013729,AAEL005845,AAEL000093,AAEL001853,AAE…	LOCAAEL001384,LOCAAEL011065,LOCAAEL018327,LOCAAEL001440,LOCAAEL013390,LOCAAEL006222,LOCAAEL013997,LOCAAEL014637,LOCAAEL018059,LOCAAEL002381,LOCAAEL000906,LOCAAEL010411,LOCAAEL014408,LOCAAEL014042,LOCAAEL010979,LOCAAEL004913,LOCAAEL013074,LOCAAEL011019,LOCAAEL018120,LOCAAEL002528,LOCAAEL003391,LOCAAEL008358,LOCAAEL009317,LOCAAEL001411,LOCAAEL013614,LOCAAEL007915,LOCAAEL001165,LOCAAEL017391,LOCAAEL…
GO:0007276	gamete generation	23 of 226 in the list	223 of 5880 in the genome	0.00744	AAEL011019,AAEL004453,AAEL001058,AAEL018120,AAEL001440,AAEL009317,AAEL006876,AAEL007915,AAEL006730,AAEL018059,AAEL008351,AAEL005077,AAEL002230,AAEL002451,AAEL010411,AAEL010488,AAEL008564,AAEL013880,AAEL009294,AAEL005583,AAEL013896,AAEL004936,AAEL013873	LOCAAEL011019,LOCAAEL004453,LOCAAEL001058,LOCAAEL018120,LOCAAEL001440,LOCAAEL009317,LOCAAEL006876,LOCAAEL007915,LOCAAEL006730,LOCAAEL018059,LOCAAEL008351,LOCAAEL005077,LOCAAEL002230,LOCAAEL002451,LOCAAEL010411,LOCAAEL010488,LOCAAEL008564,LOCAAEL013880,LOCAAEL009294,LOCAAEL005583,LOCAAEL013896,LOCAAEL004936,LOCAAEL013873,
GO:0030036	actin cytoskeleton organization	13 of 226 in the list	85 of 5880 in the genome	0.01078	AAEL011065,AAEL018059,AAEL011061,AAEL018120,AAEL010411,AAEL002471,AAEL013997,AAEL009317,AAEL013729,AAEL010979,AAEL001411,AAEL004913,AAEL007915	LOCAAEL011065,LOCAAEL018059,LOCAAEL011061,LOCAAEL018120,LOCAAEL010411,LOCAAEL002471,LOCAAEL013997,LOCAAEL009317,LOCAAEL013729,LOCAAEL010979,LOCAAEL001411,LOCAAEL004913,LOCAAEL007915,
GO:0006928	cellular component movement	17 of 226 in the list	138 of 5880 in the genome	0.01096	AAEL011019,AAEL018327,AAEL001058,AAEL004351,AAEL009377,AAEL009317,AAEL013105,AAEL008773,AAEL001411,AAEL002230,AAEL010488,AAEL010411,AAEL003658,AAEL013969,AAEL005845,AAEL013896,AAEL013873	LOCAAEL011019,LOCAAEL018327,LOCAAEL001058,LOCAAEL004351,LOCAAEL009377,LOCAAEL009317,LOCAAEL013105,LOCAAEL008773,LOCAAEL001411,LOCAAEL002230,LOCAAEL010488,LOCAAEL010411,LOCAAEL003658,LOCAAEL013969,LOCAAEL005845,LOCAAEL013896,LOCAAEL013873,
GO:0044702	single organism reproductive process	23 of 226 in the list	229 of 5880 in the genome	0.01152	AAEL011019,AAEL004453,AAEL001058,AAEL018120,AAEL001440,AAEL009317,AAEL006876,AAEL007915,AAEL006730,AAEL018059,AAEL008351,AAEL005077,AAEL002230,AAEL002451,AAEL010411,AAEL010488,AAEL008564,AAEL013880,AAEL009294,AAEL005583,AAEL013896,AAEL004936,AAEL013873	LOCAAEL011019,LOCAAEL004453,LOCAAEL001058,LOCAAEL018120,LOCAAEL001440,LOCAAEL009317,LOCAAEL006876,LOCAAEL007915,LOCAAEL006730,LOCAAEL018059,LOCAAEL008351,LOCAAEL005077,LOCAAEL002230,LOCAAEL002451,LOCAAEL010411,LOCAAEL010488,LOCAAEL008564,LOCAAEL013880,LOCAAEL009294,LOCAAEL005583,LOCAAEL013896,LOCAAEL004936,LOCAAEL013873,
GO:0048592	eye morphogenesis	16 of 226 in the list	125 of 5880 in the genome	0.01198	AAEL017391,AAEL001058,AAEL010488,AAEL004623,AAEL003592,AAEL001574,AAEL009377,AAEL002787,AAEL009317,AAEL003932,AAEL013614,AAEL005425,AAEL003609,AAEL004834,AAEL007915,AAEL013873	LOCAAEL017391,LOCAAEL001058,LOCAAEL010488,LOCAAEL004623,LOCAAEL003592,LOCAAEL001574,LOCAAEL009377,LOCAAEL002787,LOCAAEL009317,LOCAAEL003932,LOCAAEL013614,LOCAAEL005425,LOCAAEL003609,LOCAAEL004834,LOCAAEL007915,LOCAAEL013873,
GO:0030029	actin filament-based process	13 of 226 in the list	86 of 5880 in the genome	0.01227	AAEL011065,AAEL018059,AAEL011061,AAEL018120,AAEL010411,AAEL002471,AAEL013997,AAEL009317,AAEL013729,AAEL010979,AAEL001411,AAEL004913,AAEL007915	LOCAAEL011065,LOCAAEL018059,LOCAAEL011061,LOCAAEL018120,LOCAAEL010411,LOCAAEL002471,LOCAAEL013997,LOCAAEL009317,LOCAAEL013729,LOCAAEL010979,LOCAAEL001411,LOCAAEL004913,LOCAAEL007915,
GO:0022414	reproductive process	28 of 226 in the list	313 of 5880 in the genome	0.01243	AAEL011065,AAEL011019,AAEL018327,AAEL004453,AAEL001058,AAEL018120,AAEL001440,AAEL009317,AAEL002787,AAEL006876,AAEL007915,AAEL006730,AAEL008351,AAEL018059,AAEL005077,AAEL002230,AAEL002451,AAEL010411,AAEL010488,AAEL008564,AAEL009022,AAEL013880,AAEL009294,AAEL005583,AAEL013896,AAEL004936,AAEL006564,AAEL013873	LOCAAEL011065,LOCAAEL011019,LOCAAEL018327,LOCAAEL004453,LOCAAEL001058,LOCAAEL018120,LOCAAEL001440,LOCAAEL009317,LOCAAEL002787,LOCAAEL006876,LOCAAEL007915,LOCAAEL006730,LOCAAEL008351,LOCAAEL018059,LOCAAEL005077,LOCAAEL002230,LOCAAEL002451,LOCAAEL010411,LOCAAEL010488,LOCAAEL008564,LOCAAEL009022,LOCAAEL013880,LOCAAEL009294,LOCAAEL005583,LOCAAEL013896,LOCAAEL004936,LOCAAEL006564,LOCAAEL013873,
GO:0000902	cell morphogenesis	18 of 226 in the list	154 of 5880 in the genome	0.01285	AAEL001384,AAEL011019,AAEL011578,AAEL001058,AAEL018120,AAEL010606,AAEL008696,AAEL009377,AAEL013105,AAEL002381,AAEL011061,AAEL010488,AAEL013969,AAEL008340,AAEL012817,AAEL005845,AAEL013896,AAEL013873	LOCAAEL001384,LOCAAEL011019,LOCAAEL011578,LOCAAEL001058,LOCAAEL018120,LOCAAEL010606,LOCAAEL008696,LOCAAEL009377,LOCAAEL013105,LOCAAEL002381,LOCAAEL011061,LOCAAEL010488,LOCAAEL013969,LOCAAEL008340,LOCAAEL012817,LOCAAEL005845,LOCAAEL013896,LOCAAEL013873,
GO:0032989	cellular component morphogenesis	20 of 226 in the list	184 of 5880 in the genome	0.01315	AAEL001384,AAEL011019,AAEL011578,AAEL001058,AAEL018120,AAEL010606,AAEL008696,AAEL009377,AAEL013105,AAEL001411,AAEL002381,AAEL011061,AAEL010488,AAEL013969,AAEL008340,AAEL012817,AAEL005845,AAEL013896,AAEL013074,AAEL013873	LOCAAEL001384,LOCAAEL011019,LOCAAEL011578,LOCAAEL001058,LOCAAEL018120,LOCAAEL010606,LOCAAEL008696,LOCAAEL009377,LOCAAEL013105,LOCAAEL001411,LOCAAEL002381,LOCAAEL011061,LOCAAEL010488,LOCAAEL013969,LOCAAEL008340,LOCAAEL012817,LOCAAEL005845,LOCAAEL013896,LOCAAEL013074,LOCAAEL013873,
GO:0019953	sexual reproduction	24 of 226 in the list	249 of 5880 in the genome	0.01502	AAEL011019,AAEL004453,AAEL001058,AAEL018120,AAEL001440,AAEL009317,AAEL006876,AAEL007915,AAEL006730,AAEL018059,AAEL008351,AAEL005077,AAEL002230,AAEL002451,AAEL010411,AAEL010488,AAEL008564,AAEL009022,AAEL013880,AAEL009294,AAEL005583,AAEL013896,AAEL004936,AAEL013873	LOCAAEL011019,LOCAAEL004453,LOCAAEL001058,LOCAAEL018120,LOCAAEL001440,LOCAAEL009317,LOCAAEL006876,LOCAAEL007915,LOCAAEL006730,LOCAAEL018059,LOCAAEL008351,LOCAAEL005077,LOCAAEL002230,LOCAAEL002451,LOCAAEL010411,LOCAAEL010488,LOCAAEL008564,LOCAAEL009022,LOCAAEL013880,LOCAAEL009294,LOCAAEL005583,LOCAAEL013896,LOCAAEL004936,LOCAAEL013873,
GO:0022603	regulation of anatomical structure morphogenesis	10 of 226 in the list	53 of 5880 in the genome	0.01584	AAEL001384,AAEL006730,AAEL011065,AAEL011019,AAEL018059,AAEL011061,AAEL010488,AAEL009377,AAEL000093,AAEL013896	LOCAAEL001384,LOCAAEL006730,LOCAAEL011065,LOCAAEL011019,LOCAAEL018059,LOCAAEL011061,LOCAAEL010488,LOCAAEL009377,LOCAAEL000093,LOCAAEL013896,
GO:0050793	regulation of developmental process	16 of 226 in the list	128 of 5880 in the genome	0.01619	AAEL001384,AAEL011065,AAEL011019,AAEL009377,AAEL009317,AAEL008773,AAEL018059,AAEL008351,AAEL006730,AAEL011061,AAEL010488,AAEL005845,AAEL000093,AAEL013896,AAEL013873,AAEL010021	LOCAAEL001384,LOCAAEL011065,LOCAAEL011019,LOCAAEL009377,LOCAAEL009317,LOCAAEL008773,LOCAAEL018059,LOCAAEL008351,LOCAAEL006730,LOCAAEL011061,LOCAAEL010488,LOCAAEL005845,LOCAAEL000093,LOCAAEL013896,LOCAAEL013873,LOCAAEL010021,
GO:0009790	embryo development	21 of 226 in the list	203 of 5880 in the genome	0.01734	AAEL011065,AAEL018313,AAEL004623,AAEL008054,AAEL009377,AAEL009317,AAEL001411,AAEL007915,AAEL006730,AAEL018059,AAEL005077,AAEL002230,AAEL011061,AAEL010411,AAEL010488,AAEL014408,AAEL002471,AAEL014042,AAEL000093,AAEL013873,AAEL007888	LOCAAEL011065,LOCAAEL018313,LOCAAEL004623,LOCAAEL008054,LOCAAEL009377,LOCAAEL009317,LOCAAEL001411,LOCAAEL007915,LOCAAEL006730,LOCAAEL018059,LOCAAEL005077,LOCAAEL002230,LOCAAEL011061,LOCAAEL010411,LOCAAEL010488,LOCAAEL014408,LOCAAEL002471,LOCAAEL014042,LOCAAEL000093,LOCAAEL013873,LOCAAEL007888,
GO:0032504	multicellular organism reproduction	23 of 226 in the list	235 of 5880 in the genome	0.01752	AAEL011019,AAEL004453,AAEL001058,AAEL018120,AAEL001440,AAEL009317,AAEL006876,AAEL007915,AAEL006730,AAEL018059,AAEL008351,AAEL005077,AAEL002230,AAEL002451,AAEL010411,AAEL010488,AAEL008564,AAEL013880,AAEL009294,AAEL005583,AAEL013896,AAEL004936,AAEL013873	LOCAAEL011019,LOCAAEL004453,LOCAAEL001058,LOCAAEL018120,LOCAAEL001440,LOCAAEL009317,LOCAAEL006876,LOCAAEL007915,LOCAAEL006730,LOCAAEL018059,LOCAAEL008351,LOCAAEL005077,LOCAAEL002230,LOCAAEL002451,LOCAAEL010411,LOCAAEL010488,LOCAAEL008564,LOCAAEL013880,LOCAAEL009294,LOCAAEL005583,LOCAAEL013896,LOCAAEL004936,LOCAAEL013873,
GO:0048609	multicellular organismal reproductive process	23 of 226 in the list	235 of 5880 in the genome	0.01752	AAEL011019,AAEL004453,AAEL001058,AAEL018120,AAEL001440,AAEL009317,AAEL006876,AAEL007915,AAEL006730,AAEL018059,AAEL008351,AAEL005077,AAEL002230,AAEL002451,AAEL010411,AAEL010488,AAEL008564,AAEL013880,AAEL009294,AAEL005583,AAEL013896,AAEL004936,AAEL013873	LOCAAEL011019,LOCAAEL004453,LOCAAEL001058,LOCAAEL018120,LOCAAEL001440,LOCAAEL009317,LOCAAEL006876,LOCAAEL007915,LOCAAEL006730,LOCAAEL018059,LOCAAEL008351,LOCAAEL005077,LOCAAEL002230,LOCAAEL002451,LOCAAEL010411,LOCAAEL010488,LOCAAEL008564,LOCAAEL013880,LOCAAEL009294,LOCAAEL005583,LOCAAEL013896,LOCAAEL004936,LOCAAEL013873,
GO:0000003	reproduction	30 of 226 in the list	354 of 5880 in the genome	0.01763	AAEL011065,AAEL011019,AAEL018327,AAEL004453,AAEL001058,AAEL018120,AAEL001440,AAEL013390,AAEL009317,AAEL002787,AAEL006876,AAEL007915,AAEL006730,AAEL008351,AAEL018059,AAEL005077,AAEL002230,AAEL002451,AAEL010411,AAEL010488,AAEL008564,AAEL009022,AAEL013880,AAEL000093,AAEL004936,AAEL009294,AAEL005583,AAEL013896,AAEL006564,AAEL013873	LOCAAEL011065,LOCAAEL011019,LOCAAEL018327,LOCAAEL004453,LOCAAEL001058,LOCAAEL018120,LOCAAEL001440,LOCAAEL013390,LOCAAEL009317,LOCAAEL002787,LOCAAEL006876,LOCAAEL007915,LOCAAEL006730,LOCAAEL008351,LOCAAEL018059,LOCAAEL005077,LOCAAEL002230,LOCAAEL002451,LOCAAEL010411,LOCAAEL010488,LOCAAEL008564,LOCAAEL009022,LOCAAEL013880,LOCAAEL000093,LOCAAEL004936,LOCAAEL009294,LOCAAEL005583,LOCAAEL013896,LOCAAEL…
GO:0044703	multi-organism reproductive process	24 of 226 in the list	252 of 5880 in the genome	0.01832	AAEL011019,AAEL004453,AAEL001058,AAEL018120,AAEL001440,AAEL009317,AAEL006876,AAEL007915,AAEL006730,AAEL018059,AAEL008351,AAEL005077,AAEL002230,AAEL002451,AAEL010411,AAEL010488,AAEL008564,AAEL009022,AAEL013880,AAEL009294,AAEL005583,AAEL013896,AAEL004936,AAEL013873	LOCAAEL011019,LOCAAEL004453,LOCAAEL001058,LOCAAEL018120,LOCAAEL001440,LOCAAEL009317,LOCAAEL006876,LOCAAEL007915,LOCAAEL006730,LOCAAEL018059,LOCAAEL008351,LOCAAEL005077,LOCAAEL002230,LOCAAEL002451,LOCAAEL010411,LOCAAEL010488,LOCAAEL008564,LOCAAEL009022,LOCAAEL013880,LOCAAEL009294,LOCAAEL005583,LOCAAEL013896,LOCAAEL004936,LOCAAEL013873,
GO:0009791	post-embryonic development	19 of 226 in the list	178 of 5880 in the genome	0.02741	AAEL017280,AAEL011065,AAEL004453,AAEL001440,AAEL006222,AAEL008696,AAEL002787,AAEL001411,AAEL003731,AAEL018059,AAEL008351,AAEL006730,AAEL010411,AAEL002471,AAEL001389,AAEL000093,AAEL013896,AAEL003989,AAEL006649	LOCAAEL017280,LOCAAEL011065,LOCAAEL004453,LOCAAEL001440,LOCAAEL006222,LOCAAEL008696,LOCAAEL002787,LOCAAEL001411,LOCAAEL003731,LOCAAEL018059,LOCAAEL008351,LOCAAEL006730,LOCAAEL010411,LOCAAEL002471,LOCAAEL001389,LOCAAEL000093,LOCAAEL013896,LOCAAEL003989,LOCAAEL006649,
GO:0060429	epithelium development	13 of 226 in the list	94 of 5880 in the genome	0.03232	AAEL006730,AAEL011065,AAEL018059,AAEL011578,AAEL011061,AAEL010411,AAEL005512,AAEL018313,AAEL002471,AAEL002787,AAEL001389,AAEL001411,AAEL013873	LOCAAEL006730,LOCAAEL011065,LOCAAEL018059,LOCAAEL011578,LOCAAEL011061,LOCAAEL010411,LOCAAEL005512,LOCAAEL018313,LOCAAEL002471,LOCAAEL002787,LOCAAEL001389,LOCAAEL001411,LOCAAEL013873,
GO:0022604	regulation of cell morphogenesis	7 of 226 in the list	28 of 5880 in the genome	0.04039	AAEL001384,AAEL006730,AAEL011065,AAEL011019,AAEL018059,AAEL011061,AAEL009377	LOCAAEL001384,LOCAAEL006730,LOCAAEL011065,LOCAAEL011019,LOCAAEL018059,LOCAAEL011061,LOCAAEL009377,
GO:0051128	regulation of cellular component organization	13 of 226 in the list	96 of 5880 in the genome	0.04046	AAEL001384,AAEL006730,AAEL011065,AAEL011019,AAEL018059,AAEL011061,AAEL009377,AAEL005845,AAEL013729,AAEL013614,AAEL013896,AAEL010021,AAEL014194	LOCAAEL001384,LOCAAEL006730,LOCAAEL011065,LOCAAEL011019,LOCAAEL018059,LOCAAEL011061,LOCAAEL009377,LOCAAEL005845,LOCAAEL013729,LOCAAEL013614,LOCAAEL013896,LOCAAEL010021,LOCAAEL014194,
GO:0009966	regulation of signal transduction	14 of 226 in the list	110 of 5880 in the genome	0.04264	AAEL006868,AAEL005998,AAEL010411,AAEL001440,AAEL005512,AAEL018313,AAEL009377,AAEL000093,AAEL005643,AAEL004129,AAEL001277,AAEL006649,AAEL003731,AAEL001165	LOCAAEL006868,LOCAAEL005998,LOCAAEL010411,LOCAAEL001440,LOCAAEL005512,LOCAAEL018313,LOCAAEL009377,LOCAAEL000093,LOCAAEL005643,LOCAAEL004129,LOCAAEL001277,LOCAAEL006649,LOCAAEL003731,LOCAAEL001165,
GO:0022402	cell cycle process	21 of 226 in the list	220 of 5880 in the genome	0.05701	AAEL011019,AAEL001058,AAEL013390,AAEL009317,AAEL012621,AAEL003383,AAEL018059,AAEL017391,AAEL004235,AAEL004040,AAEL001582,AAEL010411,AAEL001574,AAEL012817,AAEL014408,AAEL014042,AAEL018288,AAEL000093,AAEL009294,AAEL002487,AAEL010510	LOCAAEL011019,LOCAAEL001058,LOCAAEL013390,LOCAAEL009317,LOCAAEL012621,LOCAAEL003383,LOCAAEL018059,LOCAAEL017391,LOCAAEL004235,LOCAAEL004040,LOCAAEL001582,LOCAAEL010411,LOCAAEL001574,LOCAAEL012817,LOCAAEL014408,LOCAAEL014042,LOCAAEL018288,LOCAAEL000093,LOCAAEL009294,LOCAAEL002487,LOCAAEL010510,
GO:0007444	imaginal disc development	19 of 226 in the list	188 of 5880 in the genome	0.05802	AAEL017280,AAEL011065,AAEL001440,AAEL018313,AAEL003391,AAEL008696,AAEL002787,AAEL001411,AAEL003731,AAEL018059,AAEL007376,AAEL010411,AAEL008340,AAEL002471,AAEL001389,AAEL000093,AAEL013896,AAEL003989,AAEL011380	LOCAAEL017280,LOCAAEL011065,LOCAAEL001440,LOCAAEL018313,LOCAAEL003391,LOCAAEL008696,LOCAAEL002787,LOCAAEL001411,LOCAAEL003731,LOCAAEL018059,LOCAAEL007376,LOCAAEL010411,LOCAAEL008340,LOCAAEL002471,LOCAAEL001389,LOCAAEL000093,LOCAAEL013896,LOCAAEL003989,LOCAAEL011380,
GO:0007292	female gamete generation	17 of 226 in the list	157 of 5880 in the genome	0.05823	AAEL011019,AAEL004453,AAEL001058,AAEL018120,AAEL001440,AAEL009317,AAEL007915,AAEL018059,AAEL008351,AAEL006730,AAEL005077,AAEL002230,AAEL010488,AAEL010411,AAEL008564,AAEL004936,AAEL013873	LOCAAEL011019,LOCAAEL004453,LOCAAEL001058,LOCAAEL018120,LOCAAEL001440,LOCAAEL009317,LOCAAEL007915,LOCAAEL018059,LOCAAEL008351,LOCAAEL006730,LOCAAEL005077,LOCAAEL002230,LOCAAEL010488,LOCAAEL010411,LOCAAEL008564,LOCAAEL004936,LOCAAEL013873,
GO:0001745	compound eye morphogenesis	12 of 226 in the list	88 of 5880 in the genome	0.0722	AAEL017391,AAEL001058,AAEL010488,AAEL003592,AAEL001574,AAEL009377,AAEL002787,AAEL009317,AAEL003932,AAEL003609,AAEL004834,AAEL007915	LOCAAEL017391,LOCAAEL001058,LOCAAEL010488,LOCAAEL003592,LOCAAEL001574,LOCAAEL009377,LOCAAEL002787,LOCAAEL009317,LOCAAEL003932,LOCAAEL003609,LOCAAEL004834,LOCAAEL007915,
GO:0048749	compound eye development	12 of 226 in the list	88 of 5880 in the genome	0.0722	AAEL017391,AAEL001058,AAEL010488,AAEL003592,AAEL001574,AAEL009377,AAEL002787,AAEL009317,AAEL003932,AAEL003609,AAEL004834,AAEL007915	LOCAAEL017391,LOCAAEL001058,LOCAAEL010488,LOCAAEL003592,LOCAAEL001574,LOCAAEL009377,LOCAAEL002787,LOCAAEL009317,LOCAAEL003932,LOCAAEL003609,LOCAAEL004834,LOCAAEL007915,
GO:0051704	multi-organism process	25 of 226 in the list	292 of 5880 in the genome	0.07288	AAEL011019,AAEL004453,AAEL001058,AAEL018120,AAEL001440,AAEL009317,AAEL006876,AAEL007915,AAEL006730,AAEL008351,AAEL018059,AAEL005077,AAEL002230,AAEL002451,AAEL000906,AAEL010411,AAEL010488,AAEL008564,AAEL009022,AAEL013880,AAEL009294,AAEL005583,AAEL013896,AAEL004936,AAEL013873	LOCAAEL011019,LOCAAEL004453,LOCAAEL001058,LOCAAEL018120,LOCAAEL001440,LOCAAEL009317,LOCAAEL006876,LOCAAEL007915,LOCAAEL006730,LOCAAEL008351,LOCAAEL018059,LOCAAEL005077,LOCAAEL002230,LOCAAEL002451,LOCAAEL000906,LOCAAEL010411,LOCAAEL010488,LOCAAEL008564,LOCAAEL009022,LOCAAEL013880,LOCAAEL009294,LOCAAEL005583,LOCAAEL013896,LOCAAEL004936,LOCAAEL013873,
GO:0048583	regulation of response to stimulus	15 of 226 in the list	130 of 5880 in the genome	0.07371	AAEL006868,AAEL005998,AAEL010411,AAEL001440,AAEL005512,AAEL018313,AAEL009377,AAEL000093,AAEL005643,AAEL011380,AAEL004129,AAEL001277,AAEL006649,AAEL003731,AAEL001165	LOCAAEL006868,LOCAAEL005998,LOCAAEL010411,LOCAAEL001440,LOCAAEL005512,LOCAAEL018313,LOCAAEL009377,LOCAAEL000093,LOCAAEL005643,LOCAAEL011380,LOCAAEL004129,LOCAAEL001277,LOCAAEL006649,LOCAAEL003731,LOCAAEL001165,
GO:0051179	localization	72 of 226 in the list	1263 of 5880 in the genome	0.08372	AAEL010783,AAEL003592,AAEL013390,AAEL006222,AAEL008902,AAEL003145,AAEL014637,AAEL006730,AAEL008351,AAEL006582,AAEL010411,AAEL018685,AAEL001273,AAEL018697,AAEL004913,AAEL007888,AAEL001058,AAEL018120,AAEL010606,AAEL007019,AAEL009377,AAEL009317,AAEL013614,AAEL008773,AAEL018664,AAEL007551,AAEL003789,AAEL002230,AAEL001582,AAEL005561,AAEL005512,AAEL001574,AAEL003882,AAEL005845,AAEL002735,AAEL004936,AAE…	LOCAAEL010783,LOCAAEL003592,LOCAAEL013390,LOCAAEL006222,LOCAAEL008902,LOCAAEL003145,LOCAAEL014637,LOCAAEL006730,LOCAAEL008351,LOCAAEL006582,LOCAAEL010411,LOCAAEL018685,LOCAAEL001273,LOCAAEL018697,LOCAAEL004913,LOCAAEL007888,LOCAAEL001058,LOCAAEL018120,LOCAAEL010606,LOCAAEL007019,LOCAAEL009377,LOCAAEL009317,LOCAAEL013614,LOCAAEL008773,LOCAAEL018664,LOCAAEL007551,LOCAAEL003789,LOCAAEL002230,LOCAAEL…
GO:0048729	tissue morphogenesis	13 of 226 in the list	103 of 5880 in the genome	0.08451	AAEL006730,AAEL011065,AAEL018059,AAEL011061,AAEL010411,AAEL005512,AAEL018313,AAEL002471,AAEL002787,AAEL001389,AAEL001411,AAEL007915,AAEL013873	LOCAAEL006730,LOCAAEL011065,LOCAAEL018059,LOCAAEL011061,LOCAAEL010411,LOCAAEL005512,LOCAAEL018313,LOCAAEL002471,LOCAAEL002787,LOCAAEL001389,LOCAAEL001411,LOCAAEL007915,LOCAAEL013873,
GO:0009886	post-embryonic morphogenesis	16 of 226 in the list	147 of 5880 in the genome	0.08811	AAEL017280,AAEL011065,AAEL006222,AAEL008696,AAEL002787,AAEL001411,AAEL003731,AAEL018059,AAEL006730,AAEL010411,AAEL002471,AAEL000093,AAEL001389,AAEL013896,AAEL003989,AAEL006649	LOCAAEL017280,LOCAAEL011065,LOCAAEL006222,LOCAAEL008696,LOCAAEL002787,LOCAAEL001411,LOCAAEL003731,LOCAAEL018059,LOCAAEL006730,LOCAAEL010411,LOCAAEL002471,LOCAAEL000093,LOCAAEL001389,LOCAAEL013896,LOCAAEL003989,LOCAAEL006649,
GO:0000904	cell morphogenesis involved in differentiation	12 of 226 in the list	90 of 5880 in the genome	0.08997	AAEL001384,AAEL011019,AAEL011578,AAEL001058,AAEL010606,AAEL008340,AAEL013969,AAEL009377,AAEL005845,AAEL013105,AAEL013896,AAEL013873	LOCAAEL001384,LOCAAEL011019,LOCAAEL011578,LOCAAEL001058,LOCAAEL010606,LOCAAEL008340,LOCAAEL013969,LOCAAEL009377,LOCAAEL005845,LOCAAEL013105,LOCAAEL013896,LOCAAEL013873,
GO:0045595	regulation of cell differentiation	11 of 226 in the list	77 of 5880 in the genome	0.09091	AAEL001384,AAEL011065,AAEL011019,AAEL018059,AAEL010488,AAEL009377,AAEL009317,AAEL000093,AAEL013896,AAEL013873,AAEL010021	LOCAAEL001384,LOCAAEL011065,LOCAAEL011019,LOCAAEL018059,LOCAAEL010488,LOCAAEL009377,LOCAAEL009317,LOCAAEL000093,LOCAAEL013896,LOCAAEL013873,LOCAAEL010021,
GO:0002009	morphogenesis of an epithelium	12 of 226 in the list	91 of 5880 in the genome	0.10017	AAEL006730,AAEL011065,AAEL018059,AAEL011061,AAEL010411,AAEL005512,AAEL018313,AAEL002471,AAEL002787,AAEL001389,AAEL001411,AAEL013873	LOCAAEL006730,LOCAAEL011065,LOCAAEL018059,LOCAAEL011061,LOCAAEL010411,LOCAAEL005512,LOCAAEL018313,LOCAAEL002471,LOCAAEL002787,LOCAAEL001389,LOCAAEL001411,LOCAAEL013873,
GO:0030030	cell projection organization	16 of 226 in the list	149 of 5880 in the genome	0.10334	AAEL001384,AAEL011019,AAEL011578,AAEL018120,AAEL010606,AAEL008696,AAEL013105,AAEL002381,AAEL010488,AAEL013969,AAEL008340,AAEL012817,AAEL005845,AAEL013896,AAEL004913,AAEL013873	LOCAAEL001384,LOCAAEL011019,LOCAAEL011578,LOCAAEL018120,LOCAAEL010606,LOCAAEL008696,LOCAAEL013105,LOCAAEL002381,LOCAAEL010488,LOCAAEL013969,LOCAAEL008340,LOCAAEL012817,LOCAAEL005845,LOCAAEL013896,LOCAAEL004913,LOCAAEL013873,
GO:0044260	cellular macromolecule metabolic process	78 of 226 in the list	1410 of 5880 in the genome	0.10701	AAEL018290,AAEL018174,AAEL000682,AAEL011578,AAEL001440,AAEL013390,AAEL001919,AAEL017363,AAEL008078,AAEL013105,AAEL006730,AAEL002879,AAEL008832,AAEL004040,AAEL006868,AAEL010411,AAEL017515,AAEL018039,AAEL002317,AAEL010018,AAEL004980,AAEL013896,AAEL010021,AAEL003845,AAEL001058,AAEL018120,AAEL007949,AAEL007662,AAEL002804,AAEL014494,AAEL012621,AAEL006254,AAEL003731,AAEL004221,AAEL002451,AAEL013653,AAE…	LOCAAEL018290,LOCAAEL018174,LOCAAEL000682,LOCAAEL011578,LOCAAEL001440,LOCAAEL013390,LOCAAEL001919,LOCAAEL017363,LOCAAEL008078,LOCAAEL013105,LOCAAEL006730,LOCAAEL002879,LOCAAEL008832,LOCAAEL004040,LOCAAEL006868,LOCAAEL010411,LOCAAEL017515,LOCAAEL018039,LOCAAEL002317,LOCAAEL010018,LOCAAEL004980,LOCAAEL013896,LOCAAEL010021,LOCAAEL003845,LOCAAEL001058,LOCAAEL018120,LOCAAEL007949,LOCAAEL007662,LOCAAEL…
GO:0044267	cellular protein metabolic process	50 of 226 in the list	790 of 5880 in the genome	0.10748	AAEL018290,AAEL018174,AAEL011578,AAEL000589,AAEL009646,AAEL013390,AAEL004351,AAEL001919,AAEL008078,AAEL008634,AAEL013057,AAEL013105,AAEL006730,AAEL018059,AAEL004040,AAEL006868,AAEL010411,AAEL018039,AAEL002317,AAEL014408,AAEL004980,AAEL014042,AAEL001549,AAEL009402,AAEL017530,AAEL010021,AAEL007928,AAEL007705,AAEL001058,AAEL018120,AAEL007949,AAEL007662,AAEL017546,AAEL002804,AAEL014494,AAEL003731,AAE…	LOCAAEL018290,LOCAAEL018174,LOCAAEL011578,LOCAAEL000589,LOCAAEL009646,LOCAAEL013390,LOCAAEL004351,LOCAAEL001919,LOCAAEL008078,LOCAAEL008634,LOCAAEL013057,LOCAAEL013105,LOCAAEL006730,LOCAAEL018059,LOCAAEL004040,LOCAAEL006868,LOCAAEL010411,LOCAAEL018039,LOCAAEL002317,LOCAAEL014408,LOCAAEL004980,LOCAAEL014042,LOCAAEL001549,LOCAAEL009402,LOCAAEL017530,LOCAAEL010021,LOCAAEL007928,LOCAAEL007705,LOCAAEL…
GO:0048812	neuron projection morphogenesis	14 of 226 in the list	121 of 5880 in the genome	0.12064	AAEL001384,AAEL002381,AAEL011019,AAEL011578,AAEL018120,AAEL010488,AAEL010606,AAEL012817,AAEL008340,AAEL013969,AAEL008696,AAEL005845,AAEL013105,AAEL013896	LOCAAEL001384,LOCAAEL002381,LOCAAEL011019,LOCAAEL011578,LOCAAEL018120,LOCAAEL010488,LOCAAEL010606,LOCAAEL012817,LOCAAEL008340,LOCAAEL013969,LOCAAEL008696,LOCAAEL005845,LOCAAEL013105,LOCAAEL013896,
GO:0031175	neuron projection development	14 of 226 in the list	122 of 5880 in the genome	0.1317	AAEL001384,AAEL002381,AAEL011019,AAEL011578,AAEL018120,AAEL010488,AAEL010606,AAEL012817,AAEL008340,AAEL013969,AAEL008696,AAEL005845,AAEL013105,AAEL013896	LOCAAEL001384,LOCAAEL002381,LOCAAEL011019,LOCAAEL011578,LOCAAEL018120,LOCAAEL010488,LOCAAEL010606,LOCAAEL012817,LOCAAEL008340,LOCAAEL013969,LOCAAEL008696,LOCAAEL005845,LOCAAEL013105,LOCAAEL013896,
GO:0048667	cell morphogenesis involved in neuron differentiation	11 of 226 in the list	81 of 5880 in the genome	0.14408	AAEL001384,AAEL011019,AAEL011578,AAEL001058,AAEL010606,AAEL008340,AAEL013969,AAEL005845,AAEL013105,AAEL013896,AAEL013873	LOCAAEL001384,LOCAAEL011019,LOCAAEL011578,LOCAAEL001058,LOCAAEL010606,LOCAAEL008340,LOCAAEL013969,LOCAAEL005845,LOCAAEL013105,LOCAAEL013896,LOCAAEL013873,
GO:0048870	cell motility	11 of 226 in the list	83 of 5880 in the genome	0.17928	AAEL002230,AAEL001058,AAEL010411,AAEL010488,AAEL003658,AAEL004351,AAEL009377,AAEL009317,AAEL008773,AAEL001411,AAEL013873	LOCAAEL002230,LOCAAEL001058,LOCAAEL010411,LOCAAEL010488,LOCAAEL003658,LOCAAEL004351,LOCAAEL009377,LOCAAEL009317,LOCAAEL008773,LOCAAEL001411,LOCAAEL013873,
GO:0051674	localization of cell	11 of 226 in the list	83 of 5880 in the genome	0.17928	AAEL002230,AAEL001058,AAEL010411,AAEL010488,AAEL003658,AAEL004351,AAEL009377,AAEL009317,AAEL008773,AAEL001411,AAEL013873	LOCAAEL002230,LOCAAEL001058,LOCAAEL010411,LOCAAEL010488,LOCAAEL003658,LOCAAEL004351,LOCAAEL009377,LOCAAEL009317,LOCAAEL008773,LOCAAEL001411,LOCAAEL013873,
GO:0007420	brain development	7 of 226 in the list	36 of 5880 in the genome	0.21902	AAEL001384,AAEL012821,AAEL012967,AAEL010606,AAEL014637,AAEL008340,AAEL008696	LOCAAEL001384,LOCAAEL012821,LOCAAEL012967,LOCAAEL010606,LOCAAEL014637,LOCAAEL008340,LOCAAEL008696,
GO:0000279	M phase	9 of 226 in the list	59 of 5880 in the genome	0.22091	AAEL011019,AAEL018059,AAEL003383,AAEL004235,AAEL004040,AAEL013390,AAEL014408,AAEL000093,AAEL012621	LOCAAEL011019,LOCAAEL018059,LOCAAEL003383,LOCAAEL004235,LOCAAEL004040,LOCAAEL013390,LOCAAEL014408,LOCAAEL000093,LOCAAEL012621,
GO:0008360	regulation of cell shape	4 of 226 in the list	10 of 5880 in the genome	0.22417	AAEL006730,AAEL011065,AAEL011061,AAEL009377	LOCAAEL006730,LOCAAEL011065,LOCAAEL011061,LOCAAEL009377,
GO:1902589	single-organism organelle organization	22 of 226 in the list	261 of 5880 in the genome	0.23615	AAEL011065,AAEL018120,AAEL013390,AAEL013997,AAEL009317,AAEL001411,AAEL007915,AAEL018059,AAEL017391,AAEL004235,AAEL011061,AAEL001582,AAEL010411,AAEL002471,AAEL013729,AAEL005845,AAEL014042,AAEL010979,AAEL004913,AAEL009294,AAEL001853,AAEL010510	LOCAAEL011065,LOCAAEL018120,LOCAAEL013390,LOCAAEL013997,LOCAAEL009317,LOCAAEL001411,LOCAAEL007915,LOCAAEL018059,LOCAAEL017391,LOCAAEL004235,LOCAAEL011061,LOCAAEL001582,LOCAAEL010411,LOCAAEL002471,LOCAAEL013729,LOCAAEL005845,LOCAAEL014042,LOCAAEL010979,LOCAAEL004913,LOCAAEL009294,LOCAAEL001853,LOCAAEL010510,
GO:0010646	regulation of cell communication	14 of 226 in the list	129 of 5880 in the genome	0.23658	AAEL006868,AAEL005998,AAEL010411,AAEL001440,AAEL005512,AAEL018313,AAEL009377,AAEL000093,AAEL005643,AAEL004129,AAEL001277,AAEL006649,AAEL003731,AAEL001165	LOCAAEL006868,LOCAAEL005998,LOCAAEL010411,LOCAAEL001440,LOCAAEL005512,LOCAAEL018313,LOCAAEL009377,LOCAAEL000093,LOCAAEL005643,LOCAAEL004129,LOCAAEL001277,LOCAAEL006649,LOCAAEL003731,LOCAAEL001165,
GO:0023051	regulation of signaling	14 of 226 in the list	129 of 5880 in the genome	0.23658	AAEL006868,AAEL005998,AAEL010411,AAEL001440,AAEL005512,AAEL018313,AAEL009377,AAEL000093,AAEL005643,AAEL004129,AAEL001277,AAEL006649,AAEL003731,AAEL001165	LOCAAEL006868,LOCAAEL005998,LOCAAEL010411,LOCAAEL001440,LOCAAEL005512,LOCAAEL018313,LOCAAEL009377,LOCAAEL000093,LOCAAEL005643,LOCAAEL004129,LOCAAEL001277,LOCAAEL006649,LOCAAEL003731,LOCAAEL001165,
GO:0007389	pattern specification process	18 of 226 in the list	193 of 5880 in the genome	0.24293	AAEL017280,AAEL001058,AAEL001440,AAEL002787,AAEL001411,AAEL007915,AAEL018059,AAEL005077,AAEL002230,AAEL006868,AAEL010411,AAEL014042,AAEL000093,AAEL013896,AAEL004936,AAEL013873,AAEL011380,AAEL007888	LOCAAEL017280,LOCAAEL001058,LOCAAEL001440,LOCAAEL002787,LOCAAEL001411,LOCAAEL007915,LOCAAEL018059,LOCAAEL005077,LOCAAEL002230,LOCAAEL006868,LOCAAEL010411,LOCAAEL014042,LOCAAEL000093,LOCAAEL013896,LOCAAEL004936,LOCAAEL013873,LOCAAEL011380,LOCAAEL007888,
GO:0032990	cell part morphogenesis	14 of 226 in the list	130 of 5880 in the genome	0.25624	AAEL001384,AAEL002381,AAEL011019,AAEL011578,AAEL018120,AAEL010488,AAEL010606,AAEL012817,AAEL008340,AAEL013969,AAEL008696,AAEL005845,AAEL013105,AAEL013896	LOCAAEL001384,LOCAAEL002381,LOCAAEL011019,LOCAAEL011578,LOCAAEL018120,LOCAAEL010488,LOCAAEL010606,LOCAAEL012817,LOCAAEL008340,LOCAAEL013969,LOCAAEL008696,LOCAAEL005845,LOCAAEL013105,LOCAAEL013896,
GO:0048858	cell projection morphogenesis	14 of 226 in the list	130 of 5880 in the genome	0.25624	AAEL001384,AAEL002381,AAEL011019,AAEL011578,AAEL018120,AAEL010488,AAEL010606,AAEL012817,AAEL008340,AAEL013969,AAEL008696,AAEL005845,AAEL013105,AAEL013896	LOCAAEL001384,LOCAAEL002381,LOCAAEL011019,LOCAAEL011578,LOCAAEL018120,LOCAAEL010488,LOCAAEL010606,LOCAAEL012817,LOCAAEL008340,LOCAAEL013969,LOCAAEL008696,LOCAAEL005845,LOCAAEL013105,LOCAAEL013896,
GO:0009888	tissue development	17 of 226 in the list	178 of 5880 in the genome	0.26706	AAEL011065,AAEL011578,AAEL018313,AAEL002787,AAEL001411,AAEL007915,AAEL018059,AAEL006730,AAEL011061,AAEL010411,AAEL005512,AAEL012817,AAEL014408,AAEL002471,AAEL001389,AAEL013873,AAEL003989	LOCAAEL011065,LOCAAEL011578,LOCAAEL018313,LOCAAEL002787,LOCAAEL001411,LOCAAEL007915,LOCAAEL018059,LOCAAEL006730,LOCAAEL011061,LOCAAEL010411,LOCAAEL005512,LOCAAEL012817,LOCAAEL014408,LOCAAEL002471,LOCAAEL001389,LOCAAEL013873,LOCAAEL003989,
GO:0048522	positive regulation of cellular process	7 of 226 in the list	38 of 5880 in the genome	0.31014	AAEL004412,AAEL010979,AAEL010488,AAEL005512,AAEL012817,AAEL014194,AAEL006649	LOCAAEL004412,LOCAAEL010979,LOCAAEL010488,LOCAAEL005512,LOCAAEL012817,LOCAAEL014194,LOCAAEL006649,
GO:0016477	cell migration	10 of 226 in the list	75 of 5880 in the genome	0.32105	AAEL002230,AAEL001058,AAEL010411,AAEL010488,AAEL004351,AAEL009377,AAEL009317,AAEL008773,AAEL001411,AAEL013873	LOCAAEL002230,LOCAAEL001058,LOCAAEL010411,LOCAAEL010488,LOCAAEL004351,LOCAAEL009377,LOCAAEL009317,LOCAAEL008773,LOCAAEL001411,LOCAAEL013873,
GO:0001754	eye photoreceptor cell differentiation	9 of 226 in the list	64 of 5880 in the genome	0.40975	AAEL017391,AAEL010488,AAEL004623,AAEL001574,AAEL009377,AAEL002787,AAEL009317,AAEL004834,AAEL007915	LOCAAEL017391,LOCAAEL010488,LOCAAEL004623,LOCAAEL001574,LOCAAEL009377,LOCAAEL002787,LOCAAEL009317,LOCAAEL004834,LOCAAEL007915,
GO:1902531	regulation of intracellular signal transduction	8 of 226 in the list	52 of 5880 in the genome	0.44208	AAEL010411,AAEL005512,AAEL018313,AAEL009377,AAEL000093,AAEL001277,AAEL006649,AAEL004129	LOCAAEL010411,LOCAAEL005512,LOCAAEL018313,LOCAAEL009377,LOCAAEL000093,LOCAAEL001277,LOCAAEL006649,LOCAAEL004129,
GO:0042325	regulation of phosphorylation	6 of 226 in the list	30 of 5880 in the genome	0.49725	AAEL004412,AAEL010411,AAEL005512,AAEL018313,AAEL006649,AAEL009377	LOCAAEL004412,LOCAAEL010411,LOCAAEL005512,LOCAAEL018313,LOCAAEL006649,LOCAAEL009377,
GO:0022607	cellular component assembly	14 of 226 in the list	140 of 5880 in the genome	0.54248	AAEL018059,AAEL005077,AAEL013390,AAEL008340,AAEL001574,AAEL002317,AAEL006876,AAEL004875,AAEL001411,AAEL004913,AAEL007915,AAEL013873,AAEL012621,AAEL007888	LOCAAEL018059,LOCAAEL005077,LOCAAEL013390,LOCAAEL008340,LOCAAEL001574,LOCAAEL002317,LOCAAEL006876,LOCAAEL004875,LOCAAEL001411,LOCAAEL004913,LOCAAEL007915,LOCAAEL013873,LOCAAEL012621,LOCAAEL007888,
GO:0022403	cell cycle phase	9 of 226 in the list	67 of 5880 in the genome	0.57561	AAEL011019,AAEL018059,AAEL003383,AAEL004235,AAEL004040,AAEL013390,AAEL014408,AAEL000093,AAEL012621	LOCAAEL011019,LOCAAEL018059,LOCAAEL003383,LOCAAEL004235,LOCAAEL004040,LOCAAEL013390,LOCAAEL014408,LOCAAEL000093,LOCAAEL012621,
GO:0006091	generation of precursor metabolites and energy	11 of 226 in the list	95 of 5880 in the genome	0.57828	AAEL018664,AAEL017231,AAEL018680,AAEL018685,AAEL010017,AAEL018662,AAEL012614,AAEL002471,AAEL013755,AAEL018669,AAEL004221	LOCAAEL018664,LOCAAEL017231,LOCAAEL018680,LOCAAEL018685,LOCAAEL010017,LOCAAEL018662,LOCAAEL012614,LOCAAEL002471,LOCAAEL013755,LOCAAEL018669,LOCAAEL004221,
GO:0043408	regulation of MAPK cascade	5 of 226 in the list	21 of 5880 in the genome	0.59424	AAEL010411,AAEL005512,AAEL018313,AAEL006649,AAEL009377	LOCAAEL010411,LOCAAEL005512,LOCAAEL018313,LOCAAEL006649,LOCAAEL009377,
GO:0007560	imaginal disc morphogenesis	13 of 226 in the list	127 of 5880 in the genome	0.6635	AAEL017280,AAEL011065,AAEL018059,AAEL010411,AAEL008696,AAEL002471,AAEL002787,AAEL001389,AAEL001411,AAEL000093,AAEL013896,AAEL003989,AAEL003731	LOCAAEL017280,LOCAAEL011065,LOCAAEL018059,LOCAAEL010411,LOCAAEL008696,LOCAAEL002471,LOCAAEL002787,LOCAAEL001389,LOCAAEL001411,LOCAAEL000093,LOCAAEL013896,LOCAAEL003989,LOCAAEL003731,
GO:0048563	post-embryonic organ morphogenesis	13 of 226 in the list	127 of 5880 in the genome	0.6635	AAEL017280,AAEL011065,AAEL018059,AAEL010411,AAEL008696,AAEL002471,AAEL002787,AAEL001389,AAEL001411,AAEL000093,AAEL013896,AAEL003989,AAEL003731	LOCAAEL017280,LOCAAEL011065,LOCAAEL018059,LOCAAEL010411,LOCAAEL008696,LOCAAEL002471,LOCAAEL002787,LOCAAEL001389,LOCAAEL001411,LOCAAEL000093,LOCAAEL013896,LOCAAEL003989,LOCAAEL003731,
GO:0007266	Rho protein signal transduction	5 of 226 in the list	22 of 5880 in the genome	0.74523	AAEL001384,AAEL011061,AAEL001393,AAEL001165,AAEL001509	LOCAAEL001384,LOCAAEL011061,LOCAAEL001393,LOCAAEL001165,LOCAAEL001509,
GO:0007472	wing disc morphogenesis	11 of 226 in the list	98 of 5880 in the genome	0.74997	AAEL017280,AAEL011065,AAEL018059,AAEL008696,AAEL002471,AAEL002787,AAEL001411,AAEL000093,AAEL013896,AAEL003989,AAEL003731	LOCAAEL017280,LOCAAEL011065,LOCAAEL018059,LOCAAEL008696,LOCAAEL002471,LOCAAEL002787,LOCAAEL001411,LOCAAEL000093,LOCAAEL013896,LOCAAEL003989,LOCAAEL003731,
GO:0046530	photoreceptor cell differentiation	9 of 226 in the list	70 of 5880 in the genome	0.79224	AAEL017391,AAEL010488,AAEL004623,AAEL001574,AAEL009377,AAEL002787,AAEL009317,AAEL004834,AAEL007915	LOCAAEL017391,LOCAAEL010488,LOCAAEL004623,LOCAAEL001574,LOCAAEL009377,LOCAAEL002787,LOCAAEL009317,LOCAAEL004834,LOCAAEL007915,
GO:0048569	post-embryonic organ development	13 of 226 in the list	130 of 5880 in the genome	0.82411	AAEL017280,AAEL011065,AAEL018059,AAEL010411,AAEL008696,AAEL002471,AAEL002787,AAEL001389,AAEL001411,AAEL000093,AAEL013896,AAEL003989,AAEL003731	LOCAAEL017280,LOCAAEL011065,LOCAAEL018059,LOCAAEL010411,LOCAAEL008696,LOCAAEL002471,LOCAAEL002787,LOCAAEL001389,LOCAAEL001411,LOCAAEL000093,LOCAAEL013896,LOCAAEL003989,LOCAAEL003731,
GO:0002165	instar larval or pupal development	14 of 226 in the list	147 of 5880 in the genome	0.8746	AAEL017280,AAEL008351,AAEL011065,AAEL018059,AAEL010411,AAEL008696,AAEL002471,AAEL002787,AAEL001389,AAEL001411,AAEL000093,AAEL013896,AAEL003989,AAEL003731	LOCAAEL017280,LOCAAEL008351,LOCAAEL011065,LOCAAEL018059,LOCAAEL010411,LOCAAEL008696,LOCAAEL002471,LOCAAEL002787,LOCAAEL001389,LOCAAEL001411,LOCAAEL000093,LOCAAEL013896,LOCAAEL003989,LOCAAEL003731,
GO:0035220	wing disc development	11 of 226 in the list	100 of 5880 in the genome	0.88622	AAEL017280,AAEL011065,AAEL018059,AAEL008696,AAEL002471,AAEL002787,AAEL001411,AAEL000093,AAEL013896,AAEL003989,AAEL003731	LOCAAEL017280,LOCAAEL011065,LOCAAEL018059,LOCAAEL008696,LOCAAEL002471,LOCAAEL002787,LOCAAEL001411,LOCAAEL000093,LOCAAEL013896,LOCAAEL003989,LOCAAEL003731,
GO:0000090	mitotic anaphase	2 of 226 in the list	2 of 5880 in the genome	0.887	AAEL018059,AAEL004235	LOCAAEL018059,LOCAAEL004235,
GO:0051322	anaphase	2 of 226 in the list	2 of 5880 in the genome	0.887	AAEL018059,AAEL004235	LOCAAEL018059,LOCAAEL004235,
GO:0048707	instar larval or pupal morphogenesis	13 of 226 in the list	133 of 5880 in the genome	1	AAEL017280,AAEL011065,AAEL018059,AAEL010411,AAEL008696,AAEL002471,AAEL002787,AAEL001389,AAEL001411,AAEL000093,AAEL013896,AAEL003989,AAEL003731	LOCAAEL017280,LOCAAEL011065,LOCAAEL018059,LOCAAEL010411,LOCAAEL008696,LOCAAEL002471,LOCAAEL002787,LOCAAEL001389,LOCAAEL001411,LOCAAEL000093,LOCAAEL013896,LOCAAEL003989,LOCAAEL003731,
GO:0055114	oxidation-reduction process	10 of 226 in the list	87 of 5880 in the genome	1	AAEL018664,AAEL017231,AAEL018680,AAEL018685,AAEL018662,AAEL012614,AAEL002471,AAEL013755,AAEL018669,AAEL004221	LOCAAEL018664,LOCAAEL017231,LOCAAEL018680,LOCAAEL018685,LOCAAEL018662,LOCAAEL012614,LOCAAEL002471,LOCAAEL013755,LOCAAEL018669,LOCAAEL004221,
GO:0044271	cellular nitrogen compound biosynthetic process	30 of 226 in the list	450 of 5880 in the genome	1	AAEL003845,AAEL000682,AAEL001176,AAEL010783,AAEL004981,AAEL014219,AAEL008696,AAEL017363,AAEL017420,AAEL009377,AAEL008902,AAEL002787,AAEL005513,AAEL010513,AAEL006582,AAEL012750,AAEL005077,AAEL008832,AAEL002451,AAEL013653,AAEL005561,AAEL017515,AAEL012817,AAEL010018,AAEL009022,AAEL007444,AAEL010565,AAEL009645,AAEL013896,AAEL008958	LOCAAEL003845,LOCAAEL000682,LOCAAEL001176,LOCAAEL010783,LOCAAEL004981,LOCAAEL014219,LOCAAEL008696,LOCAAEL017363,LOCAAEL017420,LOCAAEL009377,LOCAAEL008902,LOCAAEL002787,LOCAAEL005513,LOCAAEL010513,LOCAAEL006582,LOCAAEL012750,LOCAAEL005077,LOCAAEL008832,LOCAAEL002451,LOCAAEL013653,LOCAAEL005561,LOCAAEL017515,LOCAAEL012817,LOCAAEL010018,LOCAAEL009022,LOCAAEL007444,LOCAAEL010565,LOCAAEL009645,LOCAAEL…
GO:0007049	cell cycle	22 of 226 in the list	294 of 5880 in the genome	1	AAEL011019,AAEL001058,AAEL013390,AAEL008696,AAEL009317,AAEL012621,AAEL017391,AAEL003383,AAEL018059,AAEL004235,AAEL004040,AAEL001582,AAEL010411,AAEL001574,AAEL012817,AAEL014408,AAEL014042,AAEL018288,AAEL000093,AAEL009294,AAEL002487,AAEL010510	LOCAAEL011019,LOCAAEL001058,LOCAAEL013390,LOCAAEL008696,LOCAAEL009317,LOCAAEL012621,LOCAAEL017391,LOCAAEL003383,LOCAAEL018059,LOCAAEL004235,LOCAAEL004040,LOCAAEL001582,LOCAAEL010411,LOCAAEL001574,LOCAAEL012817,LOCAAEL014408,LOCAAEL014042,LOCAAEL018288,LOCAAEL000093,LOCAAEL009294,LOCAAEL002487,LOCAAEL010510,
GO:0007552	metamorphosis	13 of 226 in the list	136 of 5880 in the genome	1	AAEL017280,AAEL011065,AAEL018059,AAEL010411,AAEL008696,AAEL002471,AAEL002787,AAEL001389,AAEL001411,AAEL000093,AAEL013896,AAEL003989,AAEL003731	LOCAAEL017280,LOCAAEL011065,LOCAAEL018059,LOCAAEL010411,LOCAAEL008696,LOCAAEL002471,LOCAAEL002787,LOCAAEL001389,LOCAAEL001411,LOCAAEL000093,LOCAAEL013896,LOCAAEL003989,LOCAAEL003731,
GO:0001751	compound eye photoreceptor cell differentiation	8 of 226 in the list	61 of 5880 in the genome	1	AAEL017391,AAEL009317,AAEL002787,AAEL010488,AAEL004834,AAEL007915,AAEL001574,AAEL009377	LOCAAEL017391,LOCAAEL009317,LOCAAEL002787,LOCAAEL010488,LOCAAEL004834,LOCAAEL007915,LOCAAEL001574,LOCAAEL009377,
GO:0044237	cellular metabolic process	110 of 226 in the list	2310 of 5880 in the genome	1	AAEL018290,AAEL018174,AAEL000682,AAEL002287,AAEL010783,AAEL011578,AAEL001440,AAEL013390,AAEL010403,AAEL001919,AAEL014768,AAEL017363,AAEL008078,AAEL008902,AAEL013105,AAEL006730,AAEL006582,AAEL002879,AAEL008832,AAEL004040,AAEL006868,AAEL010411,AAEL018685,AAEL017515,AAEL018039,AAEL002317,AAEL010018,AAEL004980,AAEL013896,AAEL003989,AAEL010021,AAEL003845,AAEL018680,AAEL001058,AAEL018120,AAEL007949,AAE…	LOCAAEL018290,LOCAAEL018174,LOCAAEL000682,LOCAAEL002287,LOCAAEL010783,LOCAAEL011578,LOCAAEL001440,LOCAAEL013390,LOCAAEL010403,LOCAAEL001919,LOCAAEL014768,LOCAAEL017363,LOCAAEL008078,LOCAAEL008902,LOCAAEL013105,LOCAAEL006730,LOCAAEL006582,LOCAAEL002879,LOCAAEL008832,LOCAAEL004040,LOCAAEL006868,LOCAAEL010411,LOCAAEL018685,LOCAAEL017515,LOCAAEL018039,LOCAAEL002317,LOCAAEL010018,LOCAAEL004980,LOCAAEL…
GO:1901362	organic cyclic compound biosynthetic process	29 of 226 in the list	437 of 5880 in the genome	1	AAEL003845,AAEL000682,AAEL010783,AAEL004981,AAEL014219,AAEL008696,AAEL017363,AAEL017420,AAEL009377,AAEL008902,AAEL002787,AAEL005513,AAEL010513,AAEL006582,AAEL012750,AAEL005077,AAEL008832,AAEL002451,AAEL013653,AAEL005561,AAEL017515,AAEL012817,AAEL010018,AAEL009022,AAEL007444,AAEL010565,AAEL009645,AAEL013896,AAEL008958	LOCAAEL003845,LOCAAEL000682,LOCAAEL010783,LOCAAEL004981,LOCAAEL014219,LOCAAEL008696,LOCAAEL017363,LOCAAEL017420,LOCAAEL009377,LOCAAEL008902,LOCAAEL002787,LOCAAEL005513,LOCAAEL010513,LOCAAEL006582,LOCAAEL012750,LOCAAEL005077,LOCAAEL008832,LOCAAEL002451,LOCAAEL013653,LOCAAEL005561,LOCAAEL017515,LOCAAEL012817,LOCAAEL010018,LOCAAEL009022,LOCAAEL007444,LOCAAEL010565,LOCAAEL009645,LOCAAEL013896,LOCAAEL…
GO:0033036	macromolecule localization	19 of 226 in the list	244 of 5880 in the genome	1	AAEL004981,AAEL003592,AAEL013390,AAEL013997,AAEL013614,AAEL007915,AAEL001484,AAEL007551,AAEL005077,AAEL003789,AAEL005512,AAEL001273,AAEL003882,AAEL011657,AAEL004936,AAEL003609,AAEL013873,AAEL006649,AAEL007888	LOCAAEL004981,LOCAAEL003592,LOCAAEL013390,LOCAAEL013997,LOCAAEL013614,LOCAAEL007915,LOCAAEL001484,LOCAAEL007551,LOCAAEL005077,LOCAAEL003789,LOCAAEL005512,LOCAAEL001273,LOCAAEL003882,LOCAAEL011657,LOCAAEL004936,LOCAAEL003609,LOCAAEL013873,LOCAAEL006649,LOCAAEL007888,
GO:0048518	positive regulation of biological process	8 of 226 in the list	63 of 5880 in the genome	1	AAEL004412,AAEL018120,AAEL010488,AAEL005512,AAEL012817,AAEL010979,AAEL006649,AAEL014194	LOCAAEL004412,LOCAAEL018120,LOCAAEL010488,LOCAAEL005512,LOCAAEL012817,LOCAAEL010979,LOCAAEL006649,LOCAAEL014194,
GO:0018130	heterocycle biosynthetic process	29 of 226 in the list	440 of 5880 in the genome	1	AAEL003845,AAEL000682,AAEL010783,AAEL004981,AAEL014219,AAEL008696,AAEL017363,AAEL017420,AAEL009377,AAEL008902,AAEL002787,AAEL005513,AAEL010513,AAEL006582,AAEL012750,AAEL005077,AAEL008832,AAEL002451,AAEL013653,AAEL005561,AAEL017515,AAEL012817,AAEL010018,AAEL009022,AAEL007444,AAEL010565,AAEL009645,AAEL013896,AAEL008958	LOCAAEL003845,LOCAAEL000682,LOCAAEL010783,LOCAAEL004981,LOCAAEL014219,LOCAAEL008696,LOCAAEL017363,LOCAAEL017420,LOCAAEL009377,LOCAAEL008902,LOCAAEL002787,LOCAAEL005513,LOCAAEL010513,LOCAAEL006582,LOCAAEL012750,LOCAAEL005077,LOCAAEL008832,LOCAAEL002451,LOCAAEL013653,LOCAAEL005561,LOCAAEL017515,LOCAAEL012817,LOCAAEL010018,LOCAAEL009022,LOCAAEL007444,LOCAAEL010565,LOCAAEL009645,LOCAAEL013896,LOCAAEL…
GO:0007173	epidermal growth factor receptor signaling pathway	3 of 226 in the list	8 of 5880 in the genome	1	AAEL017280,AAEL004834,AAEL002471	LOCAAEL017280,LOCAAEL004834,LOCAAEL002471,
GO:0038127	ERBB signaling pathway	3 of 226 in the list	8 of 5880 in the genome	1	AAEL017280,AAEL004834,AAEL002471	LOCAAEL017280,LOCAAEL004834,LOCAAEL002471,
GO:0034654	nucleobase-containing compound biosynthetic process	28 of 226 in the list	422 of 5880 in the genome	1	AAEL003845,AAEL000682,AAEL010783,AAEL004981,AAEL014219,AAEL008696,AAEL017363,AAEL017420,AAEL008902,AAEL002787,AAEL005513,AAEL010513,AAEL006582,AAEL012750,AAEL005077,AAEL008832,AAEL002451,AAEL013653,AAEL005561,AAEL017515,AAEL012817,AAEL010018,AAEL009022,AAEL007444,AAEL010565,AAEL009645,AAEL013896,AAEL008958	LOCAAEL003845,LOCAAEL000682,LOCAAEL010783,LOCAAEL004981,LOCAAEL014219,LOCAAEL008696,LOCAAEL017363,LOCAAEL017420,LOCAAEL008902,LOCAAEL002787,LOCAAEL005513,LOCAAEL010513,LOCAAEL006582,LOCAAEL012750,LOCAAEL005077,LOCAAEL008832,LOCAAEL002451,LOCAAEL013653,LOCAAEL005561,LOCAAEL017515,LOCAAEL012817,LOCAAEL010018,LOCAAEL009022,LOCAAEL007444,LOCAAEL010565,LOCAAEL009645,LOCAAEL013896,LOCAAEL008958,
GO:0001738	morphogenesis of a polarized epithelium	6 of 226 in the list	38 of 5880 in the genome	1	AAEL006730,AAEL018059,AAEL001389,AAEL001411,AAEL010411,AAEL005512	LOCAAEL006730,LOCAAEL018059,LOCAAEL001389,LOCAAEL001411,LOCAAEL010411,LOCAAEL005512,
GO:0007167	enzyme linked receptor protein signaling pathway	9 of 226 in the list	79 of 5880 in the genome	1	AAEL017280,AAEL008340,AAEL002317,AAEL008696,AAEL002471,AAEL002787,AAEL013896,AAEL004834,AAEL005513	LOCAAEL017280,LOCAAEL008340,LOCAAEL002317,LOCAAEL008696,LOCAAEL002471,LOCAAEL002787,LOCAAEL013896,LOCAAEL004834,LOCAAEL005513,
GO:0060284	regulation of cell development	7 of 226 in the list	51 of 5880 in the genome	1	AAEL001384,AAEL011065,AAEL011019,AAEL018059,AAEL000093,AAEL010488,AAEL010021	LOCAAEL001384,LOCAAEL011065,LOCAAEL011019,LOCAAEL018059,LOCAAEL000093,LOCAAEL010488,LOCAAEL010021,
GO:0048519	negative regulation of biological process	14 of 226 in the list	162 of 5880 in the genome	1	AAEL007376,AAEL006868,AAEL004453,AAEL001058,AAEL010411,AAEL010488,AAEL001440,AAEL009377,AAEL002787,AAEL009317,AAEL004875,AAEL013896,AAEL014637,AAEL013873	LOCAAEL007376,LOCAAEL006868,LOCAAEL004453,LOCAAEL001058,LOCAAEL010411,LOCAAEL010488,LOCAAEL001440,LOCAAEL009377,LOCAAEL002787,LOCAAEL009317,LOCAAEL004875,LOCAAEL013896,LOCAAEL014637,LOCAAEL013873,
GO:0019438	aromatic compound biosynthetic process	28 of 226 in the list	429 of 5880 in the genome	1	AAEL003845,AAEL000682,AAEL010783,AAEL004981,AAEL014219,AAEL008696,AAEL017363,AAEL017420,AAEL008902,AAEL002787,AAEL005513,AAEL010513,AAEL006582,AAEL012750,AAEL005077,AAEL008832,AAEL002451,AAEL013653,AAEL005561,AAEL017515,AAEL012817,AAEL010018,AAEL009022,AAEL007444,AAEL010565,AAEL009645,AAEL013896,AAEL008958	LOCAAEL003845,LOCAAEL000682,LOCAAEL010783,LOCAAEL004981,LOCAAEL014219,LOCAAEL008696,LOCAAEL017363,LOCAAEL017420,LOCAAEL008902,LOCAAEL002787,LOCAAEL005513,LOCAAEL010513,LOCAAEL006582,LOCAAEL012750,LOCAAEL005077,LOCAAEL008832,LOCAAEL002451,LOCAAEL013653,LOCAAEL005561,LOCAAEL017515,LOCAAEL012817,LOCAAEL010018,LOCAAEL009022,LOCAAEL007444,LOCAAEL010565,LOCAAEL009645,LOCAAEL013896,LOCAAEL008958,
GO:0001894	tissue homeostasis	3 of 226 in the list	9 of 5880 in the genome	1	AAEL004623,AAEL013873,AAEL006222	LOCAAEL004623,LOCAAEL013873,LOCAAEL006222,
GO:0005976	polysaccharide metabolic process	3 of 226 in the list	9 of 5880 in the genome	1	AAEL006436,AAEL013755,AAEL004221	LOCAAEL006436,LOCAAEL013755,LOCAAEL004221,
GO:0006073	cellular glucan metabolic process	3 of 226 in the list	9 of 5880 in the genome	1	AAEL006436,AAEL013755,AAEL004221	LOCAAEL006436,LOCAAEL013755,LOCAAEL004221,
GO:0044042	glucan metabolic process	3 of 226 in the list	9 of 5880 in the genome	1	AAEL006436,AAEL013755,AAEL004221	LOCAAEL006436,LOCAAEL013755,LOCAAEL004221,
GO:0044264	cellular polysaccharide metabolic process	3 of 226 in the list	9 of 5880 in the genome	1	AAEL006436,AAEL013755,AAEL004221	LOCAAEL006436,LOCAAEL013755,LOCAAEL004221,
GO:0048871	multicellular organismal homeostasis	3 of 226 in the list	9 of 5880 in the genome	1	AAEL004623,AAEL013873,AAEL006222	LOCAAEL004623,LOCAAEL013873,LOCAAEL006222,
GO:0051649	establishment of localization in cell	15 of 226 in the list	182 of 5880 in the genome	1	AAEL006730,AAEL008351,AAEL011019,AAEL018327,AAEL001582,AAEL005512,AAEL001273,AAEL013390,AAEL001574,AAEL003882,AAEL005845,AAEL011657,AAEL001853,AAEL004936,AAEL007888	LOCAAEL006730,LOCAAEL008351,LOCAAEL011019,LOCAAEL018327,LOCAAEL001582,LOCAAEL005512,LOCAAEL001273,LOCAAEL013390,LOCAAEL001574,LOCAAEL003882,LOCAAEL005845,LOCAAEL011657,LOCAAEL001853,LOCAAEL004936,LOCAAEL007888,
GO:0007169	transmembrane receptor protein tyrosine kinase signaling pathway	6 of 226 in the list	42 of 5880 in the genome	1	AAEL017280,AAEL002787,AAEL004834,AAEL008340,AAEL002317,AAEL002471	LOCAAEL017280,LOCAAEL002787,LOCAAEL004834,LOCAAEL008340,LOCAAEL002317,LOCAAEL002471,
GO:0006915	apoptotic process	5 of 226 in the list	30 of 5880 in the genome	1	AAEL010411,AAEL005512,AAEL006711,AAEL001574,AAEL006649	LOCAAEL010411,LOCAAEL005512,LOCAAEL006711,LOCAAEL001574,LOCAAEL006649,
GO:0010769	regulation of cell morphogenesis involved in differentiation	4 of 226 in the list	19 of 5880 in the genome	1	AAEL001384,AAEL011065,AAEL011019,AAEL018059	LOCAAEL001384,LOCAAEL011065,LOCAAEL011019,LOCAAEL018059,
GO:0007391	dorsal closure	3 of 226 in the list	10 of 5880 in the genome	1	AAEL001411,AAEL010411,AAEL002471	LOCAAEL001411,LOCAAEL010411,LOCAAEL002471,
GO:0032506	cytokinetic process	3 of 226 in the list	10 of 5880 in the genome	1	AAEL009317,AAEL009294,AAEL001574	LOCAAEL009317,LOCAAEL009294,LOCAAEL001574,
GO:0007166	cell surface receptor signaling pathway	24 of 226 in the list	361 of 5880 in the genome	1	AAEL017280,AAEL001603,AAEL010210,AAEL004351,AAEL008696,AAEL013997,AAEL002787,AAEL005425,AAEL005513,AAEL007915,AAEL003731,AAEL017391,AAEL011168,AAEL006868,AAEL008340,AAEL002317,AAEL002471,AAEL009022,AAEL014042,AAEL005082,AAEL013896,AAEL004834,AAEL003989,AAEL006649	LOCAAEL017280,LOCAAEL001603,LOCAAEL010210,LOCAAEL004351,LOCAAEL008696,LOCAAEL013997,LOCAAEL002787,LOCAAEL005425,LOCAAEL005513,LOCAAEL007915,LOCAAEL003731,LOCAAEL017391,LOCAAEL011168,LOCAAEL006868,LOCAAEL008340,LOCAAEL002317,LOCAAEL002471,LOCAAEL009022,LOCAAEL014042,LOCAAEL005082,LOCAAEL013896,LOCAAEL004834,LOCAAEL003989,LOCAAEL006649,
GO:0007409	axonogenesis	7 of 226 in the list	57 of 5880 in the genome	1	AAEL001384,AAEL005845,AAEL011578,AAEL013105,AAEL010606,AAEL013896,AAEL013969	LOCAAEL001384,LOCAAEL005845,LOCAAEL011578,LOCAAEL013105,LOCAAEL010606,LOCAAEL013896,LOCAAEL013969,
GO:0040008	regulation of growth	7 of 226 in the list	57 of 5880 in the genome	1	AAEL008351,AAEL005845,AAEL006589,AAEL010979,AAEL018120,AAEL013896,AAEL008054	LOCAAEL008351,LOCAAEL005845,LOCAAEL006589,LOCAAEL010979,LOCAAEL018120,LOCAAEL013896,LOCAAEL008054,
GO:0006935	chemotaxis	9 of 226 in the list	87 of 5880 in the genome	1	AAEL001384,AAEL006730,AAEL002230,AAEL010606,AAEL013969,AAEL008696,AAEL005845,AAEL013105,AAEL013896	LOCAAEL001384,LOCAAEL006730,LOCAAEL002230,LOCAAEL010606,LOCAAEL013969,LOCAAEL008696,LOCAAEL005845,LOCAAEL013105,LOCAAEL013896,
GO:0061564	axon development	7 of 226 in the list	58 of 5880 in the genome	1	AAEL001384,AAEL005845,AAEL011578,AAEL013105,AAEL010606,AAEL013896,AAEL013969	LOCAAEL001384,LOCAAEL005845,LOCAAEL011578,LOCAAEL013105,LOCAAEL010606,LOCAAEL013896,LOCAAEL013969,
GO:0009605	response to external stimulus	13 of 226 in the list	156 of 5880 in the genome	1	AAEL001384,AAEL006730,AAEL002230,AAEL006868,AAEL018120,AAEL010606,AAEL013969,AAEL008696,AAEL018697,AAEL005845,AAEL013105,AAEL013896,AAEL007915	LOCAAEL001384,LOCAAEL006730,LOCAAEL002230,LOCAAEL006868,LOCAAEL018120,LOCAAEL010606,LOCAAEL013969,LOCAAEL008696,LOCAAEL018697,LOCAAEL005845,LOCAAEL013105,LOCAAEL013896,LOCAAEL007915,
GO:0044085	cellular component biogenesis	15 of 226 in the list	192 of 5880 in the genome	1	AAEL018059,AAEL005077,AAEL013390,AAEL008340,AAEL001574,AAEL002317,AAEL006876,AAEL004875,AAEL013105,AAEL001411,AAEL004913,AAEL007915,AAEL013873,AAEL012621,AAEL007888	LOCAAEL018059,LOCAAEL005077,LOCAAEL013390,LOCAAEL008340,LOCAAEL001574,LOCAAEL002317,LOCAAEL006876,LOCAAEL004875,LOCAAEL013105,LOCAAEL001411,LOCAAEL004913,LOCAAEL007915,LOCAAEL013873,LOCAAEL012621,LOCAAEL007888,
GO:0048232	male gamete generation	5 of 226 in the list	32 of 5880 in the genome	1	AAEL013880,AAEL006876,AAEL004453,AAEL009294,AAEL008564	LOCAAEL013880,LOCAAEL006876,LOCAAEL004453,LOCAAEL009294,LOCAAEL008564,
GO:0051641	cellular localization	16 of 226 in the list	212 of 5880 in the genome	1	AAEL006730,AAEL008351,AAEL011019,AAEL005077,AAEL018327,AAEL001582,AAEL005512,AAEL001273,AAEL013390,AAEL001574,AAEL003882,AAEL005845,AAEL011657,AAEL004936,AAEL001853,AAEL007888	LOCAAEL006730,LOCAAEL008351,LOCAAEL011019,LOCAAEL005077,LOCAAEL018327,LOCAAEL001582,LOCAAEL005512,LOCAAEL001273,LOCAAEL013390,LOCAAEL001574,LOCAAEL003882,LOCAAEL005845,LOCAAEL011657,LOCAAEL004936,LOCAAEL001853,LOCAAEL007888,
GO:0010562	positive regulation of phosphorus metabolic process	3 of 226 in the list	11 of 5880 in the genome	1	AAEL004412,AAEL005512,AAEL006649	LOCAAEL004412,LOCAAEL005512,LOCAAEL006649,
GO:0040023	establishment of nucleus localization	3 of 226 in the list	11 of 5880 in the genome	1	AAEL006730,AAEL004936,AAEL013390	LOCAAEL006730,LOCAAEL004936,LOCAAEL013390,
GO:0042327	positive regulation of phosphorylation	3 of 226 in the list	11 of 5880 in the genome	1	AAEL004412,AAEL005512,AAEL006649	LOCAAEL004412,LOCAAEL005512,LOCAAEL006649,
GO:0045937	positive regulation of phosphate metabolic process	3 of 226 in the list	11 of 5880 in the genome	1	AAEL004412,AAEL005512,AAEL006649	LOCAAEL004412,LOCAAEL005512,LOCAAEL006649,
GO:0003006	developmental process involved in reproduction	16 of 226 in the list	213 of 5880 in the genome	1	AAEL011065,AAEL018059,AAEL002230,AAEL005077,AAEL018327,AAEL001058,AAEL010411,AAEL010488,AAEL002787,AAEL009317,AAEL004936,AAEL013896,AAEL005583,AAEL006564,AAEL007915,AAEL013873	LOCAAEL011065,LOCAAEL018059,LOCAAEL002230,LOCAAEL005077,LOCAAEL018327,LOCAAEL001058,LOCAAEL010411,LOCAAEL010488,LOCAAEL002787,LOCAAEL009317,LOCAAEL004936,LOCAAEL013896,LOCAAEL005583,LOCAAEL006564,LOCAAEL007915,LOCAAEL013873,
GO:0048477	oogenesis	10 of 226 in the list	107 of 5880 in the genome	1	AAEL018059,AAEL002230,AAEL005077,AAEL001058,AAEL010411,AAEL010488,AAEL009317,AAEL004936,AAEL007915,AAEL013873	LOCAAEL018059,LOCAAEL002230,LOCAAEL005077,LOCAAEL001058,LOCAAEL010411,LOCAAEL010488,LOCAAEL009317,LOCAAEL004936,LOCAAEL007915,LOCAAEL013873,
GO:0065003	macromolecular complex assembly	6 of 226 in the list	46 of 5880 in the genome	1	AAEL004875,AAEL001411,AAEL004913,AAEL013390,AAEL002317,AAEL012621	LOCAAEL004875,LOCAAEL001411,LOCAAEL004913,LOCAAEL013390,LOCAAEL002317,LOCAAEL012621,
GO:0012501	programmed cell death	9 of 226 in the list	92 of 5880 in the genome	1	AAEL010411,AAEL005512,AAEL001574,AAEL001411,AAEL013614,AAEL007927,AAEL001853,AAEL006711,AAEL006649	LOCAAEL010411,LOCAAEL005512,LOCAAEL001574,LOCAAEL001411,LOCAAEL013614,LOCAAEL007927,LOCAAEL001853,LOCAAEL006711,LOCAAEL006649,
GO:0042330	taxis	9 of 226 in the list	93 of 5880 in the genome	1	AAEL001384,AAEL006730,AAEL002230,AAEL010606,AAEL013969,AAEL008696,AAEL005845,AAEL013105,AAEL013896	LOCAAEL001384,LOCAAEL006730,LOCAAEL002230,LOCAAEL010606,LOCAAEL013969,LOCAAEL008696,LOCAAEL005845,LOCAAEL013105,LOCAAEL013896,
GO:0048598	embryonic morphogenesis	7 of 226 in the list	62 of 5880 in the genome	1	AAEL011065,AAEL011061,AAEL001411,AAEL010411,AAEL013873,AAEL014408,AAEL002471	LOCAAEL011065,LOCAAEL011061,LOCAAEL001411,LOCAAEL010411,LOCAAEL013873,LOCAAEL014408,LOCAAEL002471,
GO:0044765	single-organism transport	32 of 226 in the list	544 of 5880 in the genome	1	AAEL011019,AAEL018327,AAEL010783,AAEL018120,AAEL007019,AAEL004981,AAEL013390,AAEL006222,AAEL008902,AAEL002787,AAEL003145,AAEL014637,AAEL017462,AAEL008351,AAEL005423,AAEL006582,AAEL018059,AAEL008928,AAEL005561,AAEL005512,AAEL001273,AAEL001574,AAEL003882,AAEL002471,AAEL018697,AAEL005845,AAEL002735,AAEL011657,AAEL006564,AAEL009863,AAEL007888,AAEL006649	LOCAAEL011019,LOCAAEL018327,LOCAAEL010783,LOCAAEL018120,LOCAAEL007019,LOCAAEL004981,LOCAAEL013390,LOCAAEL006222,LOCAAEL008902,LOCAAEL002787,LOCAAEL003145,LOCAAEL014637,LOCAAEL017462,LOCAAEL008351,LOCAAEL005423,LOCAAEL006582,LOCAAEL018059,LOCAAEL008928,LOCAAEL005561,LOCAAEL005512,LOCAAEL001273,LOCAAEL001574,LOCAAEL003882,LOCAAEL002471,LOCAAEL018697,LOCAAEL005845,LOCAAEL002735,LOCAAEL011657,LOCAAEL…
GO:0009581	detection of external stimulus	3 of 226 in the list	12 of 5880 in the genome	1	AAEL006868,AAEL007915,AAEL013969	LOCAAEL006868,LOCAAEL007915,LOCAAEL013969,
GO:0009582	detection of abiotic stimulus	3 of 226 in the list	12 of 5880 in the genome	1	AAEL006868,AAEL007915,AAEL013969	LOCAAEL006868,LOCAAEL007915,LOCAAEL013969,
GO:0009583	detection of light stimulus	3 of 226 in the list	12 of 5880 in the genome	1	AAEL006868,AAEL007915,AAEL013969	LOCAAEL006868,LOCAAEL007915,LOCAAEL013969,
GO:0051647	nucleus localization	3 of 226 in the list	12 of 5880 in the genome	1	AAEL006730,AAEL004936,AAEL013390	LOCAAEL006730,LOCAAEL004936,LOCAAEL013390,
GO:0060249	anatomical structure homeostasis	3 of 226 in the list	12 of 5880 in the genome	1	AAEL004623,AAEL013873,AAEL006222	LOCAAEL004623,LOCAAEL013873,LOCAAEL006222,
GO:0009145	purine nucleoside triphosphate biosynthetic process	5 of 226 in the list	35 of 5880 in the genome	1	AAEL006582,AAEL010783,AAEL005561,AAEL004981,AAEL008902	LOCAAEL006582,LOCAAEL010783,LOCAAEL005561,LOCAAEL004981,LOCAAEL008902,
GO:0009206	purine ribonucleoside triphosphate biosynthetic process	5 of 226 in the list	35 of 5880 in the genome	1	AAEL006582,AAEL010783,AAEL005561,AAEL004981,AAEL008902	LOCAAEL006582,LOCAAEL010783,LOCAAEL005561,LOCAAEL004981,LOCAAEL008902,
GO:0045596	negative regulation of cell differentiation	5 of 226 in the list	35 of 5880 in the genome	1	AAEL009317,AAEL010488,AAEL013896,AAEL013873,AAEL009377	LOCAAEL009317,LOCAAEL010488,LOCAAEL013896,LOCAAEL013873,LOCAAEL009377,
GO:0051093	negative regulation of developmental process	5 of 226 in the list	35 of 5880 in the genome	1	AAEL009317,AAEL010488,AAEL013896,AAEL013873,AAEL009377	LOCAAEL009317,LOCAAEL010488,LOCAAEL013896,LOCAAEL013873,LOCAAEL009377,
GO:0090066	regulation of anatomical structure size	6 of 226 in the list	49 of 5880 in the genome	1	AAEL013729,AAEL010979,AAEL013614,AAEL001411,AAEL008340,AAEL007888	LOCAAEL013729,LOCAAEL010979,LOCAAEL013614,LOCAAEL001411,LOCAAEL008340,LOCAAEL007888,
GO:0002376	immune system process	7 of 226 in the list	64 of 5880 in the genome	1	AAEL017391,AAEL009317,AAEL002230,AAEL002451,AAEL001440,AAEL012817,AAEL008340	LOCAAEL017391,LOCAAEL009317,LOCAAEL002230,LOCAAEL002451,LOCAAEL001440,LOCAAEL012817,LOCAAEL008340,
GO:0008219	cell death	9 of 226 in the list	96 of 5880 in the genome	1	AAEL010411,AAEL005512,AAEL001574,AAEL001411,AAEL013614,AAEL007927,AAEL001853,AAEL006711,AAEL006649	LOCAAEL010411,LOCAAEL005512,LOCAAEL001574,LOCAAEL001411,LOCAAEL013614,LOCAAEL007927,LOCAAEL001853,LOCAAEL006711,LOCAAEL006649,
GO:0007297	ovarian follicle cell migration	5 of 226 in the list	36 of 5880 in the genome	1	AAEL009317,AAEL002230,AAEL010411,AAEL010488,AAEL013873	LOCAAEL009317,LOCAAEL002230,LOCAAEL010411,LOCAAEL010488,LOCAAEL013873,
GO:0016265	death	9 of 226 in the list	97 of 5880 in the genome	1	AAEL010411,AAEL005512,AAEL001574,AAEL001411,AAEL013614,AAEL007927,AAEL001853,AAEL006711,AAEL006649	LOCAAEL010411,LOCAAEL005512,LOCAAEL001574,LOCAAEL001411,LOCAAEL013614,LOCAAEL007927,LOCAAEL001853,LOCAAEL006711,LOCAAEL006649,
GO:0051234	establishment of localization	58 of 226 in the list	1144 of 5880 in the genome	1	AAEL018327,AAEL010783,AAEL013390,AAEL006222,AAEL008902,AAEL002787,AAEL003145,AAEL014637,AAEL013293,AAEL006730,AAEL008351,AAEL006582,AAEL018059,AAEL017231,AAEL010488,AAEL008928,AAEL018685,AAEL001273,AAEL018697,AAEL013630,AAEL004913,AAEL003314,AAEL001808,AAEL007888,AAEL011019,AAEL002155,AAEL018120,AAEL010606,AAEL010017,AAEL007019,AAEL004981,AAEL018662,AAEL002412,AAEL009317,AAEL013614,AAEL001411,AAE…	LOCAAEL018327,LOCAAEL010783,LOCAAEL013390,LOCAAEL006222,LOCAAEL008902,LOCAAEL002787,LOCAAEL003145,LOCAAEL014637,LOCAAEL013293,LOCAAEL006730,LOCAAEL008351,LOCAAEL006582,LOCAAEL018059,LOCAAEL017231,LOCAAEL010488,LOCAAEL008928,LOCAAEL018685,LOCAAEL001273,LOCAAEL018697,LOCAAEL013630,LOCAAEL004913,LOCAAEL003314,LOCAAEL001808,LOCAAEL007888,LOCAAEL011019,LOCAAEL002155,LOCAAEL018120,LOCAAEL010606,LOCAAEL…
GO:0016331	morphogenesis of embryonic epithelium	3 of 226 in the list	13 of 5880 in the genome	1	AAEL001411,AAEL010411,AAEL002471	LOCAAEL001411,LOCAAEL010411,LOCAAEL002471,
GO:0007281	germ cell development	11 of 226 in the list	132 of 5880 in the genome	1	AAEL018059,AAEL002230,AAEL005077,AAEL001058,AAEL010411,AAEL010488,AAEL009317,AAEL013896,AAEL004936,AAEL007915,AAEL013873	LOCAAEL018059,LOCAAEL002230,LOCAAEL005077,LOCAAEL001058,LOCAAEL010411,LOCAAEL010488,LOCAAEL009317,LOCAAEL013896,LOCAAEL004936,LOCAAEL007915,LOCAAEL013873,
GO:0048588	developmental cell growth	4 of 226 in the list	24 of 5880 in the genome	1	AAEL009022,AAEL001384,AAEL010606,AAEL008340	LOCAAEL009022,LOCAAEL001384,LOCAAEL010606,LOCAAEL008340,
GO:0000087	mitotic M phase	6 of 226 in the list	51 of 5880 in the genome	1	AAEL011019,AAEL003383,AAEL000093,AAEL013390,AAEL014408,AAEL012621	LOCAAEL011019,LOCAAEL003383,LOCAAEL000093,LOCAAEL013390,LOCAAEL014408,LOCAAEL012621,
GO:0009201	ribonucleoside triphosphate biosynthetic process	5 of 226 in the list	37 of 5880 in the genome	1	AAEL006582,AAEL010783,AAEL005561,AAEL004981,AAEL008902	LOCAAEL006582,LOCAAEL010783,LOCAAEL005561,LOCAAEL004981,LOCAAEL008902,
GO:0060541	respiratory system development	9 of 226 in the list	99 of 5880 in the genome	1	AAEL002787,AAEL003932,AAEL013614,AAEL000093,AAEL001411,AAEL018313,AAEL013873,AAEL014408,AAEL002471	LOCAAEL002787,LOCAAEL003932,LOCAAEL013614,LOCAAEL000093,LOCAAEL001411,LOCAAEL018313,LOCAAEL013873,LOCAAEL014408,LOCAAEL002471,
GO:0007272	ensheathment of neurons	2 of 226 in the list	5 of 5880 in the genome	1	AAEL011578,AAEL008340	LOCAAEL011578,LOCAAEL008340,
GO:0007405	neuroblast proliferation	2 of 226 in the list	5 of 5880 in the genome	1	AAEL014042,AAEL013390	LOCAAEL014042,LOCAAEL013390,
GO:0007602	phototransduction	2 of 226 in the list	5 of 5880 in the genome	1	AAEL006868,AAEL007915	LOCAAEL006868,LOCAAEL007915,
GO:0044770	cell cycle phase transition	2 of 226 in the list	5 of 5880 in the genome	1	AAEL010411,AAEL012817	LOCAAEL010411,LOCAAEL012817,
GO:0044772	mitotic cell cycle phase transition	2 of 226 in the list	5 of 5880 in the genome	1	AAEL010411,AAEL012817	LOCAAEL010411,LOCAAEL012817,
GO:0045676	regulation of R7 cell differentiation	2 of 226 in the list	5 of 5880 in the genome	1	AAEL000093,AAEL010488	LOCAAEL000093,LOCAAEL010488,
GO:0045927	positive regulation of growth	2 of 226 in the list	5 of 5880 in the genome	1	AAEL010979,AAEL018120	LOCAAEL010979,LOCAAEL018120,
GO:0048017	inositol lipid-mediated signaling	2 of 226 in the list	5 of 5880 in the genome	1	AAEL009294,AAEL002903	LOCAAEL009294,LOCAAEL002903,
GO:0061351	neural precursor cell proliferation	2 of 226 in the list	5 of 5880 in the genome	1	AAEL014042,AAEL013390	LOCAAEL014042,LOCAAEL013390,
GO:0072089	stem cell proliferation	2 of 226 in the list	5 of 5880 in the genome	1	AAEL014042,AAEL013390	LOCAAEL014042,LOCAAEL013390,
GO:0048523	negative regulation of cellular process	10 of 226 in the list	117 of 5880 in the genome	1	AAEL007376,AAEL006868,AAEL001058,AAEL010411,AAEL010488,AAEL009377,AAEL002787,AAEL009317,AAEL013896,AAEL013873	LOCAAEL007376,LOCAAEL006868,LOCAAEL001058,LOCAAEL010411,LOCAAEL010488,LOCAAEL009377,LOCAAEL002787,LOCAAEL009317,LOCAAEL013896,LOCAAEL013873,
GO:0007015	actin filament organization	4 of 226 in the list	25 of 5880 in the genome	1	AAEL013729,AAEL018059,AAEL004913,AAEL002471	LOCAAEL013729,LOCAAEL018059,LOCAAEL004913,LOCAAEL002471,
GO:0035150	regulation of tube size	4 of 226 in the list	25 of 5880 in the genome	1	AAEL013614,AAEL001411,AAEL008340,AAEL007888	LOCAAEL013614,LOCAAEL001411,LOCAAEL008340,LOCAAEL007888,
GO:0009142	nucleoside triphosphate biosynthetic process	5 of 226 in the list	38 of 5880 in the genome	1	AAEL006582,AAEL010783,AAEL005561,AAEL004981,AAEL008902	LOCAAEL006582,LOCAAEL010783,LOCAAEL005561,LOCAAEL004981,LOCAAEL008902,
GO:0016049	cell growth	5 of 226 in the list	38 of 5880 in the genome	1	AAEL009022,AAEL001384,AAEL018120,AAEL010606,AAEL008340	LOCAAEL009022,LOCAAEL001384,LOCAAEL018120,LOCAAEL010606,LOCAAEL008340,
GO:0048589	developmental growth	4 of 226 in the list	26 of 5880 in the genome	1	AAEL009022,AAEL001384,AAEL010606,AAEL008340	LOCAAEL009022,LOCAAEL001384,LOCAAEL010606,LOCAAEL008340,
GO:0016310	phosphorylation	5 of 226 in the list	40 of 5880 in the genome	1	AAEL006730,AAEL018059,AAEL010488,AAEL002317,AAEL002471	LOCAAEL006730,LOCAAEL018059,LOCAAEL010488,LOCAAEL002317,LOCAAEL002471,
GO:0030707	ovarian follicle cell development	5 of 226 in the list	40 of 5880 in the genome	1	AAEL009317,AAEL002230,AAEL010411,AAEL010488,AAEL013873	LOCAAEL009317,LOCAAEL002230,LOCAAEL010411,LOCAAEL010488,LOCAAEL013873,
GO:0048863	stem cell differentiation	5 of 226 in the list	40 of 5880 in the genome	1	AAEL009317,AAEL002787,AAEL013896,AAEL013873,AAEL009377	LOCAAEL009317,LOCAAEL002787,LOCAAEL013896,LOCAAEL013873,LOCAAEL009377,
GO:0000910	cytokinesis	3 of 226 in the list	15 of 5880 in the genome	1	AAEL009317,AAEL009294,AAEL001574	LOCAAEL009317,LOCAAEL009294,LOCAAEL001574,
GO:0001703	gastrulation with mouth forming first	3 of 226 in the list	15 of 5880 in the genome	1	AAEL011065,AAEL011061,AAEL013873	LOCAAEL011065,LOCAAEL011061,LOCAAEL013873,
GO:0031325	positive regulation of cellular metabolic process	3 of 226 in the list	15 of 5880 in the genome	1	AAEL004412,AAEL005512,AAEL006649	LOCAAEL004412,LOCAAEL005512,LOCAAEL006649,
GO:0019220	regulation of phosphate metabolic process	6 of 226 in the list	55 of 5880 in the genome	1	AAEL004412,AAEL010411,AAEL005512,AAEL018313,AAEL006649,AAEL009377	LOCAAEL004412,LOCAAEL010411,LOCAAEL005512,LOCAAEL018313,LOCAAEL006649,LOCAAEL009377,
GO:0051174	regulation of phosphorus metabolic process	6 of 226 in the list	55 of 5880 in the genome	1	AAEL004412,AAEL010411,AAEL005512,AAEL018313,AAEL006649,AAEL009377	LOCAAEL004412,LOCAAEL010411,LOCAAEL005512,LOCAAEL018313,LOCAAEL006649,LOCAAEL009377,
GO:0007017	microtubule-based process	14 of 226 in the list	196 of 5880 in the genome	1	AAEL011019,AAEL018059,AAEL004235,AAEL018327,AAEL001582,AAEL013390,AAEL014408,AAEL009317,AAEL005845,AAEL004936,AAEL009294,AAEL001853,AAEL010510,AAEL014084	LOCAAEL011019,LOCAAEL018059,LOCAAEL004235,LOCAAEL018327,LOCAAEL001582,LOCAAEL013390,LOCAAEL014408,LOCAAEL009317,LOCAAEL005845,LOCAAEL004936,LOCAAEL009294,LOCAAEL001853,LOCAAEL010510,LOCAAEL014084,
GO:0022412	cellular process involved in reproduction in multicellular organism	11 of 226 in the list	140 of 5880 in the genome	1	AAEL018059,AAEL002230,AAEL005077,AAEL001058,AAEL010411,AAEL010488,AAEL009317,AAEL013896,AAEL004936,AAEL007915,AAEL013873	LOCAAEL018059,LOCAAEL002230,LOCAAEL005077,LOCAAEL001058,LOCAAEL010411,LOCAAEL010488,LOCAAEL009317,LOCAAEL013896,LOCAAEL004936,LOCAAEL007915,LOCAAEL013873,
GO:0048610	cellular process involved in reproduction	14 of 226 in the list	197 of 5880 in the genome	1	AAEL018059,AAEL002230,AAEL005077,AAEL001058,AAEL010411,AAEL010488,AAEL013390,AAEL009317,AAEL000093,AAEL004936,AAEL013896,AAEL009294,AAEL007915,AAEL013873	LOCAAEL018059,LOCAAEL002230,LOCAAEL005077,LOCAAEL001058,LOCAAEL010411,LOCAAEL010488,LOCAAEL013390,LOCAAEL009317,LOCAAEL000093,LOCAAEL004936,LOCAAEL013896,LOCAAEL009294,LOCAAEL007915,LOCAAEL013873,
GO:0001667	ameboidal cell migration	5 of 226 in the list	41 of 5880 in the genome	1	AAEL009317,AAEL002230,AAEL010411,AAEL010488,AAEL013873	LOCAAEL009317,LOCAAEL002230,LOCAAEL010411,LOCAAEL010488,LOCAAEL013873,
GO:0010631	epithelial cell migration	5 of 226 in the list	41 of 5880 in the genome	1	AAEL009317,AAEL002230,AAEL010411,AAEL010488,AAEL013873	LOCAAEL009317,LOCAAEL002230,LOCAAEL010411,LOCAAEL010488,LOCAAEL013873,
GO:0090132	epithelium migration	5 of 226 in the list	41 of 5880 in the genome	1	AAEL009317,AAEL002230,AAEL010411,AAEL010488,AAEL013873	LOCAAEL009317,LOCAAEL002230,LOCAAEL010411,LOCAAEL010488,LOCAAEL013873,
GO:0005977	glycogen metabolic process	2 of 226 in the list	6 of 5880 in the genome	1	AAEL013755,AAEL004221	LOCAAEL013755,LOCAAEL004221,
GO:0006112	energy reserve metabolic process	2 of 226 in the list	6 of 5880 in the genome	1	AAEL013755,AAEL004221	LOCAAEL013755,LOCAAEL004221,
GO:0007097	nuclear migration	2 of 226 in the list	6 of 5880 in the genome	1	AAEL004936,AAEL013390	LOCAAEL004936,LOCAAEL013390,
GO:0010669	epithelial structure maintenance	2 of 226 in the list	6 of 5880 in the genome	1	AAEL013873,AAEL006222	LOCAAEL013873,LOCAAEL006222,
GO:0030537	larval behavior	2 of 226 in the list	6 of 5880 in the genome	1	AAEL018120,AAEL014637	LOCAAEL018120,LOCAAEL014637,
GO:0031647	regulation of protein stability	2 of 226 in the list	6 of 5880 in the genome	1	AAEL001058,AAEL003731	LOCAAEL001058,LOCAAEL003731,
GO:0019827	stem cell maintenance	4 of 226 in the list	28 of 5880 in the genome	1	AAEL009317,AAEL013896,AAEL013873,AAEL009377	LOCAAEL009317,LOCAAEL013896,LOCAAEL013873,LOCAAEL009377,
GO:0048864	stem cell development	4 of 226 in the list	28 of 5880 in the genome	1	AAEL009317,AAEL013896,AAEL013873,AAEL009377	LOCAAEL009317,LOCAAEL013896,LOCAAEL013873,LOCAAEL009377,
GO:0000165	MAPK cascade	3 of 226 in the list	16 of 5880 in the genome	1	AAEL006730,AAEL010488,AAEL002471	LOCAAEL006730,LOCAAEL010488,LOCAAEL002471,
GO:0023014	signal transduction by phosphorylation	3 of 226 in the list	16 of 5880 in the genome	1	AAEL006730,AAEL010488,AAEL002471	LOCAAEL006730,LOCAAEL010488,LOCAAEL002471,
GO:0070647	protein modification by small protein conjugation or removal	5 of 226 in the list	43 of 5880 in the genome	1	AAEL007705,AAEL004875,AAEL001058,AAEL005512,AAEL006649	LOCAAEL007705,LOCAAEL004875,LOCAAEL001058,LOCAAEL005512,LOCAAEL006649,
GO:0034330	cell junction organization	4 of 226 in the list	29 of 5880 in the genome	1	AAEL009317,AAEL013873,AAEL008340,AAEL007888	LOCAAEL009317,LOCAAEL013873,LOCAAEL008340,LOCAAEL007888,
GO:0009893	positive regulation of metabolic process	3 of 226 in the list	17 of 5880 in the genome	1	AAEL004412,AAEL005512,AAEL006649	LOCAAEL004412,LOCAAEL005512,LOCAAEL006649,
GO:0051606	detection of stimulus	3 of 226 in the list	17 of 5880 in the genome	1	AAEL006868,AAEL007915,AAEL013969	LOCAAEL006868,LOCAAEL007915,LOCAAEL013969,
GO:0007476	imaginal disc-derived wing morphogenesis	5 of 226 in the list	44 of 5880 in the genome	1	AAEL017280,AAEL011065,AAEL018059,AAEL001411,AAEL003731	LOCAAEL017280,LOCAAEL011065,LOCAAEL018059,LOCAAEL001411,LOCAAEL003731,
GO:0051656	establishment of organelle localization	5 of 226 in the list	44 of 5880 in the genome	1	AAEL006730,AAEL001582,AAEL004936,AAEL001853,AAEL013390	LOCAAEL006730,LOCAAEL001582,LOCAAEL004936,LOCAAEL001853,LOCAAEL013390,
GO:0051960	regulation of nervous system development	5 of 226 in the list	44 of 5880 in the genome	1	AAEL005845,AAEL000093,AAEL010488,AAEL013896,AAEL010021	LOCAAEL005845,LOCAAEL000093,LOCAAEL010488,LOCAAEL013896,LOCAAEL010021,
GO:0090130	tissue migration	5 of 226 in the list	44 of 5880 in the genome	1	AAEL009317,AAEL002230,AAEL010411,AAEL010488,AAEL013873	LOCAAEL009317,LOCAAEL002230,LOCAAEL010411,LOCAAEL010488,LOCAAEL013873,
GO:0006955	immune response	4 of 226 in the list	30 of 5880 in the genome	1	AAEL009317,AAEL002230,AAEL012817,AAEL008340	LOCAAEL009317,LOCAAEL002230,LOCAAEL012817,LOCAAEL008340,
GO:0035239	tube morphogenesis	4 of 226 in the list	30 of 5880 in the genome	1	AAEL002787,AAEL003932,AAEL018313,AAEL013873	LOCAAEL002787,LOCAAEL003932,LOCAAEL018313,LOCAAEL013873,
GO:0048675	axon extension	2 of 226 in the list	7 of 5880 in the genome	1	AAEL001384,AAEL010606	LOCAAEL001384,LOCAAEL010606,
GO:1990138	neuron projection extension	2 of 226 in the list	7 of 5880 in the genome	1	AAEL001384,AAEL010606	LOCAAEL001384,LOCAAEL010606,
GO:0015980	energy derivation by oxidation of organic compounds	7 of 226 in the list	77 of 5880 in the genome	1	AAEL018680,AAEL013755,AAEL018669,AAEL018662,AAEL012614,AAEL002471,AAEL004221	LOCAAEL018680,LOCAAEL013755,LOCAAEL018669,LOCAAEL018662,LOCAAEL012614,LOCAAEL002471,LOCAAEL004221,
GO:0006796	phosphate-containing compound metabolic process	30 of 226 in the list	549 of 5880 in the genome	1	AAEL018174,AAEL010783,AAEL004981,AAEL010403,AAEL014219,AAEL001919,AAEL017420,AAEL003412,AAEL009377,AAEL008902,AAEL013105,AAEL000840,AAEL006730,AAEL006582,AAEL018059,AAEL010411,AAEL010488,AAEL005561,AAEL002317,AAEL005839,AAEL002471,AAEL013065,AAEL009022,AAEL006436,AAEL007410,AAEL009294,AAEL003989,AAEL002903,AAEL018161,AAEL014506	LOCAAEL018174,LOCAAEL010783,LOCAAEL004981,LOCAAEL010403,LOCAAEL014219,LOCAAEL001919,LOCAAEL017420,LOCAAEL003412,LOCAAEL009377,LOCAAEL008902,LOCAAEL013105,LOCAAEL000840,LOCAAEL006730,LOCAAEL006582,LOCAAEL018059,LOCAAEL010411,LOCAAEL010488,LOCAAEL005561,LOCAAEL002317,LOCAAEL005839,LOCAAEL002471,LOCAAEL013065,LOCAAEL009022,LOCAAEL006436,LOCAAEL007410,LOCAAEL009294,LOCAAEL003989,LOCAAEL002903,LOCAAEL…
GO:1901576	organic substance biosynthetic process	37 of 226 in the list	707 of 5880 in the genome	1	AAEL000682,AAEL001176,AAEL010783,AAEL009646,AAEL014219,AAEL017363,AAEL008902,AAEL002787,AAEL005513,AAEL006582,AAEL012750,AAEL005077,AAEL008832,AAEL017515,AAEL010018,AAEL009022,AAEL007444,AAEL009645,AAEL013896,AAEL008958,AAEL017530,AAEL003845,AAEL007928,AAEL004981,AAEL008696,AAEL009377,AAEL017420,AAEL014494,AAEL010513,AAEL002451,AAEL005561,AAEL013653,AAEL012817,AAEL010565,AAEL007927,AAEL011517,AAE…	LOCAAEL000682,LOCAAEL001176,LOCAAEL010783,LOCAAEL009646,LOCAAEL014219,LOCAAEL017363,LOCAAEL008902,LOCAAEL002787,LOCAAEL005513,LOCAAEL006582,LOCAAEL012750,LOCAAEL005077,LOCAAEL008832,LOCAAEL017515,LOCAAEL010018,LOCAAEL009022,LOCAAEL007444,LOCAAEL009645,LOCAAEL013896,LOCAAEL008958,LOCAAEL017530,LOCAAEL003845,LOCAAEL007928,LOCAAEL004981,LOCAAEL008696,LOCAAEL009377,LOCAAEL017420,LOCAAEL014494,LOCAAEL…
GO:0032446	protein modification by small protein conjugation	4 of 226 in the list	31 of 5880 in the genome	1	AAEL007705,AAEL004875,AAEL005512,AAEL006649	LOCAAEL007705,LOCAAEL004875,LOCAAEL005512,LOCAAEL006649,
GO:0035295	tube development	4 of 226 in the list	31 of 5880 in the genome	1	AAEL002787,AAEL003932,AAEL018313,AAEL013873	LOCAAEL002787,LOCAAEL003932,LOCAAEL018313,LOCAAEL013873,
GO:0042051	compound eye photoreceptor development	4 of 226 in the list	31 of 5880 in the genome	1	AAEL009317,AAEL002787,AAEL010488,AAEL007915	LOCAAEL009317,LOCAAEL002787,LOCAAEL010488,LOCAAEL007915,
GO:0016192	vesicle-mediated transport	14 of 226 in the list	209 of 5880 in the genome	1	AAEL008351,AAEL018120,AAEL010488,AAEL010606,AAEL001273,AAEL013390,AAEL001574,AAEL006222,AAEL002471,AAEL002787,AAEL009317,AAEL013614,AAEL001853,AAEL006649	LOCAAEL008351,LOCAAEL018120,LOCAAEL010488,LOCAAEL010606,LOCAAEL001273,LOCAAEL013390,LOCAAEL001574,LOCAAEL006222,LOCAAEL002471,LOCAAEL002787,LOCAAEL009317,LOCAAEL013614,LOCAAEL001853,LOCAAEL006649,
GO:0008105	asymmetric protein localization	3 of 226 in the list	18 of 5880 in the genome	1	AAEL013873,AAEL006649,AAEL013997	LOCAAEL013873,LOCAAEL006649,LOCAAEL013997,
GO:0043062	extracellular structure organization	3 of 226 in the list	18 of 5880 in the genome	1	AAEL013614,AAEL003658,AAEL008340	LOCAAEL013614,LOCAAEL003658,LOCAAEL008340,
GO:1901293	nucleoside phosphate biosynthetic process	8 of 226 in the list	96 of 5880 in the genome	1	AAEL009022,AAEL006582,AAEL010783,AAEL005561,AAEL004981,AAEL014219,AAEL017420,AAEL008902	LOCAAEL009022,LOCAAEL006582,LOCAAEL010783,LOCAAEL005561,LOCAAEL004981,LOCAAEL014219,LOCAAEL017420,LOCAAEL008902,
GO:0007424	open tracheal system development	6 of 226 in the list	62 of 5880 in the genome	1	AAEL002787,AAEL003932,AAEL013614,AAEL000093,AAEL001411,AAEL018313	LOCAAEL002787,LOCAAEL003932,LOCAAEL013614,LOCAAEL000093,LOCAAEL001411,LOCAAEL018313,
GO:0006351	transcription, DNA-templated	19 of 226 in the list	314 of 5880 in the genome	1	AAEL003845,AAEL000682,AAEL008696,AAEL017363,AAEL002787,AAEL005513,AAEL010513,AAEL005077,AAEL008832,AAEL012750,AAEL002451,AAEL013653,AAEL017515,AAEL010018,AAEL007444,AAEL010565,AAEL009645,AAEL013896,AAEL008958	LOCAAEL003845,LOCAAEL000682,LOCAAEL008696,LOCAAEL017363,LOCAAEL002787,LOCAAEL005513,LOCAAEL010513,LOCAAEL005077,LOCAAEL008832,LOCAAEL012750,LOCAAEL002451,LOCAAEL013653,LOCAAEL017515,LOCAAEL010018,LOCAAEL007444,LOCAAEL010565,LOCAAEL009645,LOCAAEL013896,LOCAAEL008958,
GO:0032774	RNA biosynthetic process	19 of 226 in the list	314 of 5880 in the genome	1	AAEL003845,AAEL000682,AAEL008696,AAEL017363,AAEL002787,AAEL005513,AAEL010513,AAEL005077,AAEL008832,AAEL012750,AAEL002451,AAEL013653,AAEL017515,AAEL010018,AAEL007444,AAEL010565,AAEL009645,AAEL013896,AAEL008958	LOCAAEL003845,LOCAAEL000682,LOCAAEL008696,LOCAAEL017363,LOCAAEL002787,LOCAAEL005513,LOCAAEL010513,LOCAAEL005077,LOCAAEL008832,LOCAAEL012750,LOCAAEL002451,LOCAAEL013653,LOCAAEL017515,LOCAAEL010018,LOCAAEL007444,LOCAAEL010565,LOCAAEL009645,LOCAAEL013896,LOCAAEL008958,
GO:0042462	eye photoreceptor cell development	4 of 226 in the list	32 of 5880 in the genome	1	AAEL009317,AAEL002787,AAEL010488,AAEL007915	LOCAAEL009317,LOCAAEL002787,LOCAAEL010488,LOCAAEL007915,
GO:0022900	electron transport chain	5 of 226 in the list	47 of 5880 in the genome	1	AAEL018664,AAEL017231,AAEL018680,AAEL018685,AAEL018669	LOCAAEL018664,LOCAAEL017231,LOCAAEL018680,LOCAAEL018685,LOCAAEL018669,
GO:0006468	protein phosphorylation	3 of 226 in the list	19 of 5880 in the genome	1	AAEL018059,AAEL002317,AAEL002471	LOCAAEL018059,LOCAAEL002317,LOCAAEL002471,
GO:0006959	humoral immune response	3 of 226 in the list	19 of 5880 in the genome	1	AAEL009317,AAEL002230,AAEL012817	LOCAAEL009317,LOCAAEL002230,LOCAAEL012817,
GO:0000212	meiotic spindle organization	2 of 226 in the list	8 of 5880 in the genome	1	AAEL009294,AAEL013390	LOCAAEL009294,LOCAAEL013390,
GO:0003012	muscle system process	2 of 226 in the list	8 of 5880 in the genome	1	AAEL013880,AAEL001411	LOCAAEL013880,LOCAAEL001411,
GO:0009584	detection of visible light	2 of 226 in the list	8 of 5880 in the genome	1	AAEL007915,AAEL013969	LOCAAEL007915,LOCAAEL013969,
GO:0010001	glial cell differentiation	2 of 226 in the list	8 of 5880 in the genome	1	AAEL008340,AAEL007888	LOCAAEL008340,LOCAAEL007888,
GO:0021782	glial cell development	2 of 226 in the list	8 of 5880 in the genome	1	AAEL008340,AAEL007888	LOCAAEL008340,LOCAAEL007888,
GO:0032012	regulation of ARF protein signal transduction	2 of 226 in the list	8 of 5880 in the genome	1	AAEL004129,AAEL001277	LOCAAEL004129,LOCAAEL001277,
GO:0030001	metal ion transport	10 of 226 in the list	136 of 5880 in the genome	1	AAEL005423,AAEL006582,AAEL010783,AAEL008928,AAEL005561,AAEL018697,AAEL002735,AAEL014637,AAEL006564,AAEL009863	LOCAAEL005423,LOCAAEL006582,LOCAAEL010783,LOCAAEL008928,LOCAAEL005561,LOCAAEL018697,LOCAAEL002735,LOCAAEL014637,LOCAAEL006564,LOCAAEL009863,
GO:0007163	establishment or maintenance of cell polarity	4 of 226 in the list	33 of 5880 in the genome	1	AAEL014042,AAEL001411,AAEL007915,AAEL004623	LOCAAEL014042,LOCAAEL001411,LOCAAEL007915,LOCAAEL004623,
GO:0008104	protein localization	11 of 226 in the list	156 of 5880 in the genome	1	AAEL003789,AAEL005512,AAEL001273,AAEL003882,AAEL013997,AAEL011657,AAEL013614,AAEL013873,AAEL001484,AAEL006649,AAEL007888	LOCAAEL003789,LOCAAEL005512,LOCAAEL001273,LOCAAEL003882,LOCAAEL013997,LOCAAEL011657,LOCAAEL013614,LOCAAEL013873,LOCAAEL001484,LOCAAEL006649,LOCAAEL007888,
GO:0044708	single-organism behavior	8 of 226 in the list	100 of 5880 in the genome	1	AAEL002230,AAEL018120,AAEL018039,AAEL004351,AAEL009022,AAEL014637,AAEL003989,AAEL007915	LOCAAEL002230,LOCAAEL018120,LOCAAEL018039,LOCAAEL004351,LOCAAEL009022,LOCAAEL014637,LOCAAEL003989,LOCAAEL007915,
GO:0090407	organophosphate biosynthetic process	8 of 226 in the list	100 of 5880 in the genome	1	AAEL009022,AAEL006582,AAEL010783,AAEL005561,AAEL004981,AAEL014219,AAEL017420,AAEL008902	LOCAAEL009022,LOCAAEL006582,LOCAAEL010783,LOCAAEL005561,LOCAAEL004981,LOCAAEL014219,LOCAAEL017420,LOCAAEL008902,
GO:0007610	behavior	12 of 226 in the list	176 of 5880 in the genome	1	AAEL008351,AAEL017391,AAEL002230,AAEL000906,AAEL018120,AAEL018039,AAEL004351,AAEL009022,AAEL013880,AAEL014637,AAEL007915,AAEL003989	LOCAAEL008351,LOCAAEL017391,LOCAAEL002230,LOCAAEL000906,LOCAAEL018120,LOCAAEL018039,LOCAAEL004351,LOCAAEL009022,LOCAAEL013880,LOCAAEL014637,LOCAAEL007915,LOCAAEL003989,
GO:0006793	phosphorus metabolic process	30 of 226 in the list	561 of 5880 in the genome	1	AAEL018174,AAEL010783,AAEL004981,AAEL010403,AAEL014219,AAEL001919,AAEL017420,AAEL003412,AAEL009377,AAEL008902,AAEL013105,AAEL000840,AAEL006730,AAEL006582,AAEL018059,AAEL010411,AAEL010488,AAEL005561,AAEL002317,AAEL005839,AAEL002471,AAEL013065,AAEL009022,AAEL006436,AAEL007410,AAEL009294,AAEL003989,AAEL002903,AAEL018161,AAEL014506	LOCAAEL018174,LOCAAEL010783,LOCAAEL004981,LOCAAEL010403,LOCAAEL014219,LOCAAEL001919,LOCAAEL017420,LOCAAEL003412,LOCAAEL009377,LOCAAEL008902,LOCAAEL013105,LOCAAEL000840,LOCAAEL006730,LOCAAEL006582,LOCAAEL018059,LOCAAEL010411,LOCAAEL010488,LOCAAEL005561,LOCAAEL002317,LOCAAEL005839,LOCAAEL002471,LOCAAEL013065,LOCAAEL009022,LOCAAEL006436,LOCAAEL007410,LOCAAEL009294,LOCAAEL003989,LOCAAEL002903,LOCAAEL…
GO:0035120	post-embryonic appendage morphogenesis	5 of 226 in the list	49 of 5880 in the genome	1	AAEL017280,AAEL011065,AAEL018059,AAEL001411,AAEL003731	LOCAAEL017280,LOCAAEL011065,LOCAAEL018059,LOCAAEL001411,LOCAAEL003731,
GO:0044249	cellular biosynthetic process	37 of 226 in the list	722 of 5880 in the genome	1	AAEL000682,AAEL001176,AAEL010783,AAEL009646,AAEL014219,AAEL017363,AAEL008902,AAEL002787,AAEL005513,AAEL006582,AAEL012750,AAEL005077,AAEL008832,AAEL017515,AAEL010018,AAEL009022,AAEL007444,AAEL009645,AAEL013896,AAEL008958,AAEL017530,AAEL003845,AAEL007928,AAEL004981,AAEL008696,AAEL009377,AAEL017420,AAEL014494,AAEL010513,AAEL002451,AAEL005561,AAEL013653,AAEL012817,AAEL010565,AAEL007927,AAEL011517,AAE…	LOCAAEL000682,LOCAAEL001176,LOCAAEL010783,LOCAAEL009646,LOCAAEL014219,LOCAAEL017363,LOCAAEL008902,LOCAAEL002787,LOCAAEL005513,LOCAAEL006582,LOCAAEL012750,LOCAAEL005077,LOCAAEL008832,LOCAAEL017515,LOCAAEL010018,LOCAAEL009022,LOCAAEL007444,LOCAAEL009645,LOCAAEL013896,LOCAAEL008958,LOCAAEL017530,LOCAAEL003845,LOCAAEL007928,LOCAAEL004981,LOCAAEL008696,LOCAAEL009377,LOCAAEL017420,LOCAAEL014494,LOCAAEL…
GO:0001752	compound eye photoreceptor fate commitment	3 of 226 in the list	20 of 5880 in the genome	1	AAEL017391,AAEL002787,AAEL010488	LOCAAEL017391,LOCAAEL002787,LOCAAEL010488,
GO:0007478	leg disc morphogenesis	3 of 226 in the list	20 of 5880 in the genome	1	AAEL017280,AAEL001389,AAEL013896	LOCAAEL017280,LOCAAEL001389,LOCAAEL013896,
GO:0035218	leg disc development	3 of 226 in the list	20 of 5880 in the genome	1	AAEL017280,AAEL001389,AAEL013896	LOCAAEL017280,LOCAAEL001389,LOCAAEL013896,
GO:0042706	eye photoreceptor cell fate commitment	3 of 226 in the list	20 of 5880 in the genome	1	AAEL017391,AAEL002787,AAEL010488	LOCAAEL017391,LOCAAEL002787,LOCAAEL010488,
GO:0042592	homeostatic process	8 of 226 in the list	101 of 5880 in the genome	1	AAEL005561,AAEL004623,AAEL006222,AAEL002735,AAEL003145,AAEL013873,AAEL018161,AAEL010486	LOCAAEL005561,LOCAAEL004623,LOCAAEL006222,LOCAAEL002735,LOCAAEL003145,LOCAAEL013873,LOCAAEL018161,LOCAAEL010486,
GO:0006461	protein complex assembly	4 of 226 in the list	34 of 5880 in the genome	1	AAEL001411,AAEL004913,AAEL013390,AAEL002317	LOCAAEL001411,LOCAAEL004913,LOCAAEL013390,LOCAAEL002317,
GO:0070271	protein complex biogenesis	4 of 226 in the list	34 of 5880 in the genome	1	AAEL001411,AAEL004913,AAEL013390,AAEL002317	LOCAAEL001411,LOCAAEL004913,LOCAAEL013390,LOCAAEL002317,
GO:0006810	transport	48 of 226 in the list	983 of 5880 in the genome	1	AAEL018327,AAEL010783,AAEL013390,AAEL006222,AAEL008902,AAEL002787,AAEL003145,AAEL014637,AAEL008351,AAEL006582,AAEL018059,AAEL010488,AAEL008928,AAEL001273,AAEL018697,AAEL004913,AAEL003314,AAEL001808,AAEL007888,AAEL011019,AAEL002155,AAEL018120,AAEL010606,AAEL007019,AAEL004981,AAEL002412,AAEL009317,AAEL013614,AAEL017462,AAEL001484,AAEL014273,AAEL005423,AAEL003789,AAEL010348,AAEL005561,AAEL005512,AAE…	LOCAAEL018327,LOCAAEL010783,LOCAAEL013390,LOCAAEL006222,LOCAAEL008902,LOCAAEL002787,LOCAAEL003145,LOCAAEL014637,LOCAAEL008351,LOCAAEL006582,LOCAAEL018059,LOCAAEL010488,LOCAAEL008928,LOCAAEL001273,LOCAAEL018697,LOCAAEL004913,LOCAAEL003314,LOCAAEL001808,LOCAAEL007888,LOCAAEL011019,LOCAAEL002155,LOCAAEL018120,LOCAAEL010606,LOCAAEL007019,LOCAAEL004981,LOCAAEL002412,LOCAAEL009317,LOCAAEL013614,LOCAAEL…
GO:0043933	macromolecular complex subunit organization	13 of 226 in the list	200 of 5880 in the genome	1	AAEL018059,AAEL013390,AAEL002317,AAEL002471,AAEL005845,AAEL013729,AAEL004875,AAEL001411,AAEL004913,AAEL009294,AAEL010510,AAEL012621,AAEL001165	LOCAAEL018059,LOCAAEL013390,LOCAAEL002317,LOCAAEL002471,LOCAAEL005845,LOCAAEL013729,LOCAAEL004875,LOCAAEL001411,LOCAAEL004913,LOCAAEL009294,LOCAAEL010510,LOCAAEL012621,LOCAAEL001165,
GO:0042461	photoreceptor cell development	4 of 226 in the list	35 of 5880 in the genome	1	AAEL009317,AAEL002787,AAEL010488,AAEL007915	LOCAAEL009317,LOCAAEL002787,LOCAAEL010488,LOCAAEL007915,
GO:0043410	positive regulation of MAPK cascade	2 of 226 in the list	9 of 5880 in the genome	1	AAEL005512,AAEL006649	LOCAAEL005512,LOCAAEL006649,
GO:1902533	positive regulation of intracellular signal transduction	2 of 226 in the list	9 of 5880 in the genome	1	AAEL005512,AAEL006649	LOCAAEL005512,LOCAAEL006649,
GO:0046552	photoreceptor cell fate commitment	3 of 226 in the list	21 of 5880 in the genome	1	AAEL017391,AAEL002787,AAEL010488	LOCAAEL017391,LOCAAEL002787,LOCAAEL010488,
GO:0048663	neuron fate commitment	3 of 226 in the list	21 of 5880 in the genome	1	AAEL017391,AAEL002787,AAEL010488	LOCAAEL017391,LOCAAEL002787,LOCAAEL010488,
GO:0051640	organelle localization	5 of 226 in the list	51 of 5880 in the genome	1	AAEL006730,AAEL001582,AAEL004936,AAEL001853,AAEL013390	LOCAAEL006730,LOCAAEL001582,LOCAAEL004936,LOCAAEL001853,LOCAAEL013390,
GO:0031323	regulation of cellular metabolic process	14 of 226 in the list	222 of 5880 in the genome	1	AAEL017280,AAEL017391,AAEL004412,AAEL001058,AAEL010411,AAEL010488,AAEL005512,AAEL018313,AAEL012817,AAEL009377,AAEL003932,AAEL011380,AAEL012621,AAEL006649	LOCAAEL017280,LOCAAEL017391,LOCAAEL004412,LOCAAEL001058,LOCAAEL010411,LOCAAEL010488,LOCAAEL005512,LOCAAEL018313,LOCAAEL012817,LOCAAEL009377,LOCAAEL003932,LOCAAEL011380,LOCAAEL012621,LOCAAEL006649,
GO:1902582	single-organism intracellular transport	8 of 226 in the list	104 of 5880 in the genome	1	AAEL008351,AAEL011019,AAEL011657,AAEL018327,AAEL005512,AAEL001273,AAEL003882,AAEL007888	LOCAAEL008351,LOCAAEL011019,LOCAAEL011657,LOCAAEL018327,LOCAAEL005512,LOCAAEL001273,LOCAAEL003882,LOCAAEL007888,
GO:0007411	axon guidance	4 of 226 in the list	36 of 5880 in the genome	1	AAEL005845,AAEL013105,AAEL013896,AAEL013969	LOCAAEL005845,LOCAAEL013105,LOCAAEL013896,LOCAAEL013969,
GO:0010941	regulation of cell death	4 of 226 in the list	36 of 5880 in the genome	1	AAEL008351,AAEL002787,AAEL010488,AAEL012817	LOCAAEL008351,LOCAAEL002787,LOCAAEL010488,LOCAAEL012817,
GO:0034622	cellular macromolecular complex assembly	4 of 226 in the list	36 of 5880 in the genome	1	AAEL004875,AAEL001411,AAEL004913,AAEL012621	LOCAAEL004875,LOCAAEL001411,LOCAAEL004913,LOCAAEL012621,
GO:0043067	regulation of programmed cell death	4 of 226 in the list	36 of 5880 in the genome	1	AAEL008351,AAEL002787,AAEL010488,AAEL012817	LOCAAEL008351,LOCAAEL002787,LOCAAEL010488,LOCAAEL012817,
GO:0097485	neuron projection guidance	4 of 226 in the list	36 of 5880 in the genome	1	AAEL005845,AAEL013105,AAEL013896,AAEL013969	LOCAAEL005845,LOCAAEL013105,LOCAAEL013896,LOCAAEL013969,
GO:0009798	axis specification	6 of 226 in the list	69 of 5880 in the genome	1	AAEL005077,AAEL001058,AAEL000093,AAEL004936,AAEL013896,AAEL007915	LOCAAEL005077,LOCAAEL001058,LOCAAEL000093,LOCAAEL004936,LOCAAEL013896,LOCAAEL007915,
GO:0007043	cell-cell junction assembly	3 of 226 in the list	22 of 5880 in the genome	1	AAEL013873,AAEL008340,AAEL007888	LOCAAEL013873,LOCAAEL008340,LOCAAEL007888,
GO:0008038	neuron recognition	3 of 226 in the list	22 of 5880 in the genome	1	AAEL005845,AAEL013105,AAEL010606	LOCAAEL005845,LOCAAEL013105,LOCAAEL010606,
GO:0034329	cell junction assembly	3 of 226 in the list	22 of 5880 in the genome	1	AAEL013873,AAEL008340,AAEL007888	LOCAAEL013873,LOCAAEL008340,LOCAAEL007888,
GO:0009058	biosynthetic process	37 of 226 in the list	737 of 5880 in the genome	1	AAEL000682,AAEL001176,AAEL010783,AAEL009646,AAEL014219,AAEL017363,AAEL008902,AAEL002787,AAEL005513,AAEL006582,AAEL012750,AAEL005077,AAEL008832,AAEL017515,AAEL010018,AAEL009022,AAEL007444,AAEL009645,AAEL013896,AAEL008958,AAEL017530,AAEL003845,AAEL007928,AAEL004981,AAEL008696,AAEL009377,AAEL017420,AAEL014494,AAEL010513,AAEL002451,AAEL005561,AAEL013653,AAEL012817,AAEL010565,AAEL007927,AAEL011517,AAE…	LOCAAEL000682,LOCAAEL001176,LOCAAEL010783,LOCAAEL009646,LOCAAEL014219,LOCAAEL017363,LOCAAEL008902,LOCAAEL002787,LOCAAEL005513,LOCAAEL006582,LOCAAEL012750,LOCAAEL005077,LOCAAEL008832,LOCAAEL017515,LOCAAEL010018,LOCAAEL009022,LOCAAEL007444,LOCAAEL009645,LOCAAEL013896,LOCAAEL008958,LOCAAEL017530,LOCAAEL003845,LOCAAEL007928,LOCAAEL004981,LOCAAEL008696,LOCAAEL009377,LOCAAEL017420,LOCAAEL014494,LOCAAEL…
GO:2000026	regulation of multicellular organismal development	6 of 226 in the list	70 of 5880 in the genome	1	AAEL005845,AAEL000093,AAEL008773,AAEL010488,AAEL013896,AAEL010021	LOCAAEL005845,LOCAAEL000093,LOCAAEL008773,LOCAAEL010488,LOCAAEL013896,LOCAAEL010021,
GO:0051301	cell division	8 of 226 in the list	107 of 5880 in the genome	1	AAEL017391,AAEL009317,AAEL014042,AAEL000093,AAEL009294,AAEL013390,AAEL013873,AAEL001574	LOCAAEL017391,LOCAAEL009317,LOCAAEL014042,LOCAAEL000093,LOCAAEL009294,LOCAAEL013390,LOCAAEL013873,LOCAAEL001574,
GO:0006487	protein N-linked glycosylation	2 of 226 in the list	10 of 5880 in the genome	1	AAEL011517,AAEL017530	LOCAAEL011517,LOCAAEL017530,
GO:0010004	gastrulation involving germ band extension	2 of 226 in the list	10 of 5880 in the genome	1	AAEL011065,AAEL011061	LOCAAEL011065,LOCAAEL011061,
GO:0046488	phosphatidylinositol metabolic process	2 of 226 in the list	10 of 5880 in the genome	1	AAEL009294,AAEL002903	LOCAAEL009294,LOCAAEL002903,
GO:0060560	developmental growth involved in morphogenesis	2 of 226 in the list	10 of 5880 in the genome	1	AAEL001384,AAEL010606	LOCAAEL001384,LOCAAEL010606,
GO:0019222	regulation of metabolic process	17 of 226 in the list	291 of 5880 in the genome	1	AAEL017280,AAEL004453,AAEL001058,AAEL018313,AAEL009377,AAEL003932,AAEL012621,AAEL003731,AAEL017391,AAEL004412,AAEL010488,AAEL010411,AAEL005512,AAEL012817,AAEL004875,AAEL011380,AAEL006649	LOCAAEL017280,LOCAAEL004453,LOCAAEL001058,LOCAAEL018313,LOCAAEL009377,LOCAAEL003932,LOCAAEL012621,LOCAAEL003731,LOCAAEL017391,LOCAAEL004412,LOCAAEL010488,LOCAAEL010411,LOCAAEL005512,LOCAAEL012817,LOCAAEL004875,LOCAAEL011380,LOCAAEL006649,
GO:0040007	growth	5 of 226 in the list	54 of 5880 in the genome	1	AAEL009022,AAEL001384,AAEL018120,AAEL010606,AAEL008340	LOCAAEL009022,LOCAAEL001384,LOCAAEL018120,LOCAAEL010606,LOCAAEL008340,
GO:0008037	cell recognition	3 of 226 in the list	23 of 5880 in the genome	1	AAEL005845,AAEL013105,AAEL010606	LOCAAEL005845,LOCAAEL013105,LOCAAEL010606,
GO:0045216	cell-cell junction organization	3 of 226 in the list	23 of 5880 in the genome	1	AAEL013873,AAEL008340,AAEL007888	LOCAAEL013873,LOCAAEL008340,LOCAAEL007888,
GO:0070838	divalent metal ion transport	3 of 226 in the list	23 of 5880 in the genome	1	AAEL006582,AAEL005561,AAEL014637	LOCAAEL006582,LOCAAEL005561,LOCAAEL014637,
GO:0072511	divalent inorganic cation transport	3 of 226 in the list	23 of 5880 in the genome	1	AAEL006582,AAEL005561,AAEL014637	LOCAAEL006582,LOCAAEL005561,LOCAAEL014637,
GO:0035114	imaginal disc-derived appendage morphogenesis	5 of 226 in the list	55 of 5880 in the genome	1	AAEL017280,AAEL011065,AAEL018059,AAEL001411,AAEL003731	LOCAAEL017280,LOCAAEL011065,LOCAAEL018059,LOCAAEL001411,LOCAAEL003731,
GO:0048737	imaginal disc-derived appendage development	5 of 226 in the list	55 of 5880 in the genome	1	AAEL017280,AAEL011065,AAEL018059,AAEL001411,AAEL003731	LOCAAEL017280,LOCAAEL011065,LOCAAEL018059,LOCAAEL001411,LOCAAEL003731,
GO:0007293	germarium-derived egg chamber formation	3 of 226 in the list	24 of 5880 in the genome	1	AAEL009317,AAEL004936,AAEL013873	LOCAAEL009317,LOCAAEL004936,LOCAAEL013873,
GO:0008306	associative learning	3 of 226 in the list	24 of 5880 in the genome	1	AAEL009022,AAEL018039,AAEL004351	LOCAAEL009022,LOCAAEL018039,LOCAAEL004351,
GO:0044262	cellular carbohydrate metabolic process	3 of 226 in the list	24 of 5880 in the genome	1	AAEL006436,AAEL013755,AAEL004221	LOCAAEL006436,LOCAAEL013755,LOCAAEL004221,
GO:2000027	regulation of organ morphogenesis	3 of 226 in the list	24 of 5880 in the genome	1	AAEL000093,AAEL010488,AAEL013896	LOCAAEL000093,LOCAAEL010488,LOCAAEL013896,
GO:0000226	microtubule cytoskeleton organization	8 of 226 in the list	111 of 5880 in the genome	1	AAEL018059,AAEL004235,AAEL001582,AAEL013390,AAEL005845,AAEL009294,AAEL001853,AAEL010510	LOCAAEL018059,LOCAAEL004235,LOCAAEL001582,LOCAAEL013390,LOCAAEL005845,LOCAAEL009294,LOCAAEL001853,LOCAAEL010510,
GO:0010942	positive regulation of cell death	2 of 226 in the list	11 of 5880 in the genome	1	AAEL010488,AAEL012817	LOCAAEL010488,LOCAAEL012817,
GO:0022618	ribonucleoprotein complex assembly	2 of 226 in the list	11 of 5880 in the genome	1	AAEL004875,AAEL012621	LOCAAEL004875,LOCAAEL012621,
GO:0033206	meiotic cytokinesis	2 of 226 in the list	11 of 5880 in the genome	1	AAEL009317,AAEL009294	LOCAAEL009317,LOCAAEL009294,
GO:0043068	positive regulation of programmed cell death	2 of 226 in the list	11 of 5880 in the genome	1	AAEL010488,AAEL012817	LOCAAEL010488,LOCAAEL012817,
GO:0048284	organelle fusion	2 of 226 in the list	11 of 5880 in the genome	1	AAEL009317,AAEL013390	LOCAAEL009317,LOCAAEL013390,
GO:0021700	developmental maturation	5 of 226 in the list	57 of 5880 in the genome	1	AAEL002230,AAEL005077,AAEL001058,AAEL004936,AAEL007915	LOCAAEL002230,LOCAAEL005077,LOCAAEL001058,LOCAAEL004936,LOCAAEL007915,
GO:0048469	cell maturation	5 of 226 in the list	57 of 5880 in the genome	1	AAEL002230,AAEL005077,AAEL001058,AAEL004936,AAEL007915	LOCAAEL002230,LOCAAEL005077,LOCAAEL001058,LOCAAEL004936,LOCAAEL007915,
GO:0007267	cell-cell signaling	8 of 226 in the list	113 of 5880 in the genome	1	AAEL017391,AAEL006582,AAEL005845,AAEL009022,AAEL013614,AAEL013896,AAEL001853,AAEL003989	LOCAAEL017391,LOCAAEL006582,LOCAAEL005845,LOCAAEL009022,LOCAAEL013614,LOCAAEL013896,LOCAAEL001853,LOCAAEL003989,
GO:0001763	morphogenesis of a branching structure	3 of 226 in the list	25 of 5880 in the genome	1	AAEL002787,AAEL018313,AAEL013873	LOCAAEL002787,LOCAAEL018313,LOCAAEL013873,
GO:0042981	regulation of apoptotic process	3 of 226 in the list	25 of 5880 in the genome	1	AAEL008351,AAEL002787,AAEL012817	LOCAAEL008351,LOCAAEL002787,LOCAAEL012817,
GO:0048754	branching morphogenesis of an epithelial tube	3 of 226 in the list	25 of 5880 in the genome	1	AAEL002787,AAEL018313,AAEL013873	LOCAAEL002787,LOCAAEL018313,LOCAAEL013873,
GO:0061138	morphogenesis of a branching epithelium	3 of 226 in the list	25 of 5880 in the genome	1	AAEL002787,AAEL018313,AAEL013873	LOCAAEL002787,LOCAAEL018313,LOCAAEL013873,
GO:0042221	response to chemical	12 of 226 in the list	195 of 5880 in the genome	1	AAEL001384,AAEL006730,AAEL002230,AAEL010606,AAEL013969,AAEL008696,AAEL005845,AAEL013105,AAEL013896,AAEL017462,AAEL007915,AAEL003989	LOCAAEL001384,LOCAAEL006730,LOCAAEL002230,LOCAAEL010606,LOCAAEL013969,LOCAAEL008696,LOCAAEL005845,LOCAAEL013105,LOCAAEL013896,LOCAAEL017462,LOCAAEL007915,LOCAAEL003989,
GO:0007268	synaptic transmission	6 of 226 in the list	77 of 5880 in the genome	1	AAEL009022,AAEL017391,AAEL006582,AAEL005845,AAEL013614,AAEL013896	LOCAAEL009022,LOCAAEL017391,LOCAAEL006582,LOCAAEL005845,LOCAAEL013614,LOCAAEL013896,
GO:0035107	appendage morphogenesis	5 of 226 in the list	59 of 5880 in the genome	1	AAEL017280,AAEL011065,AAEL018059,AAEL001411,AAEL003731	LOCAAEL017280,LOCAAEL011065,LOCAAEL018059,LOCAAEL001411,LOCAAEL003731,
GO:0009967	positive regulation of signal transduction	2 of 226 in the list	12 of 5880 in the genome	1	AAEL005512,AAEL006649	LOCAAEL005512,LOCAAEL006649,
GO:0010647	positive regulation of cell communication	2 of 226 in the list	12 of 5880 in the genome	1	AAEL005512,AAEL006649	LOCAAEL005512,LOCAAEL006649,
GO:0023056	positive regulation of signaling	2 of 226 in the list	12 of 5880 in the genome	1	AAEL005512,AAEL006649	LOCAAEL005512,LOCAAEL006649,
GO:0042063	gliogenesis	2 of 226 in the list	12 of 5880 in the genome	1	AAEL008340,AAEL007888	LOCAAEL008340,LOCAAEL007888,
GO:0001736	establishment of planar polarity	3 of 226 in the list	26 of 5880 in the genome	1	AAEL018059,AAEL001389,AAEL005512	LOCAAEL018059,LOCAAEL001389,LOCAAEL005512,
GO:0007164	establishment of tissue polarity	3 of 226 in the list	26 of 5880 in the genome	1	AAEL018059,AAEL001389,AAEL005512	LOCAAEL018059,LOCAAEL001389,LOCAAEL005512,
GO:0045664	regulation of neuron differentiation	3 of 226 in the list	26 of 5880 in the genome	1	AAEL000093,AAEL010488,AAEL010021	LOCAAEL000093,LOCAAEL010488,LOCAAEL010021,
GO:0060562	epithelial tube morphogenesis	3 of 226 in the list	26 of 5880 in the genome	1	AAEL002787,AAEL018313,AAEL013873	LOCAAEL002787,LOCAAEL018313,LOCAAEL013873,
GO:0061061	muscle structure development	4 of 226 in the list	42 of 5880 in the genome	1	AAEL002787,AAEL010488,AAEL003989,AAEL007888	LOCAAEL002787,LOCAAEL010488,LOCAAEL003989,LOCAAEL007888,
GO:0048736	appendage development	5 of 226 in the list	60 of 5880 in the genome	1	AAEL017280,AAEL011065,AAEL018059,AAEL001411,AAEL003731	LOCAAEL017280,LOCAAEL011065,LOCAAEL018059,LOCAAEL001411,LOCAAEL003731,
GO:0002682	regulation of immune system process	3 of 226 in the list	27 of 5880 in the genome	1	AAEL002787,AAEL010488,AAEL011380	LOCAAEL002787,LOCAAEL010488,LOCAAEL011380,
GO:0007178	transmembrane receptor protein serine/threonine kinase signaling pathway	3 of 226 in the list	27 of 5880 in the genome	1	AAEL013896,AAEL005513,AAEL008696	LOCAAEL013896,LOCAAEL005513,LOCAAEL008696,
GO:0007369	gastrulation	3 of 226 in the list	27 of 5880 in the genome	1	AAEL011065,AAEL011061,AAEL013873	LOCAAEL011065,LOCAAEL011061,LOCAAEL013873,
GO:0015698	inorganic anion transport	3 of 226 in the list	27 of 5880 in the genome	1	AAEL018697,AAEL003145,AAEL007019	LOCAAEL018697,LOCAAEL003145,LOCAAEL007019,
GO:0050767	regulation of neurogenesis	3 of 226 in the list	27 of 5880 in the genome	1	AAEL000093,AAEL010488,AAEL010021	LOCAAEL000093,LOCAAEL010488,LOCAAEL010021,
GO:0055001	muscle cell development	3 of 226 in the list	27 of 5880 in the genome	1	AAEL002787,AAEL010488,AAEL003989	LOCAAEL002787,LOCAAEL010488,LOCAAEL003989,
GO:0055002	striated muscle cell development	3 of 226 in the list	27 of 5880 in the genome	1	AAEL002787,AAEL010488,AAEL003989	LOCAAEL002787,LOCAAEL010488,LOCAAEL003989,
GO:0006816	calcium ion transport	2 of 226 in the list	13 of 5880 in the genome	1	AAEL005561,AAEL014637	LOCAAEL005561,LOCAAEL014637,
GO:0071826	ribonucleoprotein complex subunit organization	2 of 226 in the list	13 of 5880 in the genome	1	AAEL004875,AAEL012621	LOCAAEL004875,LOCAAEL012621,
GO:0007309	oocyte axis specification	4 of 226 in the list	44 of 5880 in the genome	1	AAEL005077,AAEL001058,AAEL004936,AAEL007915	LOCAAEL005077,LOCAAEL001058,LOCAAEL004936,LOCAAEL007915,
GO:0048638	regulation of developmental growth	3 of 226 in the list	28 of 5880 in the genome	1	AAEL008351,AAEL005845,AAEL013896	LOCAAEL008351,LOCAAEL005845,LOCAAEL013896,
GO:0007431	salivary gland development	4 of 226 in the list	45 of 5880 in the genome	1	AAEL001411,AAEL013873,AAEL002471,AAEL007888	LOCAAEL001411,LOCAAEL013873,LOCAAEL002471,LOCAAEL007888,
GO:0015031	protein transport	8 of 226 in the list	122 of 5880 in the genome	1	AAEL003789,AAEL005512,AAEL001273,AAEL003882,AAEL011657,AAEL013614,AAEL001484,AAEL007888	LOCAAEL003789,LOCAAEL005512,LOCAAEL001273,LOCAAEL003882,LOCAAEL011657,LOCAAEL013614,LOCAAEL001484,LOCAAEL007888,
GO:0045184	establishment of protein localization	8 of 226 in the list	122 of 5880 in the genome	1	AAEL003789,AAEL005512,AAEL001273,AAEL003882,AAEL011657,AAEL013614,AAEL001484,AAEL007888	LOCAAEL003789,LOCAAEL005512,LOCAAEL001273,LOCAAEL003882,LOCAAEL011657,LOCAAEL013614,LOCAAEL001484,LOCAAEL007888,
GO:0042692	muscle cell differentiation	3 of 226 in the list	29 of 5880 in the genome	1	AAEL002787,AAEL010488,AAEL003989	LOCAAEL002787,LOCAAEL010488,LOCAAEL003989,
GO:0051146	striated muscle cell differentiation	3 of 226 in the list	29 of 5880 in the genome	1	AAEL002787,AAEL010488,AAEL003989	LOCAAEL002787,LOCAAEL010488,LOCAAEL003989,
GO:1903046	meiotic cell cycle process	3 of 226 in the list	29 of 5880 in the genome	1	AAEL009317,AAEL009294,AAEL013390	LOCAAEL009317,LOCAAEL009294,LOCAAEL013390,
GO:0008582	regulation of synaptic growth at neuromuscular junction	2 of 226 in the list	14 of 5880 in the genome	1	AAEL005845,AAEL013896	LOCAAEL005845,LOCAAEL013896,
GO:0050803	regulation of synapse structure and activity	2 of 226 in the list	14 of 5880 in the genome	1	AAEL005845,AAEL013896	LOCAAEL005845,LOCAAEL013896,
GO:0050807	regulation of synapse organization	2 of 226 in the list	14 of 5880 in the genome	1	AAEL005845,AAEL013896	LOCAAEL005845,LOCAAEL013896,
GO:0051963	regulation of synapse assembly	2 of 226 in the list	14 of 5880 in the genome	1	AAEL005845,AAEL013896	LOCAAEL005845,LOCAAEL013896,
GO:0007568	aging	4 of 226 in the list	46 of 5880 in the genome	1	AAEL009022,AAEL018120,AAEL010411,AAEL009294	LOCAAEL009022,LOCAAEL018120,LOCAAEL010411,LOCAAEL009294,
GO:0010259	multicellular organismal aging	4 of 226 in the list	46 of 5880 in the genome	1	AAEL009022,AAEL018120,AAEL010411,AAEL009294	LOCAAEL009022,LOCAAEL018120,LOCAAEL010411,LOCAAEL009294,
GO:0071822	protein complex subunit organization	11 of 226 in the list	186 of 5880 in the genome	1	AAEL018059,AAEL013390,AAEL002317,AAEL002471,AAEL005845,AAEL013729,AAEL001411,AAEL004913,AAEL009294,AAEL010510,AAEL001165	LOCAAEL018059,LOCAAEL013390,LOCAAEL002317,LOCAAEL002471,LOCAAEL005845,LOCAAEL013729,LOCAAEL001411,LOCAAEL004913,LOCAAEL009294,LOCAAEL010510,LOCAAEL001165,
GO:0000278	mitotic cell cycle	9 of 226 in the list	145 of 5880 in the genome	1	AAEL017391,AAEL018059,AAEL014042,AAEL004040,AAEL010411,AAEL010510,AAEL012817,AAEL014408,AAEL008696	LOCAAEL017391,LOCAAEL018059,LOCAAEL014042,LOCAAEL004040,LOCAAEL010411,LOCAAEL010510,LOCAAEL012817,LOCAAEL014408,LOCAAEL008696,
GO:0034645	cellular macromolecule biosynthetic process	27 of 226 in the list	550 of 5880 in the genome	1	AAEL003845,AAEL000682,AAEL007928,AAEL009646,AAEL008696,AAEL017363,AAEL002787,AAEL005513,AAEL010513,AAEL014494,AAEL012750,AAEL005077,AAEL008832,AAEL002451,AAEL013653,AAEL017515,AAEL012817,AAEL010018,AAEL007444,AAEL010565,AAEL009645,AAEL007927,AAEL013896,AAEL011517,AAEL008958,AAEL008248,AAEL017530	LOCAAEL003845,LOCAAEL000682,LOCAAEL007928,LOCAAEL009646,LOCAAEL008696,LOCAAEL017363,LOCAAEL002787,LOCAAEL005513,LOCAAEL010513,LOCAAEL014494,LOCAAEL012750,LOCAAEL005077,LOCAAEL008832,LOCAAEL002451,LOCAAEL013653,LOCAAEL017515,LOCAAEL012817,LOCAAEL010018,LOCAAEL007444,LOCAAEL010565,LOCAAEL009645,LOCAAEL007927,LOCAAEL013896,LOCAAEL011517,LOCAAEL008958,LOCAAEL008248,LOCAAEL017530,
GO:0003002	regionalization	9 of 226 in the list	146 of 5880 in the genome	1	AAEL017280,AAEL005077,AAEL006868,AAEL001440,AAEL002787,AAEL014042,AAEL001411,AAEL007915,AAEL007888	LOCAAEL017280,LOCAAEL005077,LOCAAEL006868,LOCAAEL001440,LOCAAEL002787,LOCAAEL014042,LOCAAEL001411,LOCAAEL007915,LOCAAEL007888,
GO:0009968	negative regulation of signal transduction	2 of 226 in the list	15 of 5880 in the genome	1	AAEL006868,AAEL010411	LOCAAEL006868,LOCAAEL010411,
GO:0010648	negative regulation of cell communication	2 of 226 in the list	15 of 5880 in the genome	1	AAEL006868,AAEL010411	LOCAAEL006868,LOCAAEL010411,
GO:0023057	negative regulation of signaling	2 of 226 in the list	15 of 5880 in the genome	1	AAEL006868,AAEL010411	LOCAAEL006868,LOCAAEL010411,
GO:0035146	tube fusion	2 of 226 in the list	15 of 5880 in the genome	1	AAEL018313,AAEL013873	LOCAAEL018313,LOCAAEL013873,
GO:0040003	chitin-based cuticle development	2 of 226 in the list	15 of 5880 in the genome	1	AAEL010411,AAEL007888	LOCAAEL010411,LOCAAEL007888,
GO:0046532	regulation of photoreceptor cell differentiation	2 of 226 in the list	15 of 5880 in the genome	1	AAEL000093,AAEL010488	LOCAAEL000093,LOCAAEL010488,
GO:0048584	positive regulation of response to stimulus	2 of 226 in the list	15 of 5880 in the genome	1	AAEL005512,AAEL006649	LOCAAEL005512,LOCAAEL006649,
GO:0007308	oocyte construction	4 of 226 in the list	48 of 5880 in the genome	1	AAEL005077,AAEL001058,AAEL004936,AAEL007915	LOCAAEL005077,LOCAAEL001058,LOCAAEL004936,LOCAAEL007915,
GO:0009994	oocyte differentiation	4 of 226 in the list	48 of 5880 in the genome	1	AAEL005077,AAEL001058,AAEL004936,AAEL007915	LOCAAEL005077,LOCAAEL001058,LOCAAEL004936,LOCAAEL007915,
GO:0035272	exocrine system development	4 of 226 in the list	48 of 5880 in the genome	1	AAEL001411,AAEL013873,AAEL002471,AAEL007888	LOCAAEL001411,LOCAAEL013873,LOCAAEL002471,LOCAAEL007888,
GO:0048599	oocyte development	4 of 226 in the list	48 of 5880 in the genome	1	AAEL005077,AAEL001058,AAEL004936,AAEL007915	LOCAAEL005077,LOCAAEL001058,LOCAAEL004936,LOCAAEL007915,
GO:0002164	larval development	3 of 226 in the list	31 of 5880 in the genome	1	AAEL004453,AAEL006222,AAEL006649	LOCAAEL004453,LOCAAEL006222,LOCAAEL006649,
GO:0030534	adult behavior	3 of 226 in the list	31 of 5880 in the genome	1	AAEL009022,AAEL014637,AAEL003989	LOCAAEL009022,LOCAAEL014637,LOCAAEL003989,
GO:0009059	macromolecule biosynthetic process	27 of 226 in the list	555 of 5880 in the genome	1	AAEL003845,AAEL000682,AAEL007928,AAEL009646,AAEL008696,AAEL017363,AAEL002787,AAEL005513,AAEL010513,AAEL014494,AAEL012750,AAEL005077,AAEL008832,AAEL002451,AAEL013653,AAEL017515,AAEL012817,AAEL010018,AAEL007444,AAEL010565,AAEL009645,AAEL007927,AAEL013896,AAEL011517,AAEL008958,AAEL008248,AAEL017530	LOCAAEL003845,LOCAAEL000682,LOCAAEL007928,LOCAAEL009646,LOCAAEL008696,LOCAAEL017363,LOCAAEL002787,LOCAAEL005513,LOCAAEL010513,LOCAAEL014494,LOCAAEL012750,LOCAAEL005077,LOCAAEL008832,LOCAAEL002451,LOCAAEL013653,LOCAAEL017515,LOCAAEL012817,LOCAAEL010018,LOCAAEL007444,LOCAAEL010565,LOCAAEL009645,LOCAAEL007927,LOCAAEL013896,LOCAAEL011517,LOCAAEL008958,LOCAAEL008248,LOCAAEL017530,
GO:0006605	protein targeting	4 of 226 in the list	49 of 5880 in the genome	1	AAEL011657,AAEL005512,AAEL003882,AAEL007888	LOCAAEL011657,LOCAAEL005512,LOCAAEL003882,LOCAAEL007888,
GO:0006812	cation transport	10 of 226 in the list	170 of 5880 in the genome	1	AAEL005423,AAEL006582,AAEL010783,AAEL008928,AAEL005561,AAEL018697,AAEL002735,AAEL014637,AAEL006564,AAEL009863	LOCAAEL005423,LOCAAEL006582,LOCAAEL010783,LOCAAEL008928,LOCAAEL005561,LOCAAEL018697,LOCAAEL002735,LOCAAEL014637,LOCAAEL006564,LOCAAEL009863,
GO:0006897	endocytosis	8 of 226 in the list	128 of 5880 in the genome	1	AAEL008351,AAEL018120,AAEL010606,AAEL013390,AAEL006222,AAEL002471,AAEL002787,AAEL006649	LOCAAEL008351,LOCAAEL018120,LOCAAEL010606,LOCAAEL013390,LOCAAEL006222,LOCAAEL002471,LOCAAEL002787,LOCAAEL006649,
GO:0046907	intracellular transport	8 of 226 in the list	129 of 5880 in the genome	1	AAEL008351,AAEL011019,AAEL011657,AAEL018327,AAEL005512,AAEL001273,AAEL003882,AAEL007888	LOCAAEL008351,LOCAAEL011019,LOCAAEL011657,LOCAAEL018327,LOCAAEL005512,LOCAAEL001273,LOCAAEL003882,LOCAAEL007888,
GO:0009416	response to light stimulus	3 of 226 in the list	32 of 5880 in the genome	1	AAEL006868,AAEL007915,AAEL013969	LOCAAEL006868,LOCAAEL007915,LOCAAEL013969,
GO:0051056	regulation of small GTPase mediated signal transduction	3 of 226 in the list	32 of 5880 in the genome	1	AAEL000093,AAEL004129,AAEL001277	LOCAAEL000093,LOCAAEL004129,LOCAAEL001277,
GO:0006650	glycerophospholipid metabolic process	2 of 226 in the list	16 of 5880 in the genome	1	AAEL009294,AAEL002903	LOCAAEL009294,LOCAAEL002903,
GO:0030855	epithelial cell differentiation	2 of 226 in the list	16 of 5880 in the genome	1	AAEL011578,AAEL001411	LOCAAEL011578,LOCAAEL001411,
GO:0035151	regulation of tube size, open tracheal system	2 of 226 in the list	16 of 5880 in the genome	1	AAEL013614,AAEL001411	LOCAAEL013614,LOCAAEL001411,
GO:0035152	regulation of tube architecture, open tracheal system	2 of 226 in the list	16 of 5880 in the genome	1	AAEL013614,AAEL001411	LOCAAEL013614,LOCAAEL001411,
GO:0006886	intracellular protein transport	4 of 226 in the list	51 of 5880 in the genome	1	AAEL011657,AAEL005512,AAEL003882,AAEL007888	LOCAAEL011657,LOCAAEL005512,LOCAAEL003882,LOCAAEL007888,
GO:1903047	mitotic cell cycle process	6 of 226 in the list	90 of 5880 in the genome	1	AAEL017391,AAEL018059,AAEL014042,AAEL010411,AAEL010510,AAEL012817	LOCAAEL017391,LOCAAEL018059,LOCAAEL014042,LOCAAEL010411,LOCAAEL010510,LOCAAEL012817,
GO:0006811	ion transport	13 of 226 in the list	240 of 5880 in the genome	1	AAEL005423,AAEL006582,AAEL010783,AAEL008928,AAEL005561,AAEL007019,AAEL008902,AAEL018697,AAEL002735,AAEL003145,AAEL006564,AAEL014637,AAEL009863	LOCAAEL005423,LOCAAEL006582,LOCAAEL010783,LOCAAEL008928,LOCAAEL005561,LOCAAEL007019,LOCAAEL008902,LOCAAEL018697,LOCAAEL002735,LOCAAEL003145,LOCAAEL006564,LOCAAEL014637,LOCAAEL009863,
GO:0044711	single-organism biosynthetic process	9 of 226 in the list	153 of 5880 in the genome	1	AAEL006582,AAEL010783,AAEL005561,AAEL004981,AAEL014219,AAEL017420,AAEL009377,AAEL008902,AAEL009022	LOCAAEL006582,LOCAAEL010783,LOCAAEL005561,LOCAAEL004981,LOCAAEL014219,LOCAAEL017420,LOCAAEL009377,LOCAAEL008902,LOCAAEL009022,
GO:0045333	cellular respiration	5 of 226 in the list	71 of 5880 in the genome	1	AAEL018680,AAEL018669,AAEL018662,AAEL012614,AAEL002471	LOCAAEL018680,LOCAAEL018669,LOCAAEL018662,LOCAAEL012614,LOCAAEL002471,
GO:0010623	developmental programmed cell death	2 of 226 in the list	17 of 5880 in the genome	1	AAEL013614,AAEL001411	LOCAAEL013614,LOCAAEL001411,
GO:0048585	negative regulation of response to stimulus	2 of 226 in the list	17 of 5880 in the genome	1	AAEL006868,AAEL010411	LOCAAEL006868,LOCAAEL010411,
GO:0051493	regulation of cytoskeleton organization	2 of 226 in the list	17 of 5880 in the genome	1	AAEL013729,AAEL014194	LOCAAEL013729,LOCAAEL014194,
GO:0007059	chromosome segregation	3 of 226 in the list	34 of 5880 in the genome	1	AAEL004235,AAEL000093,AAEL018246	LOCAAEL004235,LOCAAEL000093,LOCAAEL018246,
GO:0007612	learning	3 of 226 in the list	34 of 5880 in the genome	1	AAEL009022,AAEL018039,AAEL004351	LOCAAEL009022,LOCAAEL018039,LOCAAEL004351,
GO:0051239	regulation of multicellular organismal process	6 of 226 in the list	92 of 5880 in the genome	1	AAEL005845,AAEL000093,AAEL008773,AAEL010488,AAEL013896,AAEL010021	LOCAAEL005845,LOCAAEL000093,LOCAAEL008773,LOCAAEL010488,LOCAAEL013896,LOCAAEL010021,
GO:0048285	organelle fission	5 of 226 in the list	72 of 5880 in the genome	1	AAEL017391,AAEL014042,AAEL000093,AAEL014637,AAEL013390	LOCAAEL017391,LOCAAEL014042,LOCAAEL000093,LOCAAEL014637,LOCAAEL013390,
GO:0048732	gland development	4 of 226 in the list	53 of 5880 in the genome	1	AAEL001411,AAEL013873,AAEL002471,AAEL007888	LOCAAEL001411,LOCAAEL013873,LOCAAEL002471,LOCAAEL007888,
GO:0071702	organic substance transport	13 of 226 in the list	245 of 5880 in the genome	1	AAEL003789,AAEL010348,AAEL005512,AAEL004981,AAEL001273,AAEL003882,AAEL018697,AAEL011657,AAEL013614,AAEL004936,AAEL017462,AAEL001484,AAEL007888	LOCAAEL003789,LOCAAEL010348,LOCAAEL005512,LOCAAEL004981,LOCAAEL001273,LOCAAEL003882,LOCAAEL018697,LOCAAEL011657,LOCAAEL013614,LOCAAEL004936,LOCAAEL017462,LOCAAEL001484,LOCAAEL007888,
GO:0009100	glycoprotein metabolic process	3 of 226 in the list	35 of 5880 in the genome	1	AAEL011517,AAEL017530,AAEL006254	LOCAAEL011517,LOCAAEL017530,LOCAAEL006254,
GO:0010608	posttranscriptional regulation of gene expression	3 of 226 in the list	35 of 5880 in the genome	1	AAEL004453,AAEL001058,AAEL003731	LOCAAEL004453,LOCAAEL001058,LOCAAEL003731,
GO:0006026	aminoglycan catabolic process	2 of 226 in the list	18 of 5880 in the genome	1	AAEL011517,AAEL017530	LOCAAEL011517,LOCAAEL017530,
GO:0007143	female meiotic division	2 of 226 in the list	18 of 5880 in the genome	1	AAEL000093,AAEL013390	LOCAAEL000093,LOCAAEL013390,
GO:0008593	regulation of Notch signaling pathway	2 of 226 in the list	18 of 5880 in the genome	1	AAEL001440,AAEL003731	LOCAAEL001440,LOCAAEL003731,
GO:0042335	cuticle development	2 of 226 in the list	18 of 5880 in the genome	1	AAEL010411,AAEL007888	LOCAAEL010411,LOCAAEL007888,
GO:0060255	regulation of macromolecule metabolic process	12 of 226 in the list	225 of 5880 in the genome	1	AAEL017280,AAEL017391,AAEL004412,AAEL004453,AAEL001058,AAEL010488,AAEL012817,AAEL003932,AAEL004875,AAEL011380,AAEL012621,AAEL003731	LOCAAEL017280,LOCAAEL017391,LOCAAEL004412,LOCAAEL004453,LOCAAEL001058,LOCAAEL010488,LOCAAEL012817,LOCAAEL003932,LOCAAEL004875,LOCAAEL011380,LOCAAEL012621,LOCAAEL003731,
GO:0044087	regulation of cellular component biogenesis	3 of 226 in the list	36 of 5880 in the genome	1	AAEL005845,AAEL009317,AAEL013896	LOCAAEL005845,LOCAAEL009317,LOCAAEL013896,
GO:0007507	heart development	2 of 226 in the list	19 of 5880 in the genome	1	AAEL002787,AAEL013873	LOCAAEL002787,LOCAAEL013873,
GO:0031047	gene silencing by RNA	2 of 226 in the list	19 of 5880 in the genome	1	AAEL004875,AAEL004453	LOCAAEL004875,LOCAAEL004453,
GO:0072358	cardiovascular system development	2 of 226 in the list	19 of 5880 in the genome	1	AAEL002787,AAEL013873	LOCAAEL002787,LOCAAEL013873,
GO:0072359	circulatory system development	2 of 226 in the list	19 of 5880 in the genome	1	AAEL002787,AAEL013873	LOCAAEL002787,LOCAAEL013873,
GO:1901136	carbohydrate derivative catabolic process	2 of 226 in the list	19 of 5880 in the genome	1	AAEL011517,AAEL017530	LOCAAEL011517,LOCAAEL017530,
GO:0007155	cell adhesion	4 of 226 in the list	56 of 5880 in the genome	1	AAEL002787,AAEL008773,AAEL018313,AAEL013873	LOCAAEL002787,LOCAAEL008773,LOCAAEL018313,LOCAAEL013873,
GO:0007611	learning or memory	4 of 226 in the list	56 of 5880 in the genome	1	AAEL009022,AAEL002230,AAEL018039,AAEL004351	LOCAAEL009022,LOCAAEL002230,LOCAAEL018039,LOCAAEL004351,
GO:0022610	biological adhesion	4 of 226 in the list	56 of 5880 in the genome	1	AAEL002787,AAEL008773,AAEL018313,AAEL013873	LOCAAEL002787,LOCAAEL008773,LOCAAEL018313,LOCAAEL013873,
GO:0050890	cognition	4 of 226 in the list	56 of 5880 in the genome	1	AAEL009022,AAEL002230,AAEL018039,AAEL004351	LOCAAEL009022,LOCAAEL002230,LOCAAEL018039,LOCAAEL004351,
GO:0010970	microtubule-based transport	2 of 226 in the list	20 of 5880 in the genome	1	AAEL011019,AAEL018327	LOCAAEL011019,LOCAAEL018327,
GO:0030705	cytoskeleton-dependent intracellular transport	2 of 226 in the list	20 of 5880 in the genome	1	AAEL011019,AAEL018327	LOCAAEL011019,LOCAAEL018327,
GO:0046486	glycerolipid metabolic process	2 of 226 in the list	20 of 5880 in the genome	1	AAEL009294,AAEL002903	LOCAAEL009294,LOCAAEL002903,
GO:0048102	autophagic cell death	3 of 226 in the list	38 of 5880 in the genome	1	AAEL001411,AAEL007927,AAEL006649	LOCAAEL001411,LOCAAEL007927,LOCAAEL006649,
GO:0045165	cell fate commitment	6 of 226 in the list	99 of 5880 in the genome	1	AAEL017391,AAEL009317,AAEL002787,AAEL010488,AAEL018313,AAEL013997	LOCAAEL017391,LOCAAEL009317,LOCAAEL002787,LOCAAEL010488,LOCAAEL018313,LOCAAEL013997,
GO:0010468	regulation of gene expression	11 of 226 in the list	211 of 5880 in the genome	1	AAEL017280,AAEL017391,AAEL004453,AAEL001058,AAEL010488,AAEL012817,AAEL003932,AAEL004875,AAEL011380,AAEL012621,AAEL003731	LOCAAEL017280,LOCAAEL017391,LOCAAEL004453,LOCAAEL001058,LOCAAEL010488,LOCAAEL012817,LOCAAEL003932,LOCAAEL004875,LOCAAEL011380,LOCAAEL012621,LOCAAEL003731,
GO:0006909	phagocytosis	6 of 226 in the list	101 of 5880 in the genome	1	AAEL002787,AAEL018120,AAEL013390,AAEL006222,AAEL002471,AAEL006649	LOCAAEL002787,LOCAAEL018120,LOCAAEL013390,LOCAAEL006222,LOCAAEL002471,LOCAAEL006649,
GO:0050657	nucleic acid transport	2 of 226 in the list	21 of 5880 in the genome	1	AAEL013614,AAEL004936	LOCAAEL013614,LOCAAEL004936,
GO:0050658	RNA transport	2 of 226 in the list	21 of 5880 in the genome	1	AAEL013614,AAEL004936	LOCAAEL013614,LOCAAEL004936,
GO:0051236	establishment of RNA localization	2 of 226 in the list	21 of 5880 in the genome	1	AAEL013614,AAEL004936	LOCAAEL013614,LOCAAEL004936,
GO:0016070	RNA metabolic process	26 of 226 in the list	567 of 5880 in the genome	1	AAEL003845,AAEL000682,AAEL001440,AAEL008696,AAEL017363,AAEL002787,AAEL006876,AAEL013105,AAEL018246,AAEL005513,AAEL010513,AAEL014494,AAEL012621,AAEL002879,AAEL012750,AAEL005077,AAEL008832,AAEL002451,AAEL013653,AAEL017515,AAEL010018,AAEL007444,AAEL010565,AAEL009645,AAEL013896,AAEL008958	LOCAAEL003845,LOCAAEL000682,LOCAAEL001440,LOCAAEL008696,LOCAAEL017363,LOCAAEL002787,LOCAAEL006876,LOCAAEL013105,LOCAAEL018246,LOCAAEL005513,LOCAAEL010513,LOCAAEL014494,LOCAAEL012621,LOCAAEL002879,LOCAAEL012750,LOCAAEL005077,LOCAAEL008832,LOCAAEL002451,LOCAAEL013653,LOCAAEL017515,LOCAAEL010018,LOCAAEL007444,LOCAAEL010565,LOCAAEL009645,LOCAAEL013896,LOCAAEL008958,
GO:0051321	meiotic cell cycle	4 of 226 in the list	60 of 5880 in the genome	1	AAEL009317,AAEL000093,AAEL009294,AAEL013390	LOCAAEL009317,LOCAAEL000093,LOCAAEL009294,LOCAAEL013390,
GO:0009144	purine nucleoside triphosphate metabolic process	9 of 226 in the list	170 of 5880 in the genome	1	AAEL006582,AAEL010783,AAEL005561,AAEL004981,AAEL010403,AAEL009377,AAEL008902,AAEL003989,AAEL014506	LOCAAEL006582,LOCAAEL010783,LOCAAEL005561,LOCAAEL004981,LOCAAEL010403,LOCAAEL009377,LOCAAEL008902,LOCAAEL003989,LOCAAEL014506,
GO:0009205	purine ribonucleoside triphosphate metabolic process	9 of 226 in the list	170 of 5880 in the genome	1	AAEL006582,AAEL010783,AAEL005561,AAEL004981,AAEL010403,AAEL009377,AAEL008902,AAEL003989,AAEL014506	LOCAAEL006582,LOCAAEL010783,LOCAAEL005561,LOCAAEL004981,LOCAAEL010403,LOCAAEL009377,LOCAAEL008902,LOCAAEL003989,LOCAAEL014506,
GO:0034613	cellular protein localization	4 of 226 in the list	61 of 5880 in the genome	1	AAEL011657,AAEL005512,AAEL003882,AAEL007888	LOCAAEL011657,LOCAAEL005512,LOCAAEL003882,LOCAAEL007888,
GO:0003008	system process	7 of 226 in the list	126 of 5880 in the genome	1	AAEL009022,AAEL013880,AAEL002230,AAEL001411,AAEL018039,AAEL003989,AAEL004351	LOCAAEL009022,LOCAAEL013880,LOCAAEL002230,LOCAAEL001411,LOCAAEL018039,LOCAAEL003989,LOCAAEL004351,
GO:0006753	nucleoside phosphate metabolic process	13 of 226 in the list	263 of 5880 in the genome	1	AAEL006582,AAEL010783,AAEL005561,AAEL004981,AAEL010403,AAEL014219,AAEL005839,AAEL017420,AAEL009377,AAEL008902,AAEL009022,AAEL003989,AAEL014506	LOCAAEL006582,LOCAAEL010783,LOCAAEL005561,LOCAAEL004981,LOCAAEL010403,LOCAAEL014219,LOCAAEL005839,LOCAAEL017420,LOCAAEL009377,LOCAAEL008902,LOCAAEL009022,LOCAAEL003989,LOCAAEL014506,
GO:0019637	organophosphate metabolic process	15 of 226 in the list	310 of 5880 in the genome	1	AAEL006582,AAEL010783,AAEL005561,AAEL004981,AAEL010403,AAEL014219,AAEL005839,AAEL017420,AAEL009377,AAEL008902,AAEL009022,AAEL009294,AAEL003989,AAEL002903,AAEL014506	LOCAAEL006582,LOCAAEL010783,LOCAAEL005561,LOCAAEL004981,LOCAAEL010403,LOCAAEL014219,LOCAAEL005839,LOCAAEL017420,LOCAAEL009377,LOCAAEL008902,LOCAAEL009022,LOCAAEL009294,LOCAAEL003989,LOCAAEL002903,LOCAAEL014506,
GO:0009199	ribonucleoside triphosphate metabolic process	9 of 226 in the list	172 of 5880 in the genome	1	AAEL006582,AAEL010783,AAEL005561,AAEL004981,AAEL010403,AAEL009377,AAEL008902,AAEL003989,AAEL014506	LOCAAEL006582,LOCAAEL010783,LOCAAEL005561,LOCAAEL004981,LOCAAEL010403,LOCAAEL009377,LOCAAEL008902,LOCAAEL003989,LOCAAEL014506,
GO:0070727	cellular macromolecule localization	5 of 226 in the list	84 of 5880 in the genome	1	AAEL011657,AAEL005077,AAEL005512,AAEL003882,AAEL007888	LOCAAEL011657,LOCAAEL005077,LOCAAEL005512,LOCAAEL003882,LOCAAEL007888,
GO:0007613	memory	2 of 226 in the list	23 of 5880 in the genome	1	AAEL009022,AAEL002230	LOCAAEL009022,LOCAAEL002230,
GO:0016050	vesicle organization	2 of 226 in the list	23 of 5880 in the genome	1	AAEL009317,AAEL013614	LOCAAEL009317,LOCAAEL013614,
GO:0048511	rhythmic process	2 of 226 in the list	23 of 5880 in the genome	1	AAEL017391,AAEL018039	LOCAAEL017391,LOCAAEL018039,
GO:0061245	establishment or maintenance of bipolar cell polarity	2 of 226 in the list	23 of 5880 in the genome	1	AAEL007915,AAEL004623	LOCAAEL007915,LOCAAEL004623,
GO:0001505	regulation of neurotransmitter levels	3 of 226 in the list	43 of 5880 in the genome	1	AAEL017391,AAEL005845,AAEL013614	LOCAAEL017391,LOCAAEL005845,LOCAAEL013614,
GO:0006403	RNA localization	3 of 226 in the list	43 of 5880 in the genome	1	AAEL005077,AAEL013614,AAEL004936	LOCAAEL005077,LOCAAEL013614,LOCAAEL004936,
GO:0008283	cell proliferation	3 of 226 in the list	43 of 5880 in the genome	1	AAEL014042,AAEL013390,AAEL012817	LOCAAEL014042,LOCAAEL013390,LOCAAEL012817,
GO:0032879	regulation of localization	3 of 226 in the list	43 of 5880 in the genome	1	AAEL006582,AAEL013614,AAEL014637	LOCAAEL006582,LOCAAEL013614,LOCAAEL014637,
GO:0009141	nucleoside triphosphate metabolic process	9 of 226 in the list	175 of 5880 in the genome	1	AAEL006582,AAEL010783,AAEL005561,AAEL004981,AAEL010403,AAEL009377,AAEL008902,AAEL003989,AAEL014506	LOCAAEL006582,LOCAAEL010783,LOCAAEL005561,LOCAAEL004981,LOCAAEL010403,LOCAAEL009377,LOCAAEL008902,LOCAAEL003989,LOCAAEL014506,
GO:0006352	DNA-templated transcription, initiation	2 of 226 in the list	24 of 5880 in the genome	1	AAEL012750,AAEL013653	LOCAAEL012750,LOCAAEL013653,
GO:0006486	protein glycosylation	2 of 226 in the list	24 of 5880 in the genome	1	AAEL011517,AAEL017530	LOCAAEL011517,LOCAAEL017530,
GO:0007018	microtubule-based movement	2 of 226 in the list	24 of 5880 in the genome	1	AAEL011019,AAEL018327	LOCAAEL011019,LOCAAEL018327,
GO:0009064	glutamine family amino acid metabolic process	2 of 226 in the list	24 of 5880 in the genome	1	AAEL014768,AAEL009377	LOCAAEL014768,LOCAAEL009377,
GO:0032535	regulation of cellular component size	2 of 226 in the list	24 of 5880 in the genome	1	AAEL013729,AAEL010979	LOCAAEL013729,LOCAAEL010979,
GO:0043413	macromolecule glycosylation	2 of 226 in the list	24 of 5880 in the genome	1	AAEL011517,AAEL017530	LOCAAEL011517,LOCAAEL017530,
GO:0043623	cellular protein complex assembly	2 of 226 in the list	24 of 5880 in the genome	1	AAEL001411,AAEL004913	LOCAAEL001411,LOCAAEL004913,
GO:0070085	glycosylation	2 of 226 in the list	24 of 5880 in the genome	1	AAEL011517,AAEL017530	LOCAAEL011517,LOCAAEL017530,
GO:0000578	embryonic axis specification	3 of 226 in the list	44 of 5880 in the genome	1	AAEL005077,AAEL000093,AAEL007915	LOCAAEL005077,LOCAAEL000093,LOCAAEL007915,
GO:0009314	response to radiation	3 of 226 in the list	45 of 5880 in the genome	1	AAEL006868,AAEL007915,AAEL013969	LOCAAEL006868,LOCAAEL007915,LOCAAEL013969,
GO:0048878	chemical homeostasis	3 of 226 in the list	45 of 5880 in the genome	1	AAEL002735,AAEL005561,AAEL018161	LOCAAEL002735,LOCAAEL005561,LOCAAEL018161,
GO:0019538	protein metabolic process	51 of 226 in the list	1213 of 5880 in the genome	1	AAEL018290,AAEL018174,AAEL011578,AAEL000589,AAEL009646,AAEL013390,AAEL004351,AAEL001919,AAEL008078,AAEL008634,AAEL013057,AAEL013105,AAEL006730,AAEL018059,AAEL004040,AAEL006868,AAEL010411,AAEL018039,AAEL002317,AAEL014408,AAEL004980,AAEL014042,AAEL001549,AAEL009402,AAEL017530,AAEL010021,AAEL007928,AAEL007705,AAEL001058,AAEL018120,AAEL007949,AAEL007662,AAEL017546,AAEL002804,AAEL014494,AAEL006254,AAE…	LOCAAEL018290,LOCAAEL018174,LOCAAEL011578,LOCAAEL000589,LOCAAEL009646,LOCAAEL013390,LOCAAEL004351,LOCAAEL001919,LOCAAEL008078,LOCAAEL008634,LOCAAEL013057,LOCAAEL013105,LOCAAEL006730,LOCAAEL018059,LOCAAEL004040,LOCAAEL006868,LOCAAEL010411,LOCAAEL018039,LOCAAEL002317,LOCAAEL014408,LOCAAEL004980,LOCAAEL014042,LOCAAEL001549,LOCAAEL009402,LOCAAEL017530,LOCAAEL010021,LOCAAEL007928,LOCAAEL007705,LOCAAEL…
GO:0055086	nucleobase-containing small molecule metabolic process	13 of 226 in the list	275 of 5880 in the genome	1	AAEL006582,AAEL010783,AAEL005561,AAEL004981,AAEL010403,AAEL014219,AAEL005839,AAEL017420,AAEL009377,AAEL008902,AAEL009022,AAEL003989,AAEL014506	LOCAAEL006582,LOCAAEL010783,LOCAAEL005561,LOCAAEL004981,LOCAAEL010403,LOCAAEL014219,LOCAAEL005839,LOCAAEL017420,LOCAAEL009377,LOCAAEL008902,LOCAAEL009022,LOCAAEL003989,LOCAAEL014506,
GO:0007315	pole plasm assembly	2 of 226 in the list	26 of 5880 in the genome	1	AAEL005077,AAEL007915	LOCAAEL005077,LOCAAEL007915,
GO:0048646	anatomical structure formation involved in morphogenesis	5 of 226 in the list	90 of 5880 in the genome	1	AAEL009317,AAEL000906,AAEL001411,AAEL004936,AAEL013873	LOCAAEL009317,LOCAAEL000906,LOCAAEL001411,LOCAAEL004936,LOCAAEL013873,
GO:0000280	nuclear division	4 of 226 in the list	69 of 5880 in the genome	1	AAEL017391,AAEL014042,AAEL000093,AAEL013390	LOCAAEL017391,LOCAAEL014042,LOCAAEL000093,LOCAAEL013390,
GO:0007314	oocyte anterior/posterior axis specification	2 of 226 in the list	27 of 5880 in the genome	1	AAEL005077,AAEL007915	LOCAAEL005077,LOCAAEL007915,
GO:0008358	maternal determination of anterior/posterior axis, embryo	2 of 226 in the list	27 of 5880 in the genome	1	AAEL005077,AAEL007915	LOCAAEL005077,LOCAAEL007915,
GO:0009892	negative regulation of metabolic process	4 of 226 in the list	71 of 5880 in the genome	1	AAEL004875,AAEL004453,AAEL001058,AAEL010411	LOCAAEL004875,LOCAAEL004453,LOCAAEL001058,LOCAAEL010411,
GO:0001708	cell fate specification	2 of 226 in the list	28 of 5880 in the genome	1	AAEL002787,AAEL018313	LOCAAEL002787,LOCAAEL018313,
GO:0007450	dorsal/ventral pattern formation, imaginal disc	2 of 226 in the list	28 of 5880 in the genome	1	AAEL017280,AAEL002787	LOCAAEL017280,LOCAAEL002787,
GO:0007617	mating behavior	2 of 226 in the list	28 of 5880 in the genome	1	AAEL009022,AAEL008351	LOCAAEL009022,LOCAAEL008351,
GO:0034470	ncRNA processing	2 of 226 in the list	28 of 5880 in the genome	1	AAEL013105,AAEL018246	LOCAAEL013105,LOCAAEL018246,
GO:0051705	multi-organism behavior	3 of 226 in the list	50 of 5880 in the genome	1	AAEL009022,AAEL008351,AAEL000906	LOCAAEL009022,LOCAAEL008351,LOCAAEL000906,
GO:0051252	regulation of RNA metabolic process	7 of 226 in the list	142 of 5880 in the genome	1	AAEL017280,AAEL017391,AAEL003932,AAEL010488,AAEL011380,AAEL012817,AAEL012621	LOCAAEL017280,LOCAAEL017391,LOCAAEL003932,LOCAAEL010488,LOCAAEL011380,LOCAAEL012817,LOCAAEL012621,
GO:0015931	nucleobase-containing compound transport	2 of 226 in the list	29 of 5880 in the genome	1	AAEL013614,AAEL004936	LOCAAEL013614,LOCAAEL004936,
GO:0007028	cytoplasm organization	2 of 226 in the list	30 of 5880 in the genome	1	AAEL005077,AAEL007915	LOCAAEL005077,LOCAAEL007915,
GO:0046578	regulation of Ras protein signal transduction	2 of 226 in the list	30 of 5880 in the genome	1	AAEL004129,AAEL001277	LOCAAEL004129,LOCAAEL001277,
GO:0007447	imaginal disc pattern formation	3 of 226 in the list	52 of 5880 in the genome	1	AAEL017280,AAEL002787,AAEL001440	LOCAAEL017280,LOCAAEL002787,LOCAAEL001440,
GO:0009060	aerobic respiration	2 of 226 in the list	31 of 5880 in the genome	1	AAEL012614,AAEL002471	LOCAAEL012614,LOCAAEL002471,
GO:0019098	reproductive behavior	2 of 226 in the list	31 of 5880 in the genome	1	AAEL009022,AAEL008351	LOCAAEL009022,LOCAAEL008351,
GO:0032940	secretion by cell	2 of 226 in the list	31 of 5880 in the genome	1	AAEL005845,AAEL001574	LOCAAEL005845,LOCAAEL001574,
GO:0044705	multi-organism reproductive behavior	2 of 226 in the list	31 of 5880 in the genome	1	AAEL009022,AAEL008351	LOCAAEL009022,LOCAAEL008351,
GO:0055080	cation homeostasis	2 of 226 in the list	31 of 5880 in the genome	1	AAEL002735,AAEL005561	LOCAAEL002735,LOCAAEL005561,
GO:0006139	nucleobase-containing compound metabolic process	40 of 226 in the list	971 of 5880 in the genome	1	AAEL000682,AAEL010783,AAEL001440,AAEL010403,AAEL014219,AAEL017363,AAEL008902,AAEL002787,AAEL013105,AAEL018246,AAEL005513,AAEL006582,AAEL002879,AAEL012750,AAEL005077,AAEL008832,AAEL017515,AAEL010018,AAEL009022,AAEL007444,AAEL009645,AAEL013896,AAEL003989,AAEL008958,AAEL014506,AAEL003845,AAEL004981,AAEL008696,AAEL009377,AAEL017420,AAEL006876,AAEL014494,AAEL010513,AAEL012621,AAEL002451,AAEL013653,AAE…	LOCAAEL000682,LOCAAEL010783,LOCAAEL001440,LOCAAEL010403,LOCAAEL014219,LOCAAEL017363,LOCAAEL008902,LOCAAEL002787,LOCAAEL013105,LOCAAEL018246,LOCAAEL005513,LOCAAEL006582,LOCAAEL002879,LOCAAEL012750,LOCAAEL005077,LOCAAEL008832,LOCAAEL017515,LOCAAEL010018,LOCAAEL009022,LOCAAEL007444,LOCAAEL009645,LOCAAEL013896,LOCAAEL003989,LOCAAEL008958,LOCAAEL014506,LOCAAEL003845,LOCAAEL004981,LOCAAEL008696,LOCAAEL…
GO:0009880	embryonic pattern specification	4 of 226 in the list	77 of 5880 in the genome	1	AAEL002230,AAEL005077,AAEL000093,AAEL007915	LOCAAEL002230,LOCAAEL005077,LOCAAEL000093,LOCAAEL007915,
GO:0007351	tripartite regional subdivision	2 of 226 in the list	32 of 5880 in the genome	1	AAEL005077,AAEL007915	LOCAAEL005077,LOCAAEL007915,
GO:0008595	anterior/posterior axis specification, embryo	2 of 226 in the list	32 of 5880 in the genome	1	AAEL005077,AAEL007915	LOCAAEL005077,LOCAAEL007915,
GO:0009101	glycoprotein biosynthetic process	2 of 226 in the list	32 of 5880 in the genome	1	AAEL011517,AAEL017530	LOCAAEL011517,LOCAAEL017530,
GO:1901565	organonitrogen compound catabolic process	2 of 226 in the list	32 of 5880 in the genome	1	AAEL011517,AAEL017530	LOCAAEL011517,LOCAAEL017530,
GO:0006820	anion transport	3 of 226 in the list	55 of 5880 in the genome	1	AAEL018697,AAEL003145,AAEL007019	LOCAAEL018697,LOCAAEL003145,LOCAAEL007019,
GO:0007051	spindle organization	4 of 226 in the list	79 of 5880 in the genome	1	AAEL018059,AAEL009294,AAEL013390,AAEL010510	LOCAAEL018059,LOCAAEL009294,LOCAAEL013390,LOCAAEL010510,
GO:0007067	mitotic nuclear division	2 of 226 in the list	33 of 5880 in the genome	1	AAEL017391,AAEL014042	LOCAAEL017391,LOCAAEL014042,
GO:0007618	mating	2 of 226 in the list	33 of 5880 in the genome	1	AAEL009022,AAEL008351	LOCAAEL009022,LOCAAEL008351,
GO:0009948	anterior/posterior axis specification	2 of 226 in the list	33 of 5880 in the genome	1	AAEL005077,AAEL007915	LOCAAEL005077,LOCAAEL007915,
GO:0031324	negative regulation of cellular metabolic process	2 of 226 in the list	33 of 5880 in the genome	1	AAEL001058,AAEL010411	LOCAAEL001058,LOCAAEL010411,
GO:0050801	ion homeostasis	2 of 226 in the list	33 of 5880 in the genome	1	AAEL002735,AAEL005561	LOCAAEL002735,LOCAAEL005561,
GO:0006357	regulation of transcription from RNA polymerase II promoter	2 of 226 in the list	34 of 5880 in the genome	1	AAEL017391,AAEL011380	LOCAAEL017391,LOCAAEL011380,
GO:0046903	secretion	2 of 226 in the list	34 of 5880 in the genome	1	AAEL005845,AAEL001574	LOCAAEL005845,LOCAAEL001574,
GO:0006725	cellular aromatic compound metabolic process	41 of 226 in the list	1015 of 5880 in the genome	1	AAEL000682,AAEL010783,AAEL001440,AAEL010403,AAEL014219,AAEL017363,AAEL008902,AAEL002787,AAEL013105,AAEL018246,AAEL005513,AAEL006582,AAEL002879,AAEL012750,AAEL008832,AAEL005077,AAEL017515,AAEL010018,AAEL009022,AAEL007444,AAEL009645,AAEL013896,AAEL003989,AAEL008958,AAEL014506,AAEL003845,AAEL004981,AAEL008696,AAEL009377,AAEL017420,AAEL006876,AAEL014494,AAEL010513,AAEL012621,AAEL002451,AAEL013653,AAE…	LOCAAEL000682,LOCAAEL010783,LOCAAEL001440,LOCAAEL010403,LOCAAEL014219,LOCAAEL017363,LOCAAEL008902,LOCAAEL002787,LOCAAEL013105,LOCAAEL018246,LOCAAEL005513,LOCAAEL006582,LOCAAEL002879,LOCAAEL012750,LOCAAEL008832,LOCAAEL005077,LOCAAEL017515,LOCAAEL010018,LOCAAEL009022,LOCAAEL007444,LOCAAEL009645,LOCAAEL013896,LOCAAEL003989,LOCAAEL008958,LOCAAEL014506,LOCAAEL003845,LOCAAEL004981,LOCAAEL008696,LOCAAEL…
GO:0000380	alternative mRNA splicing, via spliceosome	2 of 226 in the list	35 of 5880 in the genome	1	AAEL001440,AAEL012621	LOCAAEL001440,LOCAAEL012621,
GO:0061024	membrane organization	2 of 226 in the list	35 of 5880 in the genome	1	AAEL009317,AAEL013614	LOCAAEL009317,LOCAAEL013614,
GO:0006355	regulation of transcription, DNA-templated	6 of 226 in the list	132 of 5880 in the genome	1	AAEL017280,AAEL017391,AAEL003932,AAEL010488,AAEL011380,AAEL012817	LOCAAEL017280,LOCAAEL017391,LOCAAEL003932,LOCAAEL010488,LOCAAEL011380,LOCAAEL012817,
GO:2001141	regulation of RNA biosynthetic process	6 of 226 in the list	132 of 5880 in the genome	1	AAEL017280,AAEL017391,AAEL003932,AAEL010488,AAEL011380,AAEL012817	LOCAAEL017280,LOCAAEL017391,LOCAAEL003932,LOCAAEL010488,LOCAAEL011380,LOCAAEL012817,
GO:0016337	single organismal cell-cell adhesion	2 of 226 in the list	37 of 5880 in the genome	1	AAEL002787,AAEL013873	LOCAAEL002787,LOCAAEL013873,
GO:0098602	single organism cell adhesion	2 of 226 in the list	37 of 5880 in the genome	1	AAEL002787,AAEL013873	LOCAAEL002787,LOCAAEL013873,
GO:0009628	response to abiotic stimulus	4 of 226 in the list	87 of 5880 in the genome	1	AAEL018697,AAEL006868,AAEL007915,AAEL013969	LOCAAEL018697,LOCAAEL006868,LOCAAEL007915,LOCAAEL013969,
GO:0009953	dorsal/ventral pattern formation	2 of 226 in the list	38 of 5880 in the genome	1	AAEL017280,AAEL002787	LOCAAEL017280,LOCAAEL002787,
GO:0033043	regulation of organelle organization	2 of 226 in the list	38 of 5880 in the genome	1	AAEL013729,AAEL014194	LOCAAEL013729,LOCAAEL014194,
GO:0022613	ribonucleoprotein complex biogenesis	3 of 226 in the list	63 of 5880 in the genome	1	AAEL004875,AAEL013105,AAEL012621	LOCAAEL004875,LOCAAEL013105,LOCAAEL012621,
GO:0071705	nitrogen compound transport	3 of 226 in the list	63 of 5880 in the genome	1	AAEL018697,AAEL013614,AAEL004936	LOCAAEL018697,LOCAAEL013614,LOCAAEL004936,
GO:0051276	chromosome organization	7 of 226 in the list	164 of 5880 in the genome	1	AAEL017391,AAEL002381,AAEL004235,AAEL001440,AAEL011380,AAEL002528,AAEL001165	LOCAAEL017391,LOCAAEL002381,LOCAAEL004235,LOCAAEL001440,LOCAAEL011380,LOCAAEL002528,LOCAAEL001165,
GO:0006644	phospholipid metabolic process	2 of 226 in the list	39 of 5880 in the genome	1	AAEL009294,AAEL002903	LOCAAEL009294,LOCAAEL002903,
GO:0016568	chromatin modification	2 of 226 in the list	39 of 5880 in the genome	1	AAEL017391,AAEL011380	LOCAAEL017391,LOCAAEL011380,
GO:0022904	respiratory electron transport chain	2 of 226 in the list	39 of 5880 in the genome	1	AAEL018680,AAEL018669	LOCAAEL018680,LOCAAEL018669,
GO:0044255	cellular lipid metabolic process	5 of 226 in the list	114 of 5880 in the genome	1	AAEL002287,AAEL009294,AAEL002903,AAEL006254,AAEL014717	LOCAAEL002287,LOCAAEL009294,LOCAAEL002903,LOCAAEL006254,LOCAAEL014717,
GO:0050877	neurological system process	5 of 226 in the list	114 of 5880 in the genome	1	AAEL009022,AAEL002230,AAEL018039,AAEL003989,AAEL004351	LOCAAEL009022,LOCAAEL002230,LOCAAEL018039,LOCAAEL003989,LOCAAEL004351,
GO:1901360	organic cyclic compound metabolic process	41 of 226 in the list	1039 of 5880 in the genome	1	AAEL000682,AAEL010783,AAEL001440,AAEL010403,AAEL014219,AAEL017363,AAEL008902,AAEL002787,AAEL013105,AAEL018246,AAEL005513,AAEL006582,AAEL002879,AAEL012750,AAEL008832,AAEL005077,AAEL017515,AAEL010018,AAEL009022,AAEL007444,AAEL009645,AAEL013896,AAEL003989,AAEL008958,AAEL014506,AAEL003845,AAEL004981,AAEL008696,AAEL009377,AAEL017420,AAEL006876,AAEL014494,AAEL010513,AAEL012621,AAEL002451,AAEL013653,AAE…	LOCAAEL000682,LOCAAEL010783,LOCAAEL001440,LOCAAEL010403,LOCAAEL014219,LOCAAEL017363,LOCAAEL008902,LOCAAEL002787,LOCAAEL013105,LOCAAEL018246,LOCAAEL005513,LOCAAEL006582,LOCAAEL002879,LOCAAEL012750,LOCAAEL008832,LOCAAEL005077,LOCAAEL017515,LOCAAEL010018,LOCAAEL009022,LOCAAEL007444,LOCAAEL009645,LOCAAEL013896,LOCAAEL003989,LOCAAEL008958,LOCAAEL014506,LOCAAEL003845,LOCAAEL004981,LOCAAEL008696,LOCAAEL…
GO:0046483	heterocycle metabolic process	40 of 226 in the list	1017 of 5880 in the genome	1	AAEL000682,AAEL010783,AAEL001440,AAEL010403,AAEL014219,AAEL017363,AAEL008902,AAEL002787,AAEL013105,AAEL018246,AAEL005513,AAEL006582,AAEL002879,AAEL012750,AAEL005077,AAEL008832,AAEL017515,AAEL010018,AAEL009022,AAEL007444,AAEL009645,AAEL013896,AAEL003989,AAEL008958,AAEL014506,AAEL003845,AAEL004981,AAEL008696,AAEL009377,AAEL017420,AAEL006876,AAEL014494,AAEL010513,AAEL012621,AAEL002451,AAEL013653,AAE…	LOCAAEL000682,LOCAAEL010783,LOCAAEL001440,LOCAAEL010403,LOCAAEL014219,LOCAAEL017363,LOCAAEL008902,LOCAAEL002787,LOCAAEL013105,LOCAAEL018246,LOCAAEL005513,LOCAAEL006582,LOCAAEL002879,LOCAAEL012750,LOCAAEL005077,LOCAAEL008832,LOCAAEL017515,LOCAAEL010018,LOCAAEL009022,LOCAAEL007444,LOCAAEL009645,LOCAAEL013896,LOCAAEL003989,LOCAAEL008958,LOCAAEL014506,LOCAAEL003845,LOCAAEL004981,LOCAAEL008696,LOCAAEL…
GO:0007186	G-protein coupled receptor signaling pathway	3 of 226 in the list	66 of 5880 in the genome	1	AAEL006868,AAEL007915,AAEL003989	LOCAAEL006868,LOCAAEL007915,LOCAAEL003989,
GO:0006952	defense response	2 of 226 in the list	41 of 5880 in the genome	1	AAEL007613,AAEL008340	LOCAAEL007613,LOCAAEL008340,
GO:0034641	cellular nitrogen compound metabolic process	41 of 226 in the list	1046 of 5880 in the genome	1	AAEL000682,AAEL001176,AAEL010783,AAEL001440,AAEL010403,AAEL014219,AAEL017363,AAEL008902,AAEL002787,AAEL013105,AAEL018246,AAEL005513,AAEL006582,AAEL002879,AAEL012750,AAEL005077,AAEL008832,AAEL017515,AAEL010018,AAEL009022,AAEL007444,AAEL009645,AAEL013896,AAEL003989,AAEL008958,AAEL014506,AAEL003845,AAEL004981,AAEL008696,AAEL009377,AAEL017420,AAEL006876,AAEL014494,AAEL010513,AAEL012621,AAEL002451,AAE…	LOCAAEL000682,LOCAAEL001176,LOCAAEL010783,LOCAAEL001440,LOCAAEL010403,LOCAAEL014219,LOCAAEL017363,LOCAAEL008902,LOCAAEL002787,LOCAAEL013105,LOCAAEL018246,LOCAAEL005513,LOCAAEL006582,LOCAAEL002879,LOCAAEL012750,LOCAAEL005077,LOCAAEL008832,LOCAAEL017515,LOCAAEL010018,LOCAAEL009022,LOCAAEL007444,LOCAAEL009645,LOCAAEL013896,LOCAAEL003989,LOCAAEL008958,LOCAAEL014506,LOCAAEL003845,LOCAAEL004981,LOCAAEL…
GO:0000398	mRNA splicing, via spliceosome	2 of 226 in the list	42 of 5880 in the genome	1	AAEL001440,AAEL012621	LOCAAEL001440,LOCAAEL012621,
GO:0010556	regulation of macromolecule biosynthetic process	6 of 226 in the list	145 of 5880 in the genome	1	AAEL017280,AAEL017391,AAEL003932,AAEL010488,AAEL011380,AAEL012817	LOCAAEL017280,LOCAAEL017391,LOCAAEL003932,LOCAAEL010488,LOCAAEL011380,LOCAAEL012817,
GO:2000112	regulation of cellular macromolecule biosynthetic process	6 of 226 in the list	145 of 5880 in the genome	1	AAEL017280,AAEL017391,AAEL003932,AAEL010488,AAEL011380,AAEL012817	LOCAAEL017280,LOCAAEL017391,LOCAAEL003932,LOCAAEL010488,LOCAAEL011380,LOCAAEL012817,
GO:0019219	regulation of nucleobase-containing compound metabolic process	7 of 226 in the list	172 of 5880 in the genome	1	AAEL017280,AAEL017391,AAEL003932,AAEL010488,AAEL011380,AAEL012817,AAEL012621	LOCAAEL017280,LOCAAEL017391,LOCAAEL003932,LOCAAEL010488,LOCAAEL011380,LOCAAEL012817,LOCAAEL012621,
GO:0009952	anterior/posterior pattern specification	2 of 226 in the list	43 of 5880 in the genome	1	AAEL005077,AAEL007915	LOCAAEL005077,LOCAAEL007915,
GO:0016458	gene silencing	2 of 226 in the list	43 of 5880 in the genome	1	AAEL004875,AAEL004453	LOCAAEL004875,LOCAAEL004453,
GO:0044710	single-organism metabolic process	37 of 226 in the list	953 of 5880 in the genome	1	AAEL002287,AAEL010783,AAEL010403,AAEL014219,AAEL014768,AAEL008902,AAEL006730,AAEL006582,AAEL017231,AAEL010488,AAEL018685,AAEL012614,AAEL009022,AAEL003989,AAEL017530,AAEL014506,AAEL018680,AAEL004981,AAEL018662,AAEL009377,AAEL017420,AAEL014494,AAEL004221,AAEL006254,AAEL018664,AAEL017391,AAEL005561,AAEL008340,AAEL005839,AAEL004021,AAEL002471,AAEL013755,AAEL009294,AAEL018669,AAEL011517,AAEL002903,AAE…	LOCAAEL002287,LOCAAEL010783,LOCAAEL010403,LOCAAEL014219,LOCAAEL014768,LOCAAEL008902,LOCAAEL006730,LOCAAEL006582,LOCAAEL017231,LOCAAEL010488,LOCAAEL018685,LOCAAEL012614,LOCAAEL009022,LOCAAEL003989,LOCAAEL017530,LOCAAEL014506,LOCAAEL018680,LOCAAEL004981,LOCAAEL018662,LOCAAEL009377,LOCAAEL017420,LOCAAEL014494,LOCAAEL004221,LOCAAEL006254,LOCAAEL018664,LOCAAEL017391,LOCAAEL005561,LOCAAEL008340,LOCAAEL…
GO:0043170	macromolecule metabolic process	81 of 226 in the list	2097 of 5880 in the genome	1	AAEL018290,AAEL018174,AAEL000682,AAEL011578,AAEL001440,AAEL013390,AAEL011587,AAEL001919,AAEL017363,AAEL008078,AAEL013105,AAEL006730,AAEL002879,AAEL008832,AAEL004040,AAEL006868,AAEL010411,AAEL017515,AAEL018039,AAEL002317,AAEL010018,AAEL004980,AAEL013896,AAEL007881,AAEL010021,AAEL003845,AAEL001058,AAEL018120,AAEL007949,AAEL007662,AAEL002804,AAEL014494,AAEL012621,AAEL006254,AAEL003731,AAEL004221,AAE…	LOCAAEL018290,LOCAAEL018174,LOCAAEL000682,LOCAAEL011578,LOCAAEL001440,LOCAAEL013390,LOCAAEL011587,LOCAAEL001919,LOCAAEL017363,LOCAAEL008078,LOCAAEL013105,LOCAAEL006730,LOCAAEL002879,LOCAAEL008832,LOCAAEL004040,LOCAAEL006868,LOCAAEL010411,LOCAAEL017515,LOCAAEL018039,LOCAAEL002317,LOCAAEL010018,LOCAAEL004980,LOCAAEL013896,LOCAAEL007881,LOCAAEL010021,LOCAAEL003845,LOCAAEL001058,LOCAAEL018120,LOCAAEL…
GO:0009889	regulation of biosynthetic process	6 of 226 in the list	148 of 5880 in the genome	1	AAEL017280,AAEL017391,AAEL003932,AAEL010488,AAEL011380,AAEL012817	LOCAAEL017280,LOCAAEL017391,LOCAAEL003932,LOCAAEL010488,LOCAAEL011380,LOCAAEL012817,
GO:0031326	regulation of cellular biosynthetic process	6 of 226 in the list	148 of 5880 in the genome	1	AAEL017280,AAEL017391,AAEL003932,AAEL010488,AAEL011380,AAEL012817	LOCAAEL017280,LOCAAEL017391,LOCAAEL003932,LOCAAEL010488,LOCAAEL011380,LOCAAEL012817,
GO:0051171	regulation of nitrogen compound metabolic process	7 of 226 in the list	175 of 5880 in the genome	1	AAEL017280,AAEL017391,AAEL003932,AAEL010488,AAEL011380,AAEL012817,AAEL012621	LOCAAEL017280,LOCAAEL017391,LOCAAEL003932,LOCAAEL010488,LOCAAEL011380,LOCAAEL012817,LOCAAEL012621,
GO:0090304	nucleic acid metabolic process	27 of 226 in the list	698 of 5880 in the genome	1	AAEL003845,AAEL000682,AAEL001440,AAEL008696,AAEL017363,AAEL002787,AAEL006876,AAEL013105,AAEL018246,AAEL005513,AAEL010513,AAEL014494,AAEL012621,AAEL002879,AAEL012750,AAEL005077,AAEL008832,AAEL002451,AAEL013653,AAEL017515,AAEL012817,AAEL010018,AAEL007444,AAEL010565,AAEL009645,AAEL013896,AAEL008958	LOCAAEL003845,LOCAAEL000682,LOCAAEL001440,LOCAAEL008696,LOCAAEL017363,LOCAAEL002787,LOCAAEL006876,LOCAAEL013105,LOCAAEL018246,LOCAAEL005513,LOCAAEL010513,LOCAAEL014494,LOCAAEL012621,LOCAAEL002879,LOCAAEL012750,LOCAAEL005077,LOCAAEL008832,LOCAAEL002451,LOCAAEL013653,LOCAAEL017515,LOCAAEL012817,LOCAAEL010018,LOCAAEL007444,LOCAAEL010565,LOCAAEL009645,LOCAAEL013896,LOCAAEL008958,
GO:0044238	primary metabolic process	97 of 226 in the list	2524 of 5880 in the genome	1	AAEL018290,AAEL018174,AAEL000682,AAEL002287,AAEL010783,AAEL011578,AAEL001440,AAEL013390,AAEL010403,AAEL001919,AAEL014768,AAEL017363,AAEL008078,AAEL008902,AAEL013105,AAEL006730,AAEL006582,AAEL002879,AAEL008832,AAEL004040,AAEL006868,AAEL010411,AAEL017515,AAEL018039,AAEL002317,AAEL010018,AAEL004980,AAEL013896,AAEL003989,AAEL010021,AAEL003845,AAEL001058,AAEL018120,AAEL007949,AAEL009377,AAEL017420,AAE…	LOCAAEL018290,LOCAAEL018174,LOCAAEL000682,LOCAAEL002287,LOCAAEL010783,LOCAAEL011578,LOCAAEL001440,LOCAAEL013390,LOCAAEL010403,LOCAAEL001919,LOCAAEL014768,LOCAAEL017363,LOCAAEL008078,LOCAAEL008902,LOCAAEL013105,LOCAAEL006730,LOCAAEL006582,LOCAAEL002879,LOCAAEL008832,LOCAAEL004040,LOCAAEL006868,LOCAAEL010411,LOCAAEL017515,LOCAAEL018039,LOCAAEL002317,LOCAAEL010018,LOCAAEL004980,LOCAAEL013896,LOCAAEL…
GO:0019725	cellular homeostasis	3 of 226 in the list	72 of 5880 in the genome	1	AAEL003145,AAEL005561,AAEL010486	LOCAAEL003145,LOCAAEL005561,LOCAAEL010486,
GO:0080090	regulation of primary metabolic process	8 of 226 in the list	208 of 5880 in the genome	1	AAEL017280,AAEL017391,AAEL004412,AAEL010488,AAEL012817,AAEL003932,AAEL011380,AAEL012621	LOCAAEL017280,LOCAAEL017391,LOCAAEL004412,LOCAAEL010488,LOCAAEL012817,LOCAAEL003932,LOCAAEL011380,LOCAAEL012621,
GO:0010629	negative regulation of gene expression	2 of 226 in the list	48 of 5880 in the genome	1	AAEL004875,AAEL004453	LOCAAEL004875,LOCAAEL004453,
GO:0007126	meiotic nuclear division	2 of 226 in the list	49 of 5880 in the genome	1	AAEL000093,AAEL013390	LOCAAEL000093,LOCAAEL013390,
GO:0007626	locomotory behavior	2 of 226 in the list	49 of 5880 in the genome	1	AAEL017391,AAEL014637	LOCAAEL017391,LOCAAEL014637,
GO:1902578	single-organism localization	2 of 226 in the list	49 of 5880 in the genome	1	AAEL005077,AAEL001582	LOCAAEL005077,LOCAAEL001582,
GO:1902580	single-organism cellular localization	2 of 226 in the list	49 of 5880 in the genome	1	AAEL005077,AAEL001582	LOCAAEL005077,LOCAAEL001582,
GO:0007052	mitotic spindle organization	2 of 226 in the list	50 of 5880 in the genome	1	AAEL018059,AAEL010510	LOCAAEL018059,LOCAAEL010510,
GO:0006950	response to stress	10 of 226 in the list	267 of 5880 in the genome	1	AAEL001058,AAEL018120,AAEL010411,AAEL007613,AAEL008340,AAEL008054,AAEL000328,AAEL009022,AAEL014637,AAEL006649	LOCAAEL001058,LOCAAEL018120,LOCAAEL010411,LOCAAEL007613,LOCAAEL008340,LOCAAEL008054,LOCAAEL000328,LOCAAEL009022,LOCAAEL014637,LOCAAEL006649,
GO:0010467	gene expression	31 of 226 in the list	826 of 5880 in the genome	1	AAEL003845,AAEL000682,AAEL007928,AAEL001440,AAEL009646,AAEL011587,AAEL008696,AAEL017363,AAEL002787,AAEL006876,AAEL013105,AAEL018246,AAEL005513,AAEL010513,AAEL014494,AAEL012621,AAEL002879,AAEL012750,AAEL005077,AAEL008832,AAEL002451,AAEL013653,AAEL017515,AAEL010018,AAEL007444,AAEL010565,AAEL009645,AAEL007927,AAEL013896,AAEL008958,AAEL008248	LOCAAEL003845,LOCAAEL000682,LOCAAEL007928,LOCAAEL001440,LOCAAEL009646,LOCAAEL011587,LOCAAEL008696,LOCAAEL017363,LOCAAEL002787,LOCAAEL006876,LOCAAEL013105,LOCAAEL018246,LOCAAEL005513,LOCAAEL010513,LOCAAEL014494,LOCAAEL012621,LOCAAEL002879,LOCAAEL012750,LOCAAEL005077,LOCAAEL008832,LOCAAEL002451,LOCAAEL013653,LOCAAEL017515,LOCAAEL010018,LOCAAEL007444,LOCAAEL010565,LOCAAEL009645,LOCAAEL007927,LOCAAEL…
GO:0009117	nucleotide metabolic process	3 of 226 in the list	79 of 5880 in the genome	1	AAEL009022,AAEL014219,AAEL005839	LOCAAEL009022,LOCAAEL014219,LOCAAEL005839,
GO:0000375	RNA splicing, via transesterification reactions	4 of 226 in the list	107 of 5880 in the genome	1	AAEL002879,AAEL006876,AAEL001440,AAEL012621	LOCAAEL002879,LOCAAEL006876,LOCAAEL001440,LOCAAEL012621,
GO:0000377	RNA splicing, via transesterification reactions with bulged adenosine as nucleophile	4 of 226 in the list	107 of 5880 in the genome	1	AAEL002879,AAEL006876,AAEL001440,AAEL012621	LOCAAEL002879,LOCAAEL006876,LOCAAEL001440,LOCAAEL012621,
GO:1901566	organonitrogen compound biosynthetic process	4 of 226 in the list	107 of 5880 in the genome	1	AAEL009022,AAEL001176,AAEL014219,AAEL009377	LOCAAEL009022,LOCAAEL001176,LOCAAEL014219,LOCAAEL009377,
GO:0005975	carbohydrate metabolic process	5 of 226 in the list	135 of 5880 in the genome	1	AAEL006436,AAEL013755,AAEL011517,AAEL017530,AAEL004221	LOCAAEL006436,LOCAAEL013755,LOCAAEL011517,LOCAAEL017530,LOCAAEL004221,
GO:0009165	nucleotide biosynthetic process	2 of 226 in the list	52 of 5880 in the genome	1	AAEL009022,AAEL014219	LOCAAEL009022,LOCAAEL014219,
GO:0044723	single-organism carbohydrate metabolic process	4 of 226 in the list	108 of 5880 in the genome	1	AAEL013755,AAEL011517,AAEL017530,AAEL004221	LOCAAEL013755,LOCAAEL011517,LOCAAEL017530,LOCAAEL004221,
GO:0009143	nucleoside triphosphate catabolic process	5 of 226 in the list	137 of 5880 in the genome	1	AAEL003989,AAEL010403,AAEL014506,AAEL009377,AAEL008902	LOCAAEL003989,LOCAAEL010403,LOCAAEL014506,LOCAAEL009377,LOCAAEL008902,
GO:0009146	purine nucleoside triphosphate catabolic process	5 of 226 in the list	137 of 5880 in the genome	1	AAEL003989,AAEL010403,AAEL014506,AAEL009377,AAEL008902	LOCAAEL003989,LOCAAEL010403,LOCAAEL014506,LOCAAEL009377,LOCAAEL008902,
GO:0009203	ribonucleoside triphosphate catabolic process	5 of 226 in the list	137 of 5880 in the genome	1	AAEL003989,AAEL010403,AAEL014506,AAEL009377,AAEL008902	LOCAAEL003989,LOCAAEL010403,LOCAAEL014506,LOCAAEL009377,LOCAAEL008902,
GO:0009207	purine ribonucleoside triphosphate catabolic process	5 of 226 in the list	137 of 5880 in the genome	1	AAEL003989,AAEL010403,AAEL014506,AAEL009377,AAEL008902	LOCAAEL003989,LOCAAEL010403,LOCAAEL014506,LOCAAEL009377,LOCAAEL008902,
GO:0006325	chromatin organization	4 of 226 in the list	110 of 5880 in the genome	1	AAEL017391,AAEL011380,AAEL002528,AAEL001165	LOCAAEL017391,LOCAAEL011380,LOCAAEL002528,LOCAAEL001165,
GO:0046434	organophosphate catabolic process	5 of 226 in the list	139 of 5880 in the genome	1	AAEL003989,AAEL010403,AAEL014506,AAEL009377,AAEL008902	LOCAAEL003989,LOCAAEL010403,LOCAAEL014506,LOCAAEL009377,LOCAAEL008902,
GO:1901292	nucleoside phosphate catabolic process	5 of 226 in the list	139 of 5880 in the genome	1	AAEL003989,AAEL010403,AAEL014506,AAEL009377,AAEL008902	LOCAAEL003989,LOCAAEL010403,LOCAAEL014506,LOCAAEL009377,LOCAAEL008902,
GO:0006807	nitrogen compound metabolic process	45 of 226 in the list	1211 of 5880 in the genome	1	AAEL000682,AAEL001176,AAEL010783,AAEL001440,AAEL010403,AAEL014219,AAEL014768,AAEL017363,AAEL008902,AAEL002787,AAEL013105,AAEL018246,AAEL005513,AAEL006582,AAEL002879,AAEL012750,AAEL005077,AAEL008832,AAEL017515,AAEL010018,AAEL009022,AAEL007444,AAEL009645,AAEL013896,AAEL003989,AAEL008958,AAEL014506,AAEL017530,AAEL003845,AAEL004981,AAEL008696,AAEL009377,AAEL017420,AAEL006876,AAEL010513,AAEL014494,AAE…	LOCAAEL000682,LOCAAEL001176,LOCAAEL010783,LOCAAEL001440,LOCAAEL010403,LOCAAEL014219,LOCAAEL014768,LOCAAEL017363,LOCAAEL008902,LOCAAEL002787,LOCAAEL013105,LOCAAEL018246,LOCAAEL005513,LOCAAEL006582,LOCAAEL002879,LOCAAEL012750,LOCAAEL005077,LOCAAEL008832,LOCAAEL017515,LOCAAEL010018,LOCAAEL009022,LOCAAEL007444,LOCAAEL009645,LOCAAEL013896,LOCAAEL003989,LOCAAEL008958,LOCAAEL014506,LOCAAEL017530,LOCAAEL…
GO:0008380	RNA splicing	4 of 226 in the list	112 of 5880 in the genome	1	AAEL002879,AAEL006876,AAEL001440,AAEL012621	LOCAAEL002879,LOCAAEL006876,LOCAAEL001440,LOCAAEL012621,
GO:0006629	lipid metabolic process	5 of 226 in the list	140 of 5880 in the genome	1	AAEL002287,AAEL009294,AAEL002903,AAEL006254,AAEL014717	LOCAAEL002287,LOCAAEL009294,LOCAAEL002903,LOCAAEL006254,LOCAAEL014717,
GO:0010605	negative regulation of macromolecule metabolic process	2 of 226 in the list	56 of 5880 in the genome	1	AAEL004875,AAEL004453	LOCAAEL004875,LOCAAEL004453,
GO:0006396	RNA processing	6 of 226 in the list	170 of 5880 in the genome	1	AAEL002879,AAEL006876,AAEL013105,AAEL001440,AAEL018246,AAEL012621	LOCAAEL002879,LOCAAEL006876,LOCAAEL013105,LOCAAEL001440,LOCAAEL018246,LOCAAEL012621,
GO:0006397	mRNA processing	2 of 226 in the list	57 of 5880 in the genome	1	AAEL001440,AAEL012621	LOCAAEL001440,LOCAAEL012621,
GO:0007350	blastoderm segmentation	2 of 226 in the list	57 of 5880 in the genome	1	AAEL005077,AAEL007915	LOCAAEL005077,LOCAAEL007915,
GO:0009124	nucleoside monophosphate biosynthetic process	2 of 226 in the list	59 of 5880 in the genome	1	AAEL009022,AAEL017420	LOCAAEL009022,LOCAAEL017420,
GO:1901137	carbohydrate derivative biosynthetic process	2 of 226 in the list	59 of 5880 in the genome	1	AAEL011517,AAEL017530	LOCAAEL011517,LOCAAEL017530,
GO:0009123	nucleoside monophosphate metabolic process	2 of 226 in the list	60 of 5880 in the genome	1	AAEL009022,AAEL017420	LOCAAEL009022,LOCAAEL017420,
GO:0035282	segmentation	2 of 226 in the list	61 of 5880 in the genome	1	AAEL005077,AAEL007915	LOCAAEL005077,LOCAAEL007915,
GO:0071704	organic substance metabolic process	102 of 226 in the list	2740 of 5880 in the genome	1	AAEL018290,AAEL018174,AAEL000682,AAEL002287,AAEL010783,AAEL011578,AAEL001440,AAEL013390,AAEL011587,AAEL010403,AAEL001919,AAEL014768,AAEL017363,AAEL008078,AAEL008902,AAEL013105,AAEL006730,AAEL006582,AAEL002879,AAEL008832,AAEL004040,AAEL006868,AAEL010411,AAEL017515,AAEL018039,AAEL002317,AAEL010018,AAEL004980,AAEL013896,AAEL003989,AAEL007881,AAEL010021,AAEL003845,AAEL001058,AAEL018120,AAEL007949,AAE…	LOCAAEL018290,LOCAAEL018174,LOCAAEL000682,LOCAAEL002287,LOCAAEL010783,LOCAAEL011578,LOCAAEL001440,LOCAAEL013390,LOCAAEL011587,LOCAAEL010403,LOCAAEL001919,LOCAAEL014768,LOCAAEL017363,LOCAAEL008078,LOCAAEL008902,LOCAAEL013105,LOCAAEL006730,LOCAAEL006582,LOCAAEL002879,LOCAAEL008832,LOCAAEL004040,LOCAAEL006868,LOCAAEL010411,LOCAAEL017515,LOCAAEL018039,LOCAAEL002317,LOCAAEL010018,LOCAAEL004980,LOCAAEL…
GO:0034660	ncRNA metabolic process	3 of 226 in the list	95 of 5880 in the genome	1	AAEL013105,AAEL018246,AAEL014494	LOCAAEL013105,LOCAAEL018246,LOCAAEL014494,
GO:0016071	mRNA metabolic process	2 of 226 in the list	65 of 5880 in the genome	1	AAEL001440,AAEL012621	LOCAAEL001440,LOCAAEL012621,
GO:0034655	nucleobase-containing compound catabolic process	5 of 226 in the list	159 of 5880 in the genome	1	AAEL003989,AAEL010403,AAEL014506,AAEL009377,AAEL008902	LOCAAEL003989,LOCAAEL010403,LOCAAEL014506,LOCAAEL009377,LOCAAEL008902,
GO:0006412	translation	5 of 226 in the list	161 of 5880 in the genome	1	AAEL007928,AAEL007927,AAEL009646,AAEL014494,AAEL008248	LOCAAEL007928,LOCAAEL007927,LOCAAEL009646,LOCAAEL014494,LOCAAEL008248,
GO:0019439	aromatic compound catabolic process	5 of 226 in the list	162 of 5880 in the genome	1	AAEL003989,AAEL010403,AAEL014506,AAEL009377,AAEL008902	LOCAAEL003989,LOCAAEL010403,LOCAAEL014506,LOCAAEL009377,LOCAAEL008902,
GO:0044270	cellular nitrogen compound catabolic process	5 of 226 in the list	162 of 5880 in the genome	1	AAEL003989,AAEL010403,AAEL014506,AAEL009377,AAEL008902	LOCAAEL003989,LOCAAEL010403,LOCAAEL014506,LOCAAEL009377,LOCAAEL008902,
GO:0046700	heterocycle catabolic process	5 of 226 in the list	162 of 5880 in the genome	1	AAEL003989,AAEL010403,AAEL014506,AAEL009377,AAEL008902	LOCAAEL003989,LOCAAEL010403,LOCAAEL014506,LOCAAEL009377,LOCAAEL008902,
GO:1901361	organic cyclic compound catabolic process	5 of 226 in the list	164 of 5880 in the genome	1	AAEL003989,AAEL010403,AAEL014506,AAEL009377,AAEL008902	LOCAAEL003989,LOCAAEL010403,LOCAAEL014506,LOCAAEL009377,LOCAAEL008902,
GO:0006022	aminoglycan metabolic process	2 of 226 in the list	71 of 5880 in the genome	1	AAEL011517,AAEL017530	LOCAAEL011517,LOCAAEL017530,
GO:1901605	alpha-amino acid metabolic process	2 of 226 in the list	74 of 5880 in the genome	1	AAEL014768,AAEL009377	LOCAAEL014768,LOCAAEL009377,
GO:0009057	macromolecule catabolic process	3 of 226 in the list	111 of 5880 in the genome	1	AAEL011517,AAEL017530,AAEL004980	LOCAAEL011517,LOCAAEL017530,LOCAAEL004980,
GO:0006508	proteolysis	2 of 226 in the list	83 of 5880 in the genome	1	AAEL005512,AAEL004980	LOCAAEL005512,LOCAAEL004980,
GO:0033554	cellular response to stress	3 of 226 in the list	123 of 5880 in the genome	1	AAEL001058,AAEL018120,AAEL008054	LOCAAEL001058,LOCAAEL018120,LOCAAEL008054,
GO:1901135	carbohydrate derivative metabolic process	3 of 226 in the list	128 of 5880 in the genome	1	AAEL011517,AAEL017530,AAEL006254	LOCAAEL011517,LOCAAEL017530,LOCAAEL006254,
GO:0044248	cellular catabolic process	7 of 226 in the list	266 of 5880 in the genome	1	AAEL018120,AAEL003989,AAEL010403,AAEL014506,AAEL004980,AAEL009377,AAEL008902	LOCAAEL018120,LOCAAEL003989,LOCAAEL010403,LOCAAEL014506,LOCAAEL004980,LOCAAEL009377,LOCAAEL008902,
GO:0044712	single-organism catabolic process	5 of 226 in the list	205 of 5880 in the genome	1	AAEL003989,AAEL010403,AAEL014506,AAEL009377,AAEL008902	LOCAAEL003989,LOCAAEL010403,LOCAAEL014506,LOCAAEL009377,LOCAAEL008902,
GO:0044281	small molecule metabolic process	18 of 226 in the list	611 of 5880 in the genome	1	AAEL010783,AAEL004981,AAEL010403,AAEL014219,AAEL014768,AAEL017420,AAEL009377,AAEL008902,AAEL014494,AAEL006582,AAEL005561,AAEL005839,AAEL004021,AAEL012614,AAEL009022,AAEL003989,AAEL014506,AAEL014717	LOCAAEL010783,LOCAAEL004981,LOCAAEL010403,LOCAAEL014219,LOCAAEL014768,LOCAAEL017420,LOCAAEL009377,LOCAAEL008902,LOCAAEL014494,LOCAAEL006582,LOCAAEL005561,LOCAAEL005839,LOCAAEL004021,LOCAAEL012614,LOCAAEL009022,LOCAAEL003989,LOCAAEL014506,LOCAAEL014717,
GO:0009056	catabolic process	9 of 226 in the list	340 of 5880 in the genome	1	AAEL018120,AAEL010403,AAEL004980,AAEL009377,AAEL008902,AAEL011517,AAEL003989,AAEL017530,AAEL014506	LOCAAEL018120,LOCAAEL010403,LOCAAEL004980,LOCAAEL009377,LOCAAEL008902,LOCAAEL011517,LOCAAEL003989,LOCAAEL017530,LOCAAEL014506,
GO:1901575	organic substance catabolic process	8 of 226 in the list	315 of 5880 in the genome	1	AAEL010403,AAEL004980,AAEL009377,AAEL008902,AAEL011517,AAEL003989,AAEL017530,AAEL014506	LOCAAEL010403,LOCAAEL004980,LOCAAEL009377,LOCAAEL008902,LOCAAEL011517,LOCAAEL003989,LOCAAEL017530,LOCAAEL014506,
GO:1901564	organonitrogen compound metabolic process	9 of 226 in the list	354 of 5880 in the genome	1	AAEL001176,AAEL014219,AAEL014768,AAEL009377,AAEL009022,AAEL014494,AAEL011517,AAEL017530,AAEL006254	LOCAAEL001176,LOCAAEL014219,LOCAAEL014768,LOCAAEL009377,LOCAAEL009022,LOCAAEL014494,LOCAAEL011517,LOCAAEL017530,LOCAAEL006254,
GO:0019752	carboxylic acid metabolic process	5 of 226 in the list	232 of 5880 in the genome	1	AAEL014494,AAEL014768,AAEL012614,AAEL014717,AAEL009377	LOCAAEL014494,LOCAAEL014768,LOCAAEL012614,LOCAAEL014717,LOCAAEL009377,
GO:0006520	cellular amino acid metabolic process	3 of 226 in the list	161 of 5880 in the genome	1	AAEL014494,AAEL014768,AAEL009377	LOCAAEL014494,LOCAAEL014768,LOCAAEL009377,
GO:0006082	organic acid metabolic process	5 of 226 in the list	241 of 5880 in the genome	1	AAEL014494,AAEL014768,AAEL012614,AAEL014717,AAEL009377	LOCAAEL014494,LOCAAEL014768,LOCAAEL012614,LOCAAEL014717,LOCAAEL009377,
GO:0043436	oxoacid metabolic process	5 of 226 in the list	241 of 5880 in the genome	1	AAEL014494,AAEL014768,AAEL012614,AAEL014717,AAEL009377	LOCAAEL014494,LOCAAEL014768,LOCAAEL012614,LOCAAEL014717,LOCAAEL009377,
GO:0008152	metabolic process	116 of 226 in the list	3644 of 5880 in the genome	1	AAEL018290,AAEL018174,AAEL000682,AAEL002287,AAEL010783,AAEL011578,AAEL001440,AAEL013390,AAEL011587,AAEL010403,AAEL001919,AAEL014768,AAEL017363,AAEL008078,AAEL008902,AAEL013105,AAEL006730,AAEL006582,AAEL002879,AAEL008832,AAEL004040,AAEL006868,AAEL010411,AAEL018685,AAEL017515,AAEL018039,AAEL002317,AAEL010018,AAEL004980,AAEL013896,AAEL003989,AAEL007881,AAEL010021,AAEL003845,AAEL018680,AAEL001058,AAE…	LOCAAEL018290,LOCAAEL018174,LOCAAEL000682,LOCAAEL002287,LOCAAEL010783,LOCAAEL011578,LOCAAEL001440,LOCAAEL013390,LOCAAEL011587,LOCAAEL010403,LOCAAEL001919,LOCAAEL014768,LOCAAEL017363,LOCAAEL008078,LOCAAEL008902,LOCAAEL013105,LOCAAEL006730,LOCAAEL006582,LOCAAEL002879,LOCAAEL008832,LOCAAEL004040,LOCAAEL006868,LOCAAEL010411,LOCAAEL018685,LOCAAEL017515,LOCAAEL018039,LOCAAEL002317,LOCAAEL010018,LOCAAEL…

## Sheet: cellular components
GO:0044448	cell cortex part	6 of 170 in the list	20 of 4191 in the genome	0.00964	AAEL011065,AAEL005845,AAEL001389,AAEL011061,AAEL001411,AAEL006649	LOCAAEL011065,LOCAAEL005845,LOCAAEL001389,LOCAAEL011061,LOCAAEL001411,LOCAAEL006649,
GO:0005938	cell cortex	6 of 170 in the list	22 of 4191 in the genome	0.01734	AAEL011065,AAEL005845,AAEL001389,AAEL011061,AAEL001411,AAEL006649	LOCAAEL011065,LOCAAEL005845,LOCAAEL001389,LOCAAEL011061,LOCAAEL001411,LOCAAEL006649,
GO:0030054	cell junction	8 of 170 in the list	51 of 4191 in the genome	0.08713	AAEL018313,AAEL004623,AAEL008340,AAEL011248,AAEL006222,AAEL013873,AAEL007915,AAEL007888	LOCAAEL018313,LOCAAEL004623,LOCAAEL008340,LOCAAEL011248,LOCAAEL006222,LOCAAEL013873,LOCAAEL007915,LOCAAEL007888,
GO:0005911	cell-cell junction	6 of 170 in the list	29 of 4191 in the genome	0.08717	AAEL018313,AAEL004623,AAEL013873,AAEL008340,AAEL011248,AAEL007888	LOCAAEL018313,LOCAAEL004623,LOCAAEL013873,LOCAAEL008340,LOCAAEL011248,LOCAAEL007888,
GO:0015629	actin cytoskeleton	7 of 170 in the list	42 of 4191 in the genome	0.12688	AAEL011065,AAEL005845,AAEL018321,AAEL003383,AAEL011061,AAEL001411,AAEL007915	LOCAAEL011065,LOCAAEL005845,LOCAAEL018321,LOCAAEL003383,LOCAAEL011061,LOCAAEL001411,LOCAAEL007915,
GO:0030863	cortical cytoskeleton	2 of 170 in the list	2 of 4191 in the genome	0.16033	AAEL011065,AAEL005845	LOCAAEL011065,LOCAAEL005845,
GO:0030864	cortical actin cytoskeleton	2 of 170 in the list	2 of 4191 in the genome	0.16033	AAEL011065,AAEL005845	LOCAAEL011065,LOCAAEL005845,
GO:0044430	cytoskeletal part	11 of 170 in the list	108 of 4191 in the genome	0.39066	AAEL011065,AAEL011019,AAEL003383,AAEL004235,AAEL004040,AAEL011061,AAEL001582,AAEL013390,AAEL009317,AAEL005845,AAEL001411	LOCAAEL011065,LOCAAEL011019,LOCAAEL003383,LOCAAEL004235,LOCAAEL004040,LOCAAEL011061,LOCAAEL001582,LOCAAEL013390,LOCAAEL009317,LOCAAEL005845,LOCAAEL001411,
GO:0071944	cell periphery	12 of 170 in the list	126 of 4191 in the genome	0.45527	AAEL005423,AAEL011065,AAEL001603,AAEL011061,AAEL001574,AAEL013969,AAEL013997,AAEL005845,AAEL001389,AAEL001411,AAEL003989,AAEL006649	LOCAAEL005423,LOCAAEL011065,LOCAAEL001603,LOCAAEL011061,LOCAAEL001574,LOCAAEL013969,LOCAAEL013997,LOCAAEL005845,LOCAAEL001389,LOCAAEL001411,LOCAAEL003989,LOCAAEL006649,
GO:0070161	anchoring junction	5 of 170 in the list	28 of 4191 in the genome	0.46671	AAEL018313,AAEL007915,AAEL004623,AAEL013873,AAEL006222	LOCAAEL018313,LOCAAEL007915,LOCAAEL004623,LOCAAEL013873,LOCAAEL006222,
GO:0031967	organelle envelope	13 of 170 in the list	151 of 4191 in the genome	0.75153	AAEL018664,AAEL017231,AAEL018685,AAEL018662,AAEL003882,AAEL009317,AAEL011657,AAEL003314,AAEL001853,AAEL006564,AAEL006711,AAEL013293,AAEL004589	LOCAAEL018664,LOCAAEL017231,LOCAAEL018685,LOCAAEL018662,LOCAAEL003882,LOCAAEL009317,LOCAAEL011657,LOCAAEL003314,LOCAAEL001853,LOCAAEL006564,LOCAAEL006711,LOCAAEL013293,LOCAAEL004589,
GO:0005578	proteinaceous extracellular matrix	2 of 170 in the list	4 of 4191 in the genome	0.91134	AAEL008773,AAEL003658	LOCAAEL008773,LOCAAEL003658,
GO:0032153	cell division site	2 of 170 in the list	4 of 4191 in the genome	0.91134	AAEL009317,AAEL001411	LOCAAEL009317,LOCAAEL001411,
GO:0032155	cell division site part	2 of 170 in the list	4 of 4191 in the genome	0.91134	AAEL009317,AAEL001411	LOCAAEL009317,LOCAAEL001411,
GO:0043229	intracellular organelle	88 of 170 in the list	1789 of 4191 in the genome	0.91327	AAEL011065,AAEL001440,AAEL004623,AAEL013390,AAEL006222,AAEL017363,AAEL006589,AAEL018321,AAEL014637,AAEL011364,AAEL006582,AAEL002879,AAEL002381,AAEL008832,AAEL004040,AAEL010411,AAEL018685,AAEL001273,AAEL018288,AAEL004913,AAEL013896,AAEL007888,AAEL010021,AAEL003845,AAEL018680,AAEL018120,AAEL006191,AAEL009317,AAEL013614,AAEL002804,AAEL012621,AAEL004129,AAEL001165,AAEL003383,AAEL018664,AAEL002230,AAE…	LOCAAEL011065,LOCAAEL001440,LOCAAEL004623,LOCAAEL013390,LOCAAEL006222,LOCAAEL017363,LOCAAEL006589,LOCAAEL018321,LOCAAEL014637,LOCAAEL011364,LOCAAEL006582,LOCAAEL002879,LOCAAEL002381,LOCAAEL008832,LOCAAEL004040,LOCAAEL010411,LOCAAEL018685,LOCAAEL001273,LOCAAEL018288,LOCAAEL004913,LOCAAEL013896,LOCAAEL007888,LOCAAEL010021,LOCAAEL003845,LOCAAEL018680,LOCAAEL018120,LOCAAEL006191,LOCAAEL009317,LOCAAEL…
GO:0005856	cytoskeleton	21 of 170 in the list	308 of 4191 in the genome	1	AAEL011065,AAEL011019,AAEL004453,AAEL013390,AAEL006222,AAEL013997,AAEL018321,AAEL009317,AAEL001411,AAEL007915,AAEL014084,AAEL003383,AAEL004235,AAEL002230,AAEL004040,AAEL011061,AAEL001582,AAEL001574,AAEL005845,AAEL014042,AAEL014194	LOCAAEL011065,LOCAAEL011019,LOCAAEL004453,LOCAAEL013390,LOCAAEL006222,LOCAAEL013997,LOCAAEL018321,LOCAAEL009317,LOCAAEL001411,LOCAAEL007915,LOCAAEL014084,LOCAAEL003383,LOCAAEL004235,LOCAAEL002230,LOCAAEL004040,LOCAAEL011061,LOCAAEL001582,LOCAAEL001574,LOCAAEL005845,LOCAAEL014042,LOCAAEL014194,
GO:0031975	envelope	13 of 170 in the list	161 of 4191 in the genome	1	AAEL018664,AAEL017231,AAEL018685,AAEL018662,AAEL003882,AAEL009317,AAEL011657,AAEL003314,AAEL001853,AAEL006564,AAEL006711,AAEL013293,AAEL004589	LOCAAEL018664,LOCAAEL017231,LOCAAEL018685,LOCAAEL018662,LOCAAEL003882,LOCAAEL009317,LOCAAEL011657,LOCAAEL003314,LOCAAEL001853,LOCAAEL006564,LOCAAEL006711,LOCAAEL013293,LOCAAEL004589,
GO:0031090	organelle membrane	15 of 170 in the list	199 of 4191 in the genome	1	AAEL006582,AAEL018664,AAEL017231,AAEL018685,AAEL010017,AAEL001273,AAEL018662,AAEL013614,AAEL004913,AAEL003314,AAEL001853,AAEL006564,AAEL014637,AAEL002804,AAEL004589	LOCAAEL006582,LOCAAEL018664,LOCAAEL017231,LOCAAEL018685,LOCAAEL010017,LOCAAEL001273,LOCAAEL018662,LOCAAEL013614,LOCAAEL004913,LOCAAEL003314,LOCAAEL001853,LOCAAEL006564,LOCAAEL014637,LOCAAEL002804,LOCAAEL004589,
GO:0005913	cell-cell adherens junction	2 of 170 in the list	5 of 4191 in the genome	1	AAEL004623,AAEL013873	LOCAAEL004623,LOCAAEL013873,
GO:0043226	organelle	88 of 170 in the list	1819 of 4191 in the genome	1	AAEL011065,AAEL001440,AAEL004623,AAEL013390,AAEL006222,AAEL017363,AAEL006589,AAEL018321,AAEL014637,AAEL011364,AAEL006582,AAEL002879,AAEL002381,AAEL008832,AAEL004040,AAEL010411,AAEL018685,AAEL001273,AAEL018288,AAEL004913,AAEL013896,AAEL007888,AAEL010021,AAEL003845,AAEL018680,AAEL018120,AAEL006191,AAEL009317,AAEL013614,AAEL002804,AAEL012621,AAEL004129,AAEL001165,AAEL003383,AAEL018664,AAEL002230,AAE…	LOCAAEL011065,LOCAAEL001440,LOCAAEL004623,LOCAAEL013390,LOCAAEL006222,LOCAAEL017363,LOCAAEL006589,LOCAAEL018321,LOCAAEL014637,LOCAAEL011364,LOCAAEL006582,LOCAAEL002879,LOCAAEL002381,LOCAAEL008832,LOCAAEL004040,LOCAAEL010411,LOCAAEL018685,LOCAAEL001273,LOCAAEL018288,LOCAAEL004913,LOCAAEL013896,LOCAAEL007888,LOCAAEL010021,LOCAAEL003845,LOCAAEL018680,LOCAAEL018120,LOCAAEL006191,LOCAAEL009317,LOCAAEL…
GO:0005912	adherens junction	3 of 170 in the list	14 of 4191 in the genome	1	AAEL004623,AAEL013873,AAEL006222	LOCAAEL004623,LOCAAEL013873,LOCAAEL006222,
GO:0031252	cell leading edge	2 of 170 in the list	6 of 4191 in the genome	1	AAEL004913,AAEL006222	LOCAAEL004913,LOCAAEL006222,
GO:0043228	non-membrane-bounded organelle	32 of 170 in the list	567 of 4191 in the genome	1	AAEL011065,AAEL011019,AAEL004453,AAEL018120,AAEL004623,AAEL013390,AAEL006222,AAEL013997,AAEL006191,AAEL009317,AAEL018321,AAEL001411,AAEL007915,AAEL014084,AAEL011364,AAEL001165,AAEL003383,AAEL002381,AAEL002230,AAEL004235,AAEL004040,AAEL011061,AAEL004865,AAEL001582,AAEL001574,AAEL014408,AAEL005845,AAEL014042,AAEL018288,AAEL011380,AAEL014194,AAEL007888	LOCAAEL011065,LOCAAEL011019,LOCAAEL004453,LOCAAEL018120,LOCAAEL004623,LOCAAEL013390,LOCAAEL006222,LOCAAEL013997,LOCAAEL006191,LOCAAEL009317,LOCAAEL018321,LOCAAEL001411,LOCAAEL007915,LOCAAEL014084,LOCAAEL011364,LOCAAEL001165,LOCAAEL003383,LOCAAEL002381,LOCAAEL002230,LOCAAEL004235,LOCAAEL004040,LOCAAEL011061,LOCAAEL004865,LOCAAEL001582,LOCAAEL001574,LOCAAEL014408,LOCAAEL005845,LOCAAEL014042,LOCAAEL…
GO:0043232	intracellular non-membrane-bounded organelle	32 of 170 in the list	567 of 4191 in the genome	1	AAEL011065,AAEL011019,AAEL004453,AAEL018120,AAEL004623,AAEL013390,AAEL006222,AAEL013997,AAEL006191,AAEL009317,AAEL018321,AAEL001411,AAEL007915,AAEL014084,AAEL011364,AAEL001165,AAEL003383,AAEL002381,AAEL002230,AAEL004235,AAEL004040,AAEL011061,AAEL004865,AAEL001582,AAEL001574,AAEL014408,AAEL005845,AAEL014042,AAEL018288,AAEL011380,AAEL014194,AAEL007888	LOCAAEL011065,LOCAAEL011019,LOCAAEL004453,LOCAAEL018120,LOCAAEL004623,LOCAAEL013390,LOCAAEL006222,LOCAAEL013997,LOCAAEL006191,LOCAAEL009317,LOCAAEL018321,LOCAAEL001411,LOCAAEL007915,LOCAAEL014084,LOCAAEL011364,LOCAAEL001165,LOCAAEL003383,LOCAAEL002381,LOCAAEL002230,LOCAAEL004235,LOCAAEL004040,LOCAAEL011061,LOCAAEL004865,LOCAAEL001582,LOCAAEL001574,LOCAAEL014408,LOCAAEL005845,LOCAAEL014042,LOCAAEL…
GO:0005798	Golgi-associated vesicle	2 of 170 in the list	7 of 4191 in the genome	1	AAEL009317,AAEL013614	LOCAAEL009317,LOCAAEL013614,
GO:0030658	transport vesicle membrane	2 of 170 in the list	7 of 4191 in the genome	1	AAEL013614,AAEL001273	LOCAAEL013614,LOCAAEL001273,
GO:0005886	plasma membrane	9 of 170 in the list	109 of 4191 in the genome	1	AAEL005423,AAEL011065,AAEL001603,AAEL011061,AAEL001574,AAEL013969,AAEL013997,AAEL005845,AAEL003989	LOCAAEL005423,LOCAAEL011065,LOCAAEL001603,LOCAAEL011061,LOCAAEL001574,LOCAAEL013969,LOCAAEL013997,LOCAAEL005845,LOCAAEL003989,
GO:0044424	intracellular part	107 of 170 in the list	2338 of 4191 in the genome	1	AAEL011065,AAEL001440,AAEL004623,AAEL003592,AAEL013390,AAEL011587,AAEL006222,AAEL017363,AAEL006589,AAEL018321,AAEL013105,AAEL014637,AAEL011364,AAEL006730,AAEL006582,AAEL002381,AAEL002879,AAEL008832,AAEL004040,AAEL010411,AAEL018685,AAEL001273,AAEL018288,AAEL004913,AAEL013896,AAEL003989,AAEL007888,AAEL010021,AAEL003845,AAEL018680,AAEL001058,AAEL018120,AAEL009377,AAEL006191,AAEL009317,AAEL013614,AAE…	LOCAAEL011065,LOCAAEL001440,LOCAAEL004623,LOCAAEL003592,LOCAAEL013390,LOCAAEL011587,LOCAAEL006222,LOCAAEL017363,LOCAAEL006589,LOCAAEL018321,LOCAAEL013105,LOCAAEL014637,LOCAAEL011364,LOCAAEL006730,LOCAAEL006582,LOCAAEL002381,LOCAAEL002879,LOCAAEL008832,LOCAAEL004040,LOCAAEL010411,LOCAAEL018685,LOCAAEL001273,LOCAAEL018288,LOCAAEL004913,LOCAAEL013896,LOCAAEL003989,LOCAAEL007888,LOCAAEL010021,LOCAAEL…
GO:0012505	endomembrane system	11 of 170 in the list	146 of 4191 in the genome	1	AAEL006582,AAEL001273,AAEL013390,AAEL003882,AAEL009317,AAEL011657,AAEL013614,AAEL002804,AAEL011517,AAEL013293,AAEL017530	LOCAAEL006582,LOCAAEL001273,LOCAAEL013390,LOCAAEL003882,LOCAAEL009317,LOCAAEL011657,LOCAAEL013614,LOCAAEL002804,LOCAAEL011517,LOCAAEL013293,LOCAAEL017530,
GO:0043296	apical junction complex	3 of 170 in the list	18 of 4191 in the genome	1	AAEL004623,AAEL008340,AAEL007888	LOCAAEL004623,LOCAAEL008340,LOCAAEL007888,
GO:0030133	transport vesicle	2 of 170 in the list	8 of 4191 in the genome	1	AAEL013614,AAEL001273	LOCAAEL013614,LOCAAEL001273,
GO:0005635	nuclear envelope	3 of 170 in the list	19 of 4191 in the genome	1	AAEL011657,AAEL003882,AAEL013293	LOCAAEL011657,LOCAAEL003882,LOCAAEL013293,
GO:0005622	intracellular	108 of 170 in the list	2381 of 4191 in the genome	1	AAEL011065,AAEL001440,AAEL004623,AAEL003592,AAEL013390,AAEL011587,AAEL006222,AAEL017363,AAEL006589,AAEL018321,AAEL013105,AAEL014637,AAEL011364,AAEL006730,AAEL006582,AAEL002381,AAEL002879,AAEL008832,AAEL004040,AAEL010411,AAEL018685,AAEL001273,AAEL018288,AAEL004913,AAEL013896,AAEL003989,AAEL007888,AAEL010021,AAEL003845,AAEL018680,AAEL001058,AAEL018120,AAEL009377,AAEL006191,AAEL009317,AAEL013614,AAE…	LOCAAEL011065,LOCAAEL001440,LOCAAEL004623,LOCAAEL003592,LOCAAEL013390,LOCAAEL011587,LOCAAEL006222,LOCAAEL017363,LOCAAEL006589,LOCAAEL018321,LOCAAEL013105,LOCAAEL014637,LOCAAEL011364,LOCAAEL006730,LOCAAEL006582,LOCAAEL002381,LOCAAEL002879,LOCAAEL008832,LOCAAEL004040,LOCAAEL010411,LOCAAEL018685,LOCAAEL001273,LOCAAEL018288,LOCAAEL004913,LOCAAEL013896,LOCAAEL003989,LOCAAEL007888,LOCAAEL010021,LOCAAEL…
GO:0005875	microtubule associated complex	4 of 170 in the list	38 of 4191 in the genome	1	AAEL011019,AAEL003383,AAEL004235,AAEL001582	LOCAAEL011019,LOCAAEL003383,LOCAAEL004235,LOCAAEL001582,
GO:0044459	plasma membrane part	8 of 170 in the list	108 of 4191 in the genome	1	AAEL005423,AAEL011065,AAEL001603,AAEL011061,AAEL001574,AAEL013997,AAEL005845,AAEL003989	LOCAAEL005423,LOCAAEL011065,LOCAAEL001603,LOCAAEL011061,LOCAAEL001574,LOCAAEL013997,LOCAAEL005845,LOCAAEL003989,
GO:0005815	microtubule organizing center	3 of 170 in the list	24 of 4191 in the genome	1	AAEL009317,AAEL004040,AAEL013390	LOCAAEL009317,LOCAAEL004040,LOCAAEL013390,
GO:0098588	bounding membrane of organelle	5 of 170 in the list	57 of 4191 in the genome	1	AAEL006582,AAEL013614,AAEL001853,AAEL002804,AAEL001273	LOCAAEL006582,LOCAAEL013614,LOCAAEL001853,LOCAAEL002804,LOCAAEL001273,
GO:0031234	extrinsic component of cytoplasmic side of plasma membrane	2 of 170 in the list	12 of 4191 in the genome	1	AAEL003989,AAEL013997	LOCAAEL003989,LOCAAEL013997,
GO:0042995	cell projection	6 of 170 in the list	76 of 4191 in the genome	1	AAEL005845,AAEL009317,AAEL013105,AAEL010606,AAEL013873,AAEL008340	LOCAAEL005845,LOCAAEL009317,LOCAAEL013105,LOCAAEL010606,LOCAAEL013873,LOCAAEL008340,
GO:0015630	microtubule cytoskeleton	15 of 170 in the list	255 of 4191 in the genome	1	AAEL011019,AAEL003383,AAEL002230,AAEL004235,AAEL004040,AAEL004453,AAEL001582,AAEL013390,AAEL001574,AAEL013997,AAEL009317,AAEL014042,AAEL007915,AAEL014084,AAEL014194	LOCAAEL011019,LOCAAEL003383,LOCAAEL002230,LOCAAEL004235,LOCAAEL004040,LOCAAEL004453,LOCAAEL001582,LOCAAEL013390,LOCAAEL001574,LOCAAEL013997,LOCAAEL009317,LOCAAEL014042,LOCAAEL007915,LOCAAEL014084,LOCAAEL014194,
GO:0005819	spindle	3 of 170 in the list	27 of 4191 in the genome	1	AAEL004235,AAEL001582,AAEL013390	LOCAAEL004235,LOCAAEL001582,LOCAAEL013390,
GO:0012506	vesicle membrane	2 of 170 in the list	13 of 4191 in the genome	1	AAEL013614,AAEL001273	LOCAAEL013614,LOCAAEL001273,
GO:0030659	cytoplasmic vesicle membrane	2 of 170 in the list	13 of 4191 in the genome	1	AAEL013614,AAEL001273	LOCAAEL013614,LOCAAEL001273,
GO:0030662	coated vesicle membrane	2 of 170 in the list	13 of 4191 in the genome	1	AAEL013614,AAEL001273	LOCAAEL013614,LOCAAEL001273,
GO:0044433	cytoplasmic vesicle part	2 of 170 in the list	13 of 4191 in the genome	1	AAEL013614,AAEL001273	LOCAAEL013614,LOCAAEL001273,
GO:0019897	extrinsic component of plasma membrane	2 of 170 in the list	14 of 4191 in the genome	1	AAEL003989,AAEL013997	LOCAAEL003989,LOCAAEL013997,
GO:0019866	organelle inner membrane	7 of 170 in the list	100 of 4191 in the genome	1	AAEL018664,AAEL017231,AAEL018685,AAEL003314,AAEL006564,AAEL018662,AAEL004589	LOCAAEL018664,LOCAAEL017231,LOCAAEL018685,LOCAAEL003314,LOCAAEL006564,LOCAAEL018662,LOCAAEL004589,
GO:0005623	cell	133 of 170 in the list	3099 of 4191 in the genome	1	AAEL011065,AAEL001440,AAEL013390,AAEL011587,AAEL006222,AAEL013105,AAEL014637,AAEL011364,AAEL006582,AAEL000906,AAEL018685,AAEL013969,AAEL013896,AAEL007888,AAEL018680,AAEL010606,AAEL007019,AAEL009377,AAEL006191,AAEL013614,AAEL014494,AAEL012621,AAEL001165,AAEL007470,AAEL003383,AAEL002230,AAEL008340,AAEL001574,AAEL002382,AAEL005839,AAEL004936,AAEL008248,AAEL001509,AAEL018327,AAEL004453,AAEL009646,AAE…	LOCAAEL011065,LOCAAEL001440,LOCAAEL013390,LOCAAEL011587,LOCAAEL006222,LOCAAEL013105,LOCAAEL014637,LOCAAEL011364,LOCAAEL006582,LOCAAEL000906,LOCAAEL018685,LOCAAEL013969,LOCAAEL013896,LOCAAEL007888,LOCAAEL018680,LOCAAEL010606,LOCAAEL007019,LOCAAEL009377,LOCAAEL006191,LOCAAEL013614,LOCAAEL014494,LOCAAEL012621,LOCAAEL001165,LOCAAEL007470,LOCAAEL003383,LOCAAEL002230,LOCAAEL008340,LOCAAEL001574,LOCAAEL…
GO:0044464	cell part	133 of 170 in the list	3099 of 4191 in the genome	1	AAEL011065,AAEL001440,AAEL013390,AAEL011587,AAEL006222,AAEL013105,AAEL014637,AAEL011364,AAEL006582,AAEL000906,AAEL018685,AAEL013969,AAEL013896,AAEL007888,AAEL018680,AAEL010606,AAEL007019,AAEL009377,AAEL006191,AAEL013614,AAEL014494,AAEL012621,AAEL001165,AAEL007470,AAEL003383,AAEL002230,AAEL008340,AAEL001574,AAEL002382,AAEL005839,AAEL004936,AAEL008248,AAEL001509,AAEL018327,AAEL004453,AAEL009646,AAE…	LOCAAEL011065,LOCAAEL001440,LOCAAEL013390,LOCAAEL011587,LOCAAEL006222,LOCAAEL013105,LOCAAEL014637,LOCAAEL011364,LOCAAEL006582,LOCAAEL000906,LOCAAEL018685,LOCAAEL013969,LOCAAEL013896,LOCAAEL007888,LOCAAEL018680,LOCAAEL010606,LOCAAEL007019,LOCAAEL009377,LOCAAEL006191,LOCAAEL013614,LOCAAEL014494,LOCAAEL012621,LOCAAEL001165,LOCAAEL007470,LOCAAEL003383,LOCAAEL002230,LOCAAEL008340,LOCAAEL001574,LOCAAEL…
GO:0043005	neuron projection	4 of 170 in the list	47 of 4191 in the genome	1	AAEL005845,AAEL009317,AAEL013105,AAEL010606	LOCAAEL005845,LOCAAEL009317,LOCAAEL013105,LOCAAEL010606,
GO:0044297	cell body	2 of 170 in the list	15 of 4191 in the genome	1	AAEL004453,AAEL010606	LOCAAEL004453,LOCAAEL010606,
GO:0097458	neuron part	4 of 170 in the list	48 of 4191 in the genome	1	AAEL005845,AAEL009317,AAEL013105,AAEL010606	LOCAAEL005845,LOCAAEL009317,LOCAAEL013105,LOCAAEL010606,
GO:0019898	extrinsic component of membrane	2 of 170 in the list	16 of 4191 in the genome	1	AAEL003989,AAEL013997	LOCAAEL003989,LOCAAEL013997,
GO:0005768	endosome	2 of 170 in the list	17 of 4191 in the genome	1	AAEL011517,AAEL017530	LOCAAEL011517,LOCAAEL017530,
GO:0044422	organelle part	37 of 170 in the list	775 of 4191 in the genome	1	AAEL011065,AAEL013390,AAEL017363,AAEL014637,AAEL006711,AAEL013293,AAEL006582,AAEL002879,AAEL017231,AAEL004040,AAEL018685,AAEL001273,AAEL004913,AAEL003314,AAEL017280,AAEL011019,AAEL010017,AAEL018662,AAEL009317,AAEL006876,AAEL001411,AAEL013614,AAEL002804,AAEL012621,AAEL001165,AAEL018664,AAEL003383,AAEL004235,AAEL002230,AAEL011061,AAEL001582,AAEL003882,AAEL005845,AAEL011657,AAEL001853,AAEL006564,AAE…	LOCAAEL011065,LOCAAEL013390,LOCAAEL017363,LOCAAEL014637,LOCAAEL006711,LOCAAEL013293,LOCAAEL006582,LOCAAEL002879,LOCAAEL017231,LOCAAEL004040,LOCAAEL018685,LOCAAEL001273,LOCAAEL004913,LOCAAEL003314,LOCAAEL017280,LOCAAEL011019,LOCAAEL010017,LOCAAEL018662,LOCAAEL009317,LOCAAEL006876,LOCAAEL001411,LOCAAEL013614,LOCAAEL002804,LOCAAEL012621,LOCAAEL001165,LOCAAEL018664,LOCAAEL003383,LOCAAEL004235,LOCAAEL…
GO:0016020	membrane	62 of 170 in the list	1377 of 4191 in the genome	1	AAEL001384,AAEL007197,AAEL011065,AAEL001603,AAEL010210,AAEL005734,AAEL004351,AAEL017438,AAEL013997,AAEL008902,AAEL013105,AAEL003145,AAEL014637,AAEL006711,AAEL008351,AAEL006582,AAEL017231,AAEL013128,AAEL008928,AAEL018685,AAEL008564,AAEL001273,AAEL013969,AAEL002317,AAEL011248,AAEL009022,AAEL018697,AAEL005082,AAEL013630,AAEL004913,AAEL003314,AAEL003989,AAEL017530,AAEL001808,AAEL018680,AAEL010017,AAE…	LOCAAEL001384,LOCAAEL007197,LOCAAEL011065,LOCAAEL001603,LOCAAEL010210,LOCAAEL005734,LOCAAEL004351,LOCAAEL017438,LOCAAEL013997,LOCAAEL008902,LOCAAEL013105,LOCAAEL003145,LOCAAEL014637,LOCAAEL006711,LOCAAEL008351,LOCAAEL006582,LOCAAEL017231,LOCAAEL013128,LOCAAEL008928,LOCAAEL018685,LOCAAEL008564,LOCAAEL001273,LOCAAEL013969,LOCAAEL002317,LOCAAEL011248,LOCAAEL009022,LOCAAEL018697,LOCAAEL005082,LOCAAEL…
GO:0043227	membrane-bounded organelle	65 of 170 in the list	1451 of 4191 in the genome	1	AAEL001440,AAEL017363,AAEL006589,AAEL014637,AAEL006582,AAEL002879,AAEL002381,AAEL008832,AAEL004040,AAEL010411,AAEL018685,AAEL001273,AAEL004913,AAEL013896,AAEL010021,AAEL003845,AAEL018680,AAEL009317,AAEL013614,AAEL002804,AAEL012621,AAEL004129,AAEL001165,AAEL018664,AAEL002230,AAEL002451,AAEL005512,AAEL003882,AAEL002382,AAEL001389,AAEL004936,AAEL018327,AAEL002787,AAEL006934,AAEL005513,AAEL006711,AAE…	LOCAAEL001440,LOCAAEL017363,LOCAAEL006589,LOCAAEL014637,LOCAAEL006582,LOCAAEL002879,LOCAAEL002381,LOCAAEL008832,LOCAAEL004040,LOCAAEL010411,LOCAAEL018685,LOCAAEL001273,LOCAAEL004913,LOCAAEL013896,LOCAAEL010021,LOCAAEL003845,LOCAAEL018680,LOCAAEL009317,LOCAAEL013614,LOCAAEL002804,LOCAAEL012621,LOCAAEL004129,LOCAAEL001165,LOCAAEL018664,LOCAAEL002230,LOCAAEL002451,LOCAAEL005512,LOCAAEL003882,LOCAAEL…
GO:0044425	membrane part	51 of 170 in the list	1121 of 4191 in the genome	1	AAEL007197,AAEL011065,AAEL001603,AAEL010210,AAEL005734,AAEL017438,AAEL013997,AAEL008902,AAEL003145,AAEL014637,AAEL006711,AAEL006582,AAEL017231,AAEL013128,AAEL008928,AAEL018685,AAEL008564,AAEL013969,AAEL002317,AAEL011248,AAEL009022,AAEL018697,AAEL013630,AAEL005082,AAEL003314,AAEL003989,AAEL018680,AAEL010017,AAEL005861,AAEL004981,AAEL018662,AAEL013614,AAEL012832,AAEL017462,AAEL002804,AAEL014273,AAE…	LOCAAEL007197,LOCAAEL011065,LOCAAEL001603,LOCAAEL010210,LOCAAEL005734,LOCAAEL017438,LOCAAEL013997,LOCAAEL008902,LOCAAEL003145,LOCAAEL014637,LOCAAEL006711,LOCAAEL006582,LOCAAEL017231,LOCAAEL013128,LOCAAEL008928,LOCAAEL018685,LOCAAEL008564,LOCAAEL013969,LOCAAEL002317,LOCAAEL011248,LOCAAEL009022,LOCAAEL018697,LOCAAEL013630,LOCAAEL005082,LOCAAEL003314,LOCAAEL003989,LOCAAEL018680,LOCAAEL010017,LOCAAEL…
GO:0043231	intracellular membrane-bounded organelle	62 of 170 in the list	1396 of 4191 in the genome	1	AAEL018327,AAEL001440,AAEL017363,AAEL002787,AAEL006589,AAEL006934,AAEL005513,AAEL014637,AAEL013293,AAEL006582,AAEL002879,AAEL002381,AAEL017231,AAEL005077,AAEL008832,AAEL004040,AAEL010411,AAEL010488,AAEL018685,AAEL001273,AAEL014408,AAEL014042,AAEL009645,AAEL004913,AAEL013896,AAEL002487,AAEL017530,AAEL010021,AAEL017280,AAEL003845,AAEL018680,AAEL010017,AAEL018662,AAEL008696,AAEL009317,AAEL006876,AAE…	LOCAAEL018327,LOCAAEL001440,LOCAAEL017363,LOCAAEL002787,LOCAAEL006589,LOCAAEL006934,LOCAAEL005513,LOCAAEL014637,LOCAAEL013293,LOCAAEL006582,LOCAAEL002879,LOCAAEL002381,LOCAAEL017231,LOCAAEL005077,LOCAAEL008832,LOCAAEL004040,LOCAAEL010411,LOCAAEL010488,LOCAAEL018685,LOCAAEL001273,LOCAAEL014408,LOCAAEL014042,LOCAAEL009645,LOCAAEL004913,LOCAAEL013896,LOCAAEL002487,LOCAAEL017530,LOCAAEL010021,LOCAAEL…
GO:0044446	intracellular organelle part	34 of 170 in the list	735 of 4191 in the genome	1	AAEL011065,AAEL013390,AAEL017363,AAEL006711,AAEL013293,AAEL006582,AAEL002879,AAEL017231,AAEL004040,AAEL018685,AAEL001273,AAEL003314,AAEL011019,AAEL017280,AAEL018662,AAEL009317,AAEL006876,AAEL001411,AAEL013614,AAEL002804,AAEL012621,AAEL001165,AAEL018664,AAEL003383,AAEL004235,AAEL002230,AAEL011061,AAEL001582,AAEL003882,AAEL005845,AAEL011657,AAEL001853,AAEL006564,AAEL004589	LOCAAEL011065,LOCAAEL013390,LOCAAEL017363,LOCAAEL006711,LOCAAEL013293,LOCAAEL006582,LOCAAEL002879,LOCAAEL017231,LOCAAEL004040,LOCAAEL018685,LOCAAEL001273,LOCAAEL003314,LOCAAEL011019,LOCAAEL017280,LOCAAEL018662,LOCAAEL009317,LOCAAEL006876,LOCAAEL001411,LOCAAEL013614,LOCAAEL002804,LOCAAEL012621,LOCAAEL001165,LOCAAEL018664,LOCAAEL003383,LOCAAEL004235,LOCAAEL002230,LOCAAEL011061,LOCAAEL001582,LOCAAEL…
GO:0005667	transcription factor complex	2 of 170 in the list	22 of 4191 in the genome	1	AAEL012750,AAEL012817	LOCAAEL012750,LOCAAEL012817,
GO:0005789	endoplasmic reticulum membrane	2 of 170 in the list	26 of 4191 in the genome	1	AAEL006582,AAEL002804	LOCAAEL006582,LOCAAEL002804,
GO:0031012	extracellular matrix	2 of 170 in the list	26 of 4191 in the genome	1	AAEL008773,AAEL003658	LOCAAEL008773,LOCAAEL003658,
GO:0042175	nuclear outer membrane-endoplasmic reticulum membrane network	2 of 170 in the list	27 of 4191 in the genome	1	AAEL006582,AAEL002804	LOCAAEL006582,LOCAAEL002804,
GO:0098589	membrane region	2 of 170 in the list	28 of 4191 in the genome	1	AAEL006582,AAEL002804	LOCAAEL006582,LOCAAEL002804,
GO:0044432	endoplasmic reticulum part	2 of 170 in the list	30 of 4191 in the genome	1	AAEL006582,AAEL002804	LOCAAEL006582,LOCAAEL002804,
GO:0043234	protein complex	21 of 170 in the list	469 of 4191 in the genome	1	AAEL017280,AAEL011019,AAEL001058,AAEL013390,AAEL008696,AAEL017363,AAEL013614,AAEL008773,AAEL001411,AAEL004717,AAEL005513,AAEL003383,AAEL017391,AAEL012750,AAEL004235,AAEL001582,AAEL012817,AAEL014042,AAEL013896,AAEL013755,AAEL002903	LOCAAEL017280,LOCAAEL011019,LOCAAEL001058,LOCAAEL013390,LOCAAEL008696,LOCAAEL017363,LOCAAEL013614,LOCAAEL008773,LOCAAEL001411,LOCAAEL004717,LOCAAEL005513,LOCAAEL003383,LOCAAEL017391,LOCAAEL012750,LOCAAEL004235,LOCAAEL001582,LOCAAEL012817,LOCAAEL014042,LOCAAEL013896,LOCAAEL013755,LOCAAEL002903,
GO:0044421	extracellular region part	4 of 170 in the list	77 of 4191 in the genome	1	AAEL007551,AAEL008773,AAEL003658,AAEL001574	LOCAAEL007551,LOCAAEL008773,LOCAAEL003658,LOCAAEL001574,
GO:1902494	catalytic complex	3 of 170 in the list	55 of 4191 in the genome	1	AAEL011019,AAEL014042,AAEL017363	LOCAAEL011019,LOCAAEL014042,LOCAAEL017363,
GO:0031224	intrinsic component of membrane	41 of 170 in the list	971 of 4191 in the genome	1	AAEL007197,AAEL001603,AAEL010210,AAEL005734,AAEL017438,AAEL008902,AAEL003145,AAEL014637,AAEL006711,AAEL006582,AAEL017231,AAEL013128,AAEL008928,AAEL018685,AAEL008564,AAEL002317,AAEL011248,AAEL009022,AAEL018697,AAEL013630,AAEL005082,AAEL003314,AAEL010017,AAEL005861,AAEL004981,AAEL018662,AAEL017462,AAEL012832,AAEL014273,AAEL005423,AAEL018664,AAEL010348,AAEL005561,AAEL007613,AAEL002735,AAEL001853,AAE…	LOCAAEL007197,LOCAAEL001603,LOCAAEL010210,LOCAAEL005734,LOCAAEL017438,LOCAAEL008902,LOCAAEL003145,LOCAAEL014637,LOCAAEL006711,LOCAAEL006582,LOCAAEL017231,LOCAAEL013128,LOCAAEL008928,LOCAAEL018685,LOCAAEL008564,LOCAAEL002317,LOCAAEL011248,LOCAAEL009022,LOCAAEL018697,LOCAAEL013630,LOCAAEL005082,LOCAAEL003314,LOCAAEL010017,LOCAAEL005861,LOCAAEL004981,LOCAAEL018662,LOCAAEL017462,LOCAAEL012832,LOCAAEL…
GO:0016023	cytoplasmic membrane-bounded vesicle	3 of 170 in the list	59 of 4191 in the genome	1	AAEL009317,AAEL013614,AAEL001273	LOCAAEL009317,LOCAAEL013614,LOCAAEL001273,
GO:0031988	membrane-bounded vesicle	3 of 170 in the list	59 of 4191 in the genome	1	AAEL009317,AAEL013614,AAEL001273	LOCAAEL009317,LOCAAEL013614,LOCAAEL001273,
GO:0005887	integral component of plasma membrane	2 of 170 in the list	37 of 4191 in the genome	1	AAEL005423,AAEL001603	LOCAAEL005423,LOCAAEL001603,
GO:0031226	intrinsic component of plasma membrane	2 of 170 in the list	37 of 4191 in the genome	1	AAEL005423,AAEL001603	LOCAAEL005423,LOCAAEL001603,
GO:0005576	extracellular region	4 of 170 in the list	85 of 4191 in the genome	1	AAEL007551,AAEL008773,AAEL003658,AAEL001574	LOCAAEL007551,LOCAAEL008773,LOCAAEL003658,LOCAAEL001574,
GO:0005783	endoplasmic reticulum	2 of 170 in the list	38 of 4191 in the genome	1	AAEL006582,AAEL002804	LOCAAEL006582,LOCAAEL002804,
GO:0030135	coated vesicle	2 of 170 in the list	38 of 4191 in the genome	1	AAEL013614,AAEL001273	LOCAAEL013614,LOCAAEL001273,
GO:0031410	cytoplasmic vesicle	3 of 170 in the list	62 of 4191 in the genome	1	AAEL009317,AAEL013614,AAEL001273	LOCAAEL009317,LOCAAEL013614,LOCAAEL001273,
GO:0005794	Golgi apparatus	2 of 170 in the list	40 of 4191 in the genome	1	AAEL009317,AAEL013614	LOCAAEL009317,LOCAAEL013614,
GO:0044431	Golgi apparatus part	2 of 170 in the list	40 of 4191 in the genome	1	AAEL009317,AAEL013614	LOCAAEL009317,LOCAAEL013614,
GO:0031982	vesicle	3 of 170 in the list	70 of 4191 in the genome	1	AAEL009317,AAEL013614,AAEL001273	LOCAAEL009317,LOCAAEL013614,LOCAAEL001273,
GO:0005634	nucleus	9 of 170 in the list	228 of 4191 in the genome	1	AAEL017280,AAEL002879,AAEL003882,AAEL002382,AAEL017363,AAEL006876,AAEL011657,AAEL012621,AAEL013293	LOCAAEL017280,LOCAAEL002879,LOCAAEL003882,LOCAAEL002382,LOCAAEL017363,LOCAAEL006876,LOCAAEL011657,LOCAAEL012621,LOCAAEL013293,
GO:0005654	nucleoplasm	2 of 170 in the list	51 of 4191 in the genome	1	AAEL017363,AAEL012621	LOCAAEL017363,LOCAAEL012621,
GO:0044451	nucleoplasm part	2 of 170 in the list	51 of 4191 in the genome	1	AAEL017363,AAEL012621	LOCAAEL017363,LOCAAEL012621,
GO:0016021	integral component of membrane	4 of 170 in the list	108 of 4191 in the genome	1	AAEL009022,AAEL005423,AAEL001603,AAEL013873	LOCAAEL009022,LOCAAEL005423,LOCAAEL001603,LOCAAEL013873,
GO:0044444	cytoplasmic part	24 of 170 in the list	637 of 4191 in the genome	1	AAEL011065,AAEL018680,AAEL004453,AAEL009646,AAEL009377,AAEL009317,AAEL013614,AAEL001411,AAEL007915,AAEL002804,AAEL006730,AAEL006582,AAEL011061,AAEL001273,AAEL005845,AAEL001389,AAEL004875,AAEL004913,AAEL001853,AAEL011517,AAEL017530,AAEL006649,AAEL014194,AAEL007888	LOCAAEL011065,LOCAAEL018680,LOCAAEL004453,LOCAAEL009646,LOCAAEL009377,LOCAAEL009317,LOCAAEL013614,LOCAAEL001411,LOCAAEL007915,LOCAAEL002804,LOCAAEL006730,LOCAAEL006582,LOCAAEL011061,LOCAAEL001273,LOCAAEL005845,LOCAAEL001389,LOCAAEL004875,LOCAAEL004913,LOCAAEL001853,LOCAAEL011517,LOCAAEL017530,LOCAAEL006649,LOCAAEL014194,LOCAAEL007888,
GO:0044428	nuclear part	8 of 170 in the list	224 of 4191 in the genome	1	AAEL017280,AAEL002879,AAEL003882,AAEL017363,AAEL011657,AAEL006876,AAEL012621,AAEL013293	LOCAAEL017280,LOCAAEL002879,LOCAAEL003882,LOCAAEL017363,LOCAAEL011657,LOCAAEL006876,LOCAAEL012621,LOCAAEL013293,
GO:0005681	spliceosomal complex	3 of 170 in the list	89 of 4191 in the genome	1	AAEL002879,AAEL006876,AAEL012621	LOCAAEL002879,LOCAAEL006876,LOCAAEL012621,
GO:0005737	cytoplasm	24 of 170 in the list	651 of 4191 in the genome	1	AAEL011065,AAEL018680,AAEL004453,AAEL009646,AAEL009377,AAEL009317,AAEL013614,AAEL001411,AAEL007915,AAEL002804,AAEL006730,AAEL006582,AAEL011061,AAEL001273,AAEL005845,AAEL001389,AAEL004875,AAEL004913,AAEL001853,AAEL011517,AAEL017530,AAEL006649,AAEL014194,AAEL007888	LOCAAEL011065,LOCAAEL018680,LOCAAEL004453,LOCAAEL009646,LOCAAEL009377,LOCAAEL009317,LOCAAEL013614,LOCAAEL001411,LOCAAEL007915,LOCAAEL002804,LOCAAEL006730,LOCAAEL006582,LOCAAEL011061,LOCAAEL001273,LOCAAEL005845,LOCAAEL001389,LOCAAEL004875,LOCAAEL004913,LOCAAEL001853,LOCAAEL011517,LOCAAEL017530,LOCAAEL006649,LOCAAEL014194,LOCAAEL007888,
GO:0005694	chromosome	4 of 170 in the list	138 of 4191 in the genome	1	AAEL004865,AAEL011380,AAEL013390,AAEL001165	LOCAAEL004865,LOCAAEL011380,LOCAAEL013390,LOCAAEL001165,
GO:0032991	macromolecular complex	29 of 170 in the list	837 of 4191 in the genome	1	AAEL017280,AAEL011019,AAEL004453,AAEL001058,AAEL018120,AAEL013390,AAEL011587,AAEL008696,AAEL017363,AAEL006876,AAEL013614,AAEL008773,AAEL001411,AAEL004717,AAEL004263,AAEL005513,AAEL007915,AAEL012621,AAEL017391,AAEL003383,AAEL002879,AAEL012750,AAEL004235,AAEL001582,AAEL012817,AAEL014042,AAEL013896,AAEL013755,AAEL002903	LOCAAEL017280,LOCAAEL011019,LOCAAEL004453,LOCAAEL001058,LOCAAEL018120,LOCAAEL013390,LOCAAEL011587,LOCAAEL008696,LOCAAEL017363,LOCAAEL006876,LOCAAEL013614,LOCAAEL008773,LOCAAEL001411,LOCAAEL004717,LOCAAEL004263,LOCAAEL005513,LOCAAEL007915,LOCAAEL012621,LOCAAEL017391,LOCAAEL003383,LOCAAEL002879,LOCAAEL012750,LOCAAEL004235,LOCAAEL001582,LOCAAEL012817,LOCAAEL014042,LOCAAEL013896,LOCAAEL013755,LOCAAEL…
GO:0031981	nuclear lumen	2 of 170 in the list	102 of 4191 in the genome	1	AAEL017363,AAEL012621	LOCAAEL017363,LOCAAEL012621,
GO:0043233	organelle lumen	2 of 170 in the list	110 of 4191 in the genome	1	AAEL017363,AAEL012621	LOCAAEL017363,LOCAAEL012621,
GO:0070013	intracellular organelle lumen	2 of 170 in the list	110 of 4191 in the genome	1	AAEL017363,AAEL012621	LOCAAEL017363,LOCAAEL012621,
GO:0044427	chromosomal part	2 of 170 in the list	112 of 4191 in the genome	1	AAEL013390,AAEL001165	LOCAAEL013390,LOCAAEL001165,
GO:0031974	membrane-enclosed lumen	2 of 170 in the list	115 of 4191 in the genome	1	AAEL017363,AAEL012621	LOCAAEL017363,LOCAAEL012621,
GO:0005739	mitochondrion	2 of 170 in the list	123 of 4191 in the genome	1	AAEL018680,AAEL001853	LOCAAEL018680,LOCAAEL001853,
GO:0030529	ribonucleoprotein complex	6 of 170 in the list	312 of 4191 in the genome	1	AAEL002879,AAEL006876,AAEL004453,AAEL018120,AAEL011587,AAEL012621	LOCAAEL002879,LOCAAEL006876,LOCAAEL004453,LOCAAEL018120,LOCAAEL011587,LOCAAEL012621,

## Sheet: molecular functions
GO:0004672	protein kinase activity	29 of 238 in the list	242 of 6749 in the genome	6.4e-07	AAEL018290,AAEL011578,AAEL000589,AAEL018120,AAEL007949,AAEL013390,AAEL004351,AAEL008078,AAEL008634,AAEL007662,AAEL013057,AAEL005425,AAEL017546,AAEL014329,AAEL003731,AAEL006730,AAEL018059,AAEL004412,AAEL006868,AAEL018039,AAEL002317,AAEL002471,AAEL014114,AAEL013729,AAEL013755,AAEL001549,AAEL009402,AAEL018161,AAEL010021	LOCAAEL018290,LOCAAEL011578,LOCAAEL000589,LOCAAEL018120,LOCAAEL007949,LOCAAEL013390,LOCAAEL004351,LOCAAEL008078,LOCAAEL008634,LOCAAEL007662,LOCAAEL013057,LOCAAEL005425,LOCAAEL017546,LOCAAEL014329,LOCAAEL003731,LOCAAEL006730,LOCAAEL018059,LOCAAEL004412,LOCAAEL006868,LOCAAEL018039,LOCAAEL002317,LOCAAEL002471,LOCAAEL014114,LOCAAEL013729,LOCAAEL013755,LOCAAEL001549,LOCAAEL009402,LOCAAEL018161,LOCAAEL…
GO:1901363	heterocyclic compound binding	97 of 238 in the list	1658 of 6749 in the genome	1.99e-06	AAEL018290,AAEL000682,AAEL011578,AAEL001440,AAEL013390,AAEL010403,AAEL014768,AAEL017363,AAEL008078,AAEL008902,AAEL018321,AAEL014636,AAEL008738,AAEL014261,AAEL006730,AAEL006582,AAEL002381,AAEL002879,AAEL011168,AAEL008832,AAEL006868,AAEL017515,AAEL018039,AAEL002317,AAEL010018,AAEL010318,AAEL002499,AAEL004913,AAEL013896,AAEL003989,AAEL006664,AAEL010021,AAEL003845,AAEL005231,AAEL018120,AAEL007949,AAE…	LOCAAEL018290,LOCAAEL000682,LOCAAEL011578,LOCAAEL001440,LOCAAEL013390,LOCAAEL010403,LOCAAEL014768,LOCAAEL017363,LOCAAEL008078,LOCAAEL008902,LOCAAEL018321,LOCAAEL014636,LOCAAEL008738,LOCAAEL014261,LOCAAEL006730,LOCAAEL006582,LOCAAEL002381,LOCAAEL002879,LOCAAEL011168,LOCAAEL008832,LOCAAEL006868,LOCAAEL017515,LOCAAEL018039,LOCAAEL002317,LOCAAEL010018,LOCAAEL010318,LOCAAEL002499,LOCAAEL004913,LOCAAEL…
GO:0016773	phosphotransferase activity, alcohol group as acceptor	29 of 238 in the list	257 of 6749 in the genome	2.55e-06	AAEL018290,AAEL011578,AAEL000589,AAEL018120,AAEL007949,AAEL013390,AAEL004351,AAEL008078,AAEL008634,AAEL007662,AAEL013057,AAEL005425,AAEL017546,AAEL014329,AAEL003731,AAEL006730,AAEL018059,AAEL004412,AAEL006868,AAEL018039,AAEL002317,AAEL002471,AAEL014114,AAEL013729,AAEL013755,AAEL001549,AAEL009402,AAEL018161,AAEL010021	LOCAAEL018290,LOCAAEL011578,LOCAAEL000589,LOCAAEL018120,LOCAAEL007949,LOCAAEL013390,LOCAAEL004351,LOCAAEL008078,LOCAAEL008634,LOCAAEL007662,LOCAAEL013057,LOCAAEL005425,LOCAAEL017546,LOCAAEL014329,LOCAAEL003731,LOCAAEL006730,LOCAAEL018059,LOCAAEL004412,LOCAAEL006868,LOCAAEL018039,LOCAAEL002317,LOCAAEL002471,LOCAAEL014114,LOCAAEL013729,LOCAAEL013755,LOCAAEL001549,LOCAAEL009402,LOCAAEL018161,LOCAAEL…
GO:0097159	organic cyclic compound binding	97 of 238 in the list	1668 of 6749 in the genome	2.76e-06	AAEL018290,AAEL000682,AAEL011578,AAEL001440,AAEL013390,AAEL010403,AAEL014768,AAEL017363,AAEL008078,AAEL008902,AAEL018321,AAEL014636,AAEL008738,AAEL014261,AAEL006730,AAEL006582,AAEL002381,AAEL002879,AAEL011168,AAEL008832,AAEL006868,AAEL017515,AAEL018039,AAEL002317,AAEL010018,AAEL010318,AAEL002499,AAEL004913,AAEL013896,AAEL003989,AAEL006664,AAEL010021,AAEL003845,AAEL005231,AAEL018120,AAEL007949,AAE…	LOCAAEL018290,LOCAAEL000682,LOCAAEL011578,LOCAAEL001440,LOCAAEL013390,LOCAAEL010403,LOCAAEL014768,LOCAAEL017363,LOCAAEL008078,LOCAAEL008902,LOCAAEL018321,LOCAAEL014636,LOCAAEL008738,LOCAAEL014261,LOCAAEL006730,LOCAAEL006582,LOCAAEL002381,LOCAAEL002879,LOCAAEL011168,LOCAAEL008832,LOCAAEL006868,LOCAAEL017515,LOCAAEL018039,LOCAAEL002317,LOCAAEL010018,LOCAAEL010318,LOCAAEL002499,LOCAAEL004913,LOCAAEL…
GO:0016301	kinase activity	32 of 238 in the list	326 of 6749 in the genome	1.28e-05	AAEL018290,AAEL011578,AAEL013050,AAEL000589,AAEL018120,AAEL007949,AAEL013390,AAEL004351,AAEL008078,AAEL008634,AAEL007662,AAEL013057,AAEL005425,AAEL017546,AAEL014329,AAEL003731,AAEL006730,AAEL018059,AAEL004412,AAEL006868,AAEL018039,AAEL002317,AAEL002471,AAEL014114,AAEL013729,AAEL009294,AAEL013755,AAEL001549,AAEL009402,AAEL002903,AAEL018161,AAEL010021	LOCAAEL018290,LOCAAEL011578,LOCAAEL013050,LOCAAEL000589,LOCAAEL018120,LOCAAEL007949,LOCAAEL013390,LOCAAEL004351,LOCAAEL008078,LOCAAEL008634,LOCAAEL007662,LOCAAEL013057,LOCAAEL005425,LOCAAEL017546,LOCAAEL014329,LOCAAEL003731,LOCAAEL006730,LOCAAEL018059,LOCAAEL004412,LOCAAEL006868,LOCAAEL018039,LOCAAEL002317,LOCAAEL002471,LOCAAEL014114,LOCAAEL013729,LOCAAEL009294,LOCAAEL013755,LOCAAEL001549,LOCAAEL…
GO:0005488	binding	170 of 238 in the list	3946 of 6749 in the genome	0.0022	AAEL011065,AAEL011495,AAEL000682,AAEL001440,AAEL012967,AAEL003343,AAEL013390,AAEL006222,AAEL014768,AAEL008078,AAEL008902,AAEL008738,AAEL013105,AAEL014261,AAEL006582,AAEL018685,AAEL018039,AAEL010018,AAEL010318,AAEL002499,AAEL013074,AAEL013896,AAEL006664,AAEL007888,AAEL005231,AAEL010606,AAEL007949,AAEL008358,AAEL000328,AAEL009377,AAEL007662,AAEL008773,AAEL014494,AAEL012621,AAEL001165,AAEL003731,AAE…	LOCAAEL011065,LOCAAEL011495,LOCAAEL000682,LOCAAEL001440,LOCAAEL012967,LOCAAEL003343,LOCAAEL013390,LOCAAEL006222,LOCAAEL014768,LOCAAEL008078,LOCAAEL008902,LOCAAEL008738,LOCAAEL013105,LOCAAEL014261,LOCAAEL006582,LOCAAEL018685,LOCAAEL018039,LOCAAEL010018,LOCAAEL010318,LOCAAEL002499,LOCAAEL013074,LOCAAEL013896,LOCAAEL006664,LOCAAEL007888,LOCAAEL005231,LOCAAEL010606,LOCAAEL007949,LOCAAEL008358,LOCAAEL…
GO:0016772	transferase activity, transferring phosphorus-containing groups	37 of 238 in the list	513 of 6749 in the genome	0.00243	AAEL018290,AAEL011578,AAEL013050,AAEL000589,AAEL013390,AAEL004351,AAEL017363,AAEL008078,AAEL008634,AAEL013057,AAEL005425,AAEL018246,AAEL006730,AAEL018059,AAEL004412,AAEL006868,AAEL018039,AAEL002317,AAEL006436,AAEL001549,AAEL009402,AAEL010021,AAEL007949,AAEL018120,AAEL018313,AAEL007662,AAEL017546,AAEL014329,AAEL003731,AAEL014114,AAEL013065,AAEL002471,AAEL013729,AAEL009294,AAEL013755,AAEL002903,AAE…	LOCAAEL018290,LOCAAEL011578,LOCAAEL013050,LOCAAEL000589,LOCAAEL013390,LOCAAEL004351,LOCAAEL017363,LOCAAEL008078,LOCAAEL008634,LOCAAEL013057,LOCAAEL005425,LOCAAEL018246,LOCAAEL006730,LOCAAEL018059,LOCAAEL004412,LOCAAEL006868,LOCAAEL018039,LOCAAEL002317,LOCAAEL006436,LOCAAEL001549,LOCAAEL009402,LOCAAEL010021,LOCAAEL007949,LOCAAEL018120,LOCAAEL018313,LOCAAEL007662,LOCAAEL017546,LOCAAEL014329,LOCAAEL…
GO:0000166	nucleotide binding	56 of 238 in the list	963 of 6749 in the genome	0.00891	AAEL018290,AAEL001616,AAEL011578,AAEL004453,AAEL000589,AAEL001440,AAEL013390,AAEL010403,AAEL004351,AAEL014768,AAEL008078,AAEL008902,AAEL018321,AAEL008634,AAEL014636,AAEL013057,AAEL008738,AAEL006730,AAEL006582,AAEL018059,AAEL004412,AAEL011168,AAEL006868,AAEL018039,AAEL002317,AAEL012614,AAEL004913,AAEL001549,AAEL003989,AAEL009402,AAEL014506,AAEL010021,AAEL002155,AAEL018120,AAEL007949,AAEL004981,AAE…	LOCAAEL018290,LOCAAEL001616,LOCAAEL011578,LOCAAEL004453,LOCAAEL000589,LOCAAEL001440,LOCAAEL013390,LOCAAEL010403,LOCAAEL004351,LOCAAEL014768,LOCAAEL008078,LOCAAEL008902,LOCAAEL018321,LOCAAEL008634,LOCAAEL014636,LOCAAEL013057,LOCAAEL008738,LOCAAEL006730,LOCAAEL006582,LOCAAEL018059,LOCAAEL004412,LOCAAEL011168,LOCAAEL006868,LOCAAEL018039,LOCAAEL002317,LOCAAEL012614,LOCAAEL004913,LOCAAEL001549,LOCAAEL…
GO:1901265	nucleoside phosphate binding	56 of 238 in the list	963 of 6749 in the genome	0.00891	AAEL018290,AAEL001616,AAEL011578,AAEL004453,AAEL000589,AAEL001440,AAEL013390,AAEL010403,AAEL004351,AAEL014768,AAEL008078,AAEL008902,AAEL018321,AAEL008634,AAEL014636,AAEL013057,AAEL008738,AAEL006730,AAEL006582,AAEL018059,AAEL004412,AAEL011168,AAEL006868,AAEL018039,AAEL002317,AAEL012614,AAEL004913,AAEL001549,AAEL003989,AAEL009402,AAEL014506,AAEL010021,AAEL002155,AAEL018120,AAEL007949,AAEL004981,AAE…	LOCAAEL018290,LOCAAEL001616,LOCAAEL011578,LOCAAEL004453,LOCAAEL000589,LOCAAEL001440,LOCAAEL013390,LOCAAEL010403,LOCAAEL004351,LOCAAEL014768,LOCAAEL008078,LOCAAEL008902,LOCAAEL018321,LOCAAEL008634,LOCAAEL014636,LOCAAEL013057,LOCAAEL008738,LOCAAEL006730,LOCAAEL006582,LOCAAEL018059,LOCAAEL004412,LOCAAEL011168,LOCAAEL006868,LOCAAEL018039,LOCAAEL002317,LOCAAEL012614,LOCAAEL004913,LOCAAEL001549,LOCAAEL…
GO:0008092	cytoskeletal protein binding	13 of 238 in the list	105 of 6749 in the genome	0.00944	AAEL003383,AAEL001582,AAEL006242,AAEL001574,AAEL008358,AAEL006222,AAEL005845,AAEL003373,AAEL001411,AAEL013074,AAEL007915,AAEL014194,AAEL007888	LOCAAEL003383,LOCAAEL001582,LOCAAEL006242,LOCAAEL001574,LOCAAEL008358,LOCAAEL006222,LOCAAEL005845,LOCAAEL003373,LOCAAEL001411,LOCAAEL013074,LOCAAEL007915,LOCAAEL014194,LOCAAEL007888,
GO:0005515	protein binding	33 of 238 in the list	464 of 6749 in the genome	0.00957	AAEL006242,AAEL003592,AAEL006222,AAEL018059,AAEL005077,AAEL006868,AAEL002317,AAEL007444,AAEL006436,AAEL009645,AAEL003609,AAEL013074,AAEL003989,AAEL007888,AAEL010606,AAEL008358,AAEL001411,AAEL008773,AAEL003373,AAEL007915,AAEL014273,AAEL003731,AAEL003383,AAEL017391,AAEL001896,AAEL001582,AAEL001574,AAEL005845,AAEL013755,AAEL004936,AAEL013873,AAEL011380,AAEL014194	LOCAAEL006242,LOCAAEL003592,LOCAAEL006222,LOCAAEL018059,LOCAAEL005077,LOCAAEL006868,LOCAAEL002317,LOCAAEL007444,LOCAAEL006436,LOCAAEL009645,LOCAAEL003609,LOCAAEL013074,LOCAAEL003989,LOCAAEL007888,LOCAAEL010606,LOCAAEL008358,LOCAAEL001411,LOCAAEL008773,LOCAAEL003373,LOCAAEL007915,LOCAAEL014273,LOCAAEL003731,LOCAAEL003383,LOCAAEL017391,LOCAAEL001896,LOCAAEL001582,LOCAAEL001574,LOCAAEL005845,LOCAAEL…
GO:0032553	ribonucleotide binding	52 of 238 in the list	889 of 6749 in the genome	0.01498	AAEL018290,AAEL001616,AAEL011578,AAEL004453,AAEL000589,AAEL001440,AAEL013390,AAEL010403,AAEL004351,AAEL008078,AAEL008902,AAEL018321,AAEL008634,AAEL014636,AAEL013057,AAEL008738,AAEL006730,AAEL006582,AAEL018059,AAEL011168,AAEL006868,AAEL018039,AAEL002317,AAEL004913,AAEL001549,AAEL003989,AAEL009402,AAEL014506,AAEL010021,AAEL002155,AAEL018120,AAEL007949,AAEL004981,AAEL009377,AAEL009317,AAEL007662,AAE…	LOCAAEL018290,LOCAAEL001616,LOCAAEL011578,LOCAAEL004453,LOCAAEL000589,LOCAAEL001440,LOCAAEL013390,LOCAAEL010403,LOCAAEL004351,LOCAAEL008078,LOCAAEL008902,LOCAAEL018321,LOCAAEL008634,LOCAAEL014636,LOCAAEL013057,LOCAAEL008738,LOCAAEL006730,LOCAAEL006582,LOCAAEL018059,LOCAAEL011168,LOCAAEL006868,LOCAAEL018039,LOCAAEL002317,LOCAAEL004913,LOCAAEL001549,LOCAAEL003989,LOCAAEL009402,LOCAAEL014506,LOCAAEL…
GO:0032555	purine ribonucleotide binding	52 of 238 in the list	889 of 6749 in the genome	0.01498	AAEL018290,AAEL001616,AAEL011578,AAEL004453,AAEL000589,AAEL001440,AAEL013390,AAEL010403,AAEL004351,AAEL008078,AAEL008902,AAEL018321,AAEL008634,AAEL014636,AAEL013057,AAEL008738,AAEL006730,AAEL006582,AAEL018059,AAEL011168,AAEL006868,AAEL018039,AAEL002317,AAEL004913,AAEL001549,AAEL003989,AAEL009402,AAEL014506,AAEL010021,AAEL002155,AAEL018120,AAEL007949,AAEL004981,AAEL009377,AAEL009317,AAEL007662,AAE…	LOCAAEL018290,LOCAAEL001616,LOCAAEL011578,LOCAAEL004453,LOCAAEL000589,LOCAAEL001440,LOCAAEL013390,LOCAAEL010403,LOCAAEL004351,LOCAAEL008078,LOCAAEL008902,LOCAAEL018321,LOCAAEL008634,LOCAAEL014636,LOCAAEL013057,LOCAAEL008738,LOCAAEL006730,LOCAAEL006582,LOCAAEL018059,LOCAAEL011168,LOCAAEL006868,LOCAAEL018039,LOCAAEL002317,LOCAAEL004913,LOCAAEL001549,LOCAAEL003989,LOCAAEL009402,LOCAAEL014506,LOCAAEL…
GO:0017076	purine nucleotide binding	52 of 238 in the list	890 of 6749 in the genome	0.01542	AAEL018290,AAEL001616,AAEL011578,AAEL004453,AAEL000589,AAEL001440,AAEL013390,AAEL010403,AAEL004351,AAEL008078,AAEL008902,AAEL018321,AAEL008634,AAEL014636,AAEL013057,AAEL008738,AAEL006730,AAEL006582,AAEL018059,AAEL011168,AAEL006868,AAEL018039,AAEL002317,AAEL004913,AAEL001549,AAEL003989,AAEL009402,AAEL014506,AAEL010021,AAEL002155,AAEL018120,AAEL007949,AAEL004981,AAEL009377,AAEL009317,AAEL007662,AAE…	LOCAAEL018290,LOCAAEL001616,LOCAAEL011578,LOCAAEL004453,LOCAAEL000589,LOCAAEL001440,LOCAAEL013390,LOCAAEL010403,LOCAAEL004351,LOCAAEL008078,LOCAAEL008902,LOCAAEL018321,LOCAAEL008634,LOCAAEL014636,LOCAAEL013057,LOCAAEL008738,LOCAAEL006730,LOCAAEL006582,LOCAAEL018059,LOCAAEL011168,LOCAAEL006868,LOCAAEL018039,LOCAAEL002317,LOCAAEL004913,LOCAAEL001549,LOCAAEL003989,LOCAAEL009402,LOCAAEL014506,LOCAAEL…
GO:0005088	Ras guanyl-nucleotide exchange factor activity	6 of 238 in the list	24 of 6749 in the genome	0.01836	AAEL001384,AAEL011065,AAEL011061,AAEL001393,AAEL001165,AAEL001509	LOCAAEL001384,LOCAAEL011065,LOCAAEL011061,LOCAAEL001393,LOCAAEL001165,LOCAAEL001509,
GO:0036094	small molecule binding	56 of 238 in the list	995 of 6749 in the genome	0.0219	AAEL018290,AAEL001616,AAEL011578,AAEL004453,AAEL000589,AAEL001440,AAEL013390,AAEL010403,AAEL004351,AAEL014768,AAEL008078,AAEL008902,AAEL018321,AAEL008634,AAEL014636,AAEL013057,AAEL008738,AAEL006730,AAEL006582,AAEL018059,AAEL004412,AAEL011168,AAEL006868,AAEL018039,AAEL002317,AAEL012614,AAEL004913,AAEL001549,AAEL003989,AAEL009402,AAEL014506,AAEL010021,AAEL002155,AAEL018120,AAEL007949,AAEL004981,AAE…	LOCAAEL018290,LOCAAEL001616,LOCAAEL011578,LOCAAEL004453,LOCAAEL000589,LOCAAEL001440,LOCAAEL013390,LOCAAEL010403,LOCAAEL004351,LOCAAEL014768,LOCAAEL008078,LOCAAEL008902,LOCAAEL018321,LOCAAEL008634,LOCAAEL014636,LOCAAEL013057,LOCAAEL008738,LOCAAEL006730,LOCAAEL006582,LOCAAEL018059,LOCAAEL004412,LOCAAEL011168,LOCAAEL006868,LOCAAEL018039,LOCAAEL002317,LOCAAEL012614,LOCAAEL004913,LOCAAEL001549,LOCAAEL…
GO:0097367	carbohydrate derivative binding	52 of 238 in the list	903 of 6749 in the genome	0.02243	AAEL018290,AAEL001616,AAEL011578,AAEL004453,AAEL000589,AAEL001440,AAEL013390,AAEL010403,AAEL004351,AAEL008078,AAEL008902,AAEL018321,AAEL008634,AAEL014636,AAEL013057,AAEL008738,AAEL006730,AAEL006582,AAEL018059,AAEL011168,AAEL006868,AAEL018039,AAEL002317,AAEL004913,AAEL001549,AAEL003989,AAEL009402,AAEL014506,AAEL010021,AAEL002155,AAEL018120,AAEL007949,AAEL004981,AAEL009377,AAEL009317,AAEL007662,AAE…	LOCAAEL018290,LOCAAEL001616,LOCAAEL011578,LOCAAEL004453,LOCAAEL000589,LOCAAEL001440,LOCAAEL013390,LOCAAEL010403,LOCAAEL004351,LOCAAEL008078,LOCAAEL008902,LOCAAEL018321,LOCAAEL008634,LOCAAEL014636,LOCAAEL013057,LOCAAEL008738,LOCAAEL006730,LOCAAEL006582,LOCAAEL018059,LOCAAEL011168,LOCAAEL006868,LOCAAEL018039,LOCAAEL002317,LOCAAEL004913,LOCAAEL001549,LOCAAEL003989,LOCAAEL009402,LOCAAEL014506,LOCAAEL…
GO:0005085	guanyl-nucleotide exchange factor activity	6 of 238 in the list	26 of 6749 in the genome	0.02961	AAEL001384,AAEL011065,AAEL011061,AAEL001393,AAEL001165,AAEL001509	LOCAAEL001384,LOCAAEL011065,LOCAAEL011061,LOCAAEL001393,LOCAAEL001165,LOCAAEL001509,
GO:0004674	protein serine/threonine kinase activity	9 of 238 in the list	68 of 6749 in the genome	0.0749	AAEL006730,AAEL004412,AAEL006868,AAEL011578,AAEL018120,AAEL008634,AAEL013755,AAEL009402,AAEL018161	LOCAAEL006730,LOCAAEL004412,LOCAAEL006868,LOCAAEL011578,LOCAAEL018120,LOCAAEL008634,LOCAAEL013755,LOCAAEL009402,LOCAAEL018161,
GO:0032559	adenyl ribonucleotide binding	43 of 238 in the list	743 of 6749 in the genome	0.08268	AAEL018290,AAEL001616,AAEL011578,AAEL004453,AAEL000589,AAEL001440,AAEL013390,AAEL004351,AAEL008078,AAEL008902,AAEL018321,AAEL008634,AAEL013057,AAEL008738,AAEL006730,AAEL006582,AAEL018059,AAEL006868,AAEL018039,AAEL002317,AAEL001549,AAEL009402,AAEL014506,AAEL010021,AAEL018120,AAEL007949,AAEL004981,AAEL009377,AAEL007662,AAEL001411,AAEL017546,AAEL014494,AAEL014084,AAEL003731,AAEL003383,AAEL004235,AAE…	LOCAAEL018290,LOCAAEL001616,LOCAAEL011578,LOCAAEL004453,LOCAAEL000589,LOCAAEL001440,LOCAAEL013390,LOCAAEL004351,LOCAAEL008078,LOCAAEL008902,LOCAAEL018321,LOCAAEL008634,LOCAAEL013057,LOCAAEL008738,LOCAAEL006730,LOCAAEL006582,LOCAAEL018059,LOCAAEL006868,LOCAAEL018039,LOCAAEL002317,LOCAAEL001549,LOCAAEL009402,LOCAAEL014506,LOCAAEL010021,LOCAAEL018120,LOCAAEL007949,LOCAAEL004981,LOCAAEL009377,LOCAAEL…
GO:0030554	adenyl nucleotide binding	43 of 238 in the list	744 of 6749 in the genome	0.08504	AAEL018290,AAEL001616,AAEL011578,AAEL004453,AAEL000589,AAEL001440,AAEL013390,AAEL004351,AAEL008078,AAEL008902,AAEL018321,AAEL008634,AAEL013057,AAEL008738,AAEL006730,AAEL006582,AAEL018059,AAEL006868,AAEL018039,AAEL002317,AAEL001549,AAEL009402,AAEL014506,AAEL010021,AAEL018120,AAEL007949,AAEL004981,AAEL009377,AAEL007662,AAEL001411,AAEL017546,AAEL014494,AAEL014084,AAEL003731,AAEL003383,AAEL004235,AAE…	LOCAAEL018290,LOCAAEL001616,LOCAAEL011578,LOCAAEL004453,LOCAAEL000589,LOCAAEL001440,LOCAAEL013390,LOCAAEL004351,LOCAAEL008078,LOCAAEL008902,LOCAAEL018321,LOCAAEL008634,LOCAAEL013057,LOCAAEL008738,LOCAAEL006730,LOCAAEL006582,LOCAAEL018059,LOCAAEL006868,LOCAAEL018039,LOCAAEL002317,LOCAAEL001549,LOCAAEL009402,LOCAAEL014506,LOCAAEL010021,LOCAAEL018120,LOCAAEL007949,LOCAAEL004981,LOCAAEL009377,LOCAAEL…
GO:0003713	transcription coactivator activity	2 of 238 in the list	2 of 6749 in the genome	0.15977	AAEL017391,AAEL002382	LOCAAEL017391,LOCAAEL002382,
GO:0008138	protein tyrosine/serine/threonine phosphatase activity	2 of 238 in the list	2 of 6749 in the genome	0.15977	AAEL018174,AAEL010411	LOCAAEL018174,LOCAAEL010411,
GO:0030695	GTPase regulator activity	7 of 238 in the list	58 of 6749 in the genome	0.51947	AAEL006730,AAEL013729,AAEL000906,AAEL000093,AAEL005643,AAEL004129,AAEL001277	LOCAAEL006730,LOCAAEL013729,LOCAAEL000906,LOCAAEL000093,LOCAAEL005643,LOCAAEL004129,LOCAAEL001277,
GO:0060589	nucleoside-triphosphatase regulator activity	7 of 238 in the list	58 of 6749 in the genome	0.51947	AAEL006730,AAEL013729,AAEL000906,AAEL000093,AAEL005643,AAEL004129,AAEL001277	LOCAAEL006730,LOCAAEL013729,LOCAAEL000906,LOCAAEL000093,LOCAAEL005643,LOCAAEL004129,LOCAAEL001277,
GO:0016740	transferase activity	48 of 238 in the list	951 of 6749 in the genome	0.70995	AAEL018290,AAEL002287,AAEL011578,AAEL013050,AAEL000589,AAEL013390,AAEL014219,AAEL004351,AAEL017363,AAEL008078,AAEL008634,AAEL013057,AAEL013105,AAEL005425,AAEL018246,AAEL006730,AAEL018059,AAEL004412,AAEL006868,AAEL018039,AAEL002317,AAEL006436,AAEL001549,AAEL009402,AAEL010021,AAEL018120,AAEL007949,AAEL018313,AAEL003391,AAEL009377,AAEL007662,AAEL017546,AAEL002804,AAEL014329,AAEL006254,AAEL004221,AAE…	LOCAAEL018290,LOCAAEL002287,LOCAAEL011578,LOCAAEL013050,LOCAAEL000589,LOCAAEL013390,LOCAAEL014219,LOCAAEL004351,LOCAAEL017363,LOCAAEL008078,LOCAAEL008634,LOCAAEL013057,LOCAAEL013105,LOCAAEL005425,LOCAAEL018246,LOCAAEL006730,LOCAAEL018059,LOCAAEL004412,LOCAAEL006868,LOCAAEL018039,LOCAAEL002317,LOCAAEL006436,LOCAAEL001549,LOCAAEL009402,LOCAAEL010021,LOCAAEL018120,LOCAAEL007949,LOCAAEL018313,LOCAAEL…
GO:0003676	nucleic acid binding	42 of 238 in the list	808 of 6749 in the genome	0.74503	AAEL000682,AAEL001440,AAEL009646,AAEL017363,AAEL002787,AAEL014261,AAEL002381,AAEL002879,AAEL008832,AAEL005077,AAEL010488,AAEL017515,AAEL010018,AAEL010318,AAEL002499,AAEL007444,AAEL009645,AAEL013896,AAEL008958,AAEL006664,AAEL017280,AAEL003845,AAEL005231,AAEL007928,AAEL010258,AAEL006876,AAEL018175,AAEL010513,AAEL012621,AAEL001165,AAEL007470,AAEL002230,AAEL002451,AAEL013653,AAEL001375,AAEL012817,AAE…	LOCAAEL000682,LOCAAEL001440,LOCAAEL009646,LOCAAEL017363,LOCAAEL002787,LOCAAEL014261,LOCAAEL002381,LOCAAEL002879,LOCAAEL008832,LOCAAEL005077,LOCAAEL010488,LOCAAEL017515,LOCAAEL010018,LOCAAEL010318,LOCAAEL002499,LOCAAEL007444,LOCAAEL009645,LOCAAEL013896,LOCAAEL008958,LOCAAEL006664,LOCAAEL017280,LOCAAEL003845,LOCAAEL005231,LOCAAEL007928,LOCAAEL010258,LOCAAEL006876,LOCAAEL018175,LOCAAEL010513,LOCAAEL…
GO:0004702	receptor signaling protein serine/threonine kinase activity	3 of 238 in the list	11 of 6749 in the genome	0.74706	AAEL006730,AAEL004412,AAEL008634	LOCAAEL006730,LOCAAEL004412,LOCAAEL008634,
GO:0005057	receptor signaling protein activity	3 of 238 in the list	11 of 6749 in the genome	0.74706	AAEL006730,AAEL004412,AAEL008634	LOCAAEL006730,LOCAAEL004412,LOCAAEL008634,
GO:0004721	phosphoprotein phosphatase activity	7 of 238 in the list	64 of 6749 in the genome	0.89806	AAEL014042,AAEL018174,AAEL004040,AAEL013105,AAEL010411,AAEL014408,AAEL001919	LOCAAEL014042,LOCAAEL018174,LOCAAEL004040,LOCAAEL013105,LOCAAEL010411,LOCAAEL014408,LOCAAEL001919,
GO:0004563	beta-N-acetylhexosaminidase activity	2 of 238 in the list	4 of 6749 in the genome	0.9145	AAEL011517,AAEL017530	LOCAAEL011517,LOCAAEL017530,
GO:0042625	ATPase activity, coupled to transmembrane movement of ions	5 of 238 in the list	38 of 6749 in the genome	1	AAEL006582,AAEL010783,AAEL005561,AAEL004981,AAEL008902	LOCAAEL006582,LOCAAEL010783,LOCAAEL005561,LOCAAEL004981,LOCAAEL008902,
GO:0030234	enzyme regulator activity	11 of 238 in the list	144 of 6749 in the genome	1	AAEL006730,AAEL000906,AAEL005998,AAEL013729,AAEL014042,AAEL000093,AAEL007410,AAEL005643,AAEL004717,AAEL004129,AAEL001277	LOCAAEL006730,LOCAAEL000906,LOCAAEL005998,LOCAAEL013729,LOCAAEL014042,LOCAAEL000093,LOCAAEL007410,LOCAAEL005643,LOCAAEL004717,LOCAAEL004129,LOCAAEL001277,
GO:0016820	hydrolase activity, acting on acid anhydrides, catalyzing transmembrane movement of substances	5 of 238 in the list	41 of 6749 in the genome	1	AAEL006582,AAEL010783,AAEL005561,AAEL004981,AAEL008902	LOCAAEL006582,LOCAAEL010783,LOCAAEL005561,LOCAAEL004981,LOCAAEL008902,
GO:0042626	ATPase activity, coupled to transmembrane movement of substances	5 of 238 in the list	41 of 6749 in the genome	1	AAEL006582,AAEL010783,AAEL005561,AAEL004981,AAEL008902	LOCAAEL006582,LOCAAEL010783,LOCAAEL005561,LOCAAEL004981,LOCAAEL008902,
GO:0043492	ATPase activity, coupled to movement of substances	5 of 238 in the list	41 of 6749 in the genome	1	AAEL006582,AAEL010783,AAEL005561,AAEL004981,AAEL008902	LOCAAEL006582,LOCAAEL010783,LOCAAEL005561,LOCAAEL004981,LOCAAEL008902,
GO:0016763	transferase activity, transferring pentosyl groups	3 of 238 in the list	15 of 6749 in the genome	1	AAEL003391,AAEL014219,AAEL005839	LOCAAEL003391,LOCAAEL014219,LOCAAEL005839,
GO:0015631	tubulin binding	4 of 238 in the list	28 of 6749 in the genome	1	AAEL005845,AAEL001582,AAEL001574,AAEL014194	LOCAAEL005845,LOCAAEL001582,LOCAAEL001574,LOCAAEL014194,
GO:0003779	actin binding	2 of 238 in the list	6 of 6749 in the genome	1	AAEL005845,AAEL003373	LOCAAEL005845,LOCAAEL003373,
GO:0016791	phosphatase activity	9 of 238 in the list	115 of 6749 in the genome	1	AAEL018174,AAEL004040,AAEL010411,AAEL014408,AAEL001919,AAEL014042,AAEL013105,AAEL008930,AAEL000840	LOCAAEL018174,LOCAAEL004040,LOCAAEL010411,LOCAAEL014408,LOCAAEL001919,LOCAAEL014042,LOCAAEL013105,LOCAAEL008930,LOCAAEL000840,
GO:0015929	hexosaminidase activity	2 of 238 in the list	7 of 6749 in the genome	1	AAEL011517,AAEL017530	LOCAAEL011517,LOCAAEL017530,
GO:0004725	protein tyrosine phosphatase activity	2 of 238 in the list	8 of 6749 in the genome	1	AAEL013105,AAEL014408	LOCAAEL013105,LOCAAEL014408,
GO:0019208	phosphatase regulator activity	2 of 238 in the list	8 of 6749 in the genome	1	AAEL014042,AAEL007410	LOCAAEL014042,LOCAAEL007410,
GO:0001071	nucleic acid binding transcription factor activity	14 of 238 in the list	228 of 6749 in the genome	1	AAEL003845,AAEL000682,AAEL008832,AAEL005077,AAEL002451,AAEL010488,AAEL014743,AAEL008696,AAEL002787,AAEL007444,AAEL010565,AAEL009645,AAEL013896,AAEL005513	LOCAAEL003845,LOCAAEL000682,LOCAAEL008832,LOCAAEL005077,LOCAAEL002451,LOCAAEL010488,LOCAAEL014743,LOCAAEL008696,LOCAAEL002787,LOCAAEL007444,LOCAAEL010565,LOCAAEL009645,LOCAAEL013896,LOCAAEL005513,
GO:0042578	phosphoric ester hydrolase activity	10 of 238 in the list	145 of 6749 in the genome	1	AAEL018174,AAEL004040,AAEL010411,AAEL014408,AAEL001919,AAEL003412,AAEL014042,AAEL013105,AAEL008930,AAEL000840	LOCAAEL018174,LOCAAEL004040,LOCAAEL010411,LOCAAEL014408,LOCAAEL001919,LOCAAEL003412,LOCAAEL014042,LOCAAEL013105,LOCAAEL008930,LOCAAEL000840,
GO:0019001	guanyl nucleotide binding	10 of 238 in the list	150 of 6749 in the genome	1	AAEL002155,AAEL011168,AAEL010403,AAEL001574,AAEL009377,AAEL009317,AAEL014636,AAEL004913,AAEL001853,AAEL003989	LOCAAEL002155,LOCAAEL011168,LOCAAEL010403,LOCAAEL001574,LOCAAEL009377,LOCAAEL009317,LOCAAEL014636,LOCAAEL004913,LOCAAEL001853,LOCAAEL003989,
GO:0032561	guanyl ribonucleotide binding	10 of 238 in the list	150 of 6749 in the genome	1	AAEL002155,AAEL011168,AAEL010403,AAEL001574,AAEL009377,AAEL009317,AAEL014636,AAEL004913,AAEL001853,AAEL003989	LOCAAEL002155,LOCAAEL011168,LOCAAEL010403,LOCAAEL001574,LOCAAEL009377,LOCAAEL009317,LOCAAEL014636,LOCAAEL004913,LOCAAEL001853,LOCAAEL003989,
GO:0003712	transcription cofactor activity	3 of 238 in the list	22 of 6749 in the genome	1	AAEL017280,AAEL017391,AAEL002382	LOCAAEL017280,LOCAAEL017391,LOCAAEL002382,
GO:0016817	hydrolase activity, acting on acid anhydrides	23 of 238 in the list	446 of 6749 in the genome	1	AAEL011019,AAEL001616,AAEL010783,AAEL004453,AAEL001440,AAEL004981,AAEL010403,AAEL013997,AAEL009377,AAEL008902,AAEL009317,AAEL018321,AAEL008738,AAEL001411,AAEL014084,AAEL006582,AAEL002230,AAEL004235,AAEL001582,AAEL005561,AAEL001574,AAEL003989,AAEL014506	LOCAAEL011019,LOCAAEL001616,LOCAAEL010783,LOCAAEL004453,LOCAAEL001440,LOCAAEL004981,LOCAAEL010403,LOCAAEL013997,LOCAAEL009377,LOCAAEL008902,LOCAAEL009317,LOCAAEL018321,LOCAAEL008738,LOCAAEL001411,LOCAAEL014084,LOCAAEL006582,LOCAAEL002230,LOCAAEL004235,LOCAAEL001582,LOCAAEL005561,LOCAAEL001574,LOCAAEL003989,LOCAAEL014506,
GO:0017111	nucleoside-triphosphatase activity	21 of 238 in the list	400 of 6749 in the genome	1	AAEL011019,AAEL010783,AAEL004453,AAEL001440,AAEL004981,AAEL010403,AAEL013997,AAEL009377,AAEL008902,AAEL009317,AAEL018321,AAEL008738,AAEL001411,AAEL014084,AAEL006582,AAEL004235,AAEL001582,AAEL005561,AAEL001574,AAEL003989,AAEL014506	LOCAAEL011019,LOCAAEL010783,LOCAAEL004453,LOCAAEL001440,LOCAAEL004981,LOCAAEL010403,LOCAAEL013997,LOCAAEL009377,LOCAAEL008902,LOCAAEL009317,LOCAAEL018321,LOCAAEL008738,LOCAAEL001411,LOCAAEL014084,LOCAAEL006582,LOCAAEL004235,LOCAAEL001582,LOCAAEL005561,LOCAAEL001574,LOCAAEL003989,LOCAAEL014506,
GO:0003677	DNA binding	14 of 238 in the list	242 of 6749 in the genome	1	AAEL003845,AAEL002381,AAEL000682,AAEL008832,AAEL005077,AAEL002451,AAEL010488,AAEL017515,AAEL002787,AAEL007444,AAEL010565,AAEL009645,AAEL011380,AAEL008958	LOCAAEL003845,LOCAAEL002381,LOCAAEL000682,LOCAAEL008832,LOCAAEL005077,LOCAAEL002451,LOCAAEL010488,LOCAAEL017515,LOCAAEL002787,LOCAAEL007444,LOCAAEL010565,LOCAAEL009645,LOCAAEL011380,LOCAAEL008958,
GO:0019829	cation-transporting ATPase activity	3 of 238 in the list	24 of 6749 in the genome	1	AAEL006582,AAEL010783,AAEL005561	LOCAAEL006582,LOCAAEL010783,LOCAAEL005561,
GO:0005083	small GTPase regulator activity	4 of 238 in the list	42 of 6749 in the genome	1	AAEL000906,AAEL000093,AAEL004129,AAEL001277	LOCAAEL000906,LOCAAEL000093,LOCAAEL004129,LOCAAEL001277,
GO:0016462	pyrophosphatase activity	22 of 238 in the list	442 of 6749 in the genome	1	AAEL011019,AAEL001616,AAEL010783,AAEL004453,AAEL001440,AAEL004981,AAEL010403,AAEL013997,AAEL009377,AAEL008902,AAEL009317,AAEL018321,AAEL008738,AAEL001411,AAEL014084,AAEL006582,AAEL004235,AAEL001582,AAEL005561,AAEL001574,AAEL003989,AAEL014506	LOCAAEL011019,LOCAAEL001616,LOCAAEL010783,LOCAAEL004453,LOCAAEL001440,LOCAAEL004981,LOCAAEL010403,LOCAAEL013997,LOCAAEL009377,LOCAAEL008902,LOCAAEL009317,LOCAAEL018321,LOCAAEL008738,LOCAAEL001411,LOCAAEL014084,LOCAAEL006582,LOCAAEL004235,LOCAAEL001582,LOCAAEL005561,LOCAAEL001574,LOCAAEL003989,LOCAAEL014506,
GO:0016818	hydrolase activity, acting on acid anhydrides, in phosphorus-containing anhydrides	22 of 238 in the list	444 of 6749 in the genome	1	AAEL011019,AAEL001616,AAEL010783,AAEL004453,AAEL001440,AAEL004981,AAEL010403,AAEL013997,AAEL009377,AAEL008902,AAEL009317,AAEL018321,AAEL008738,AAEL001411,AAEL014084,AAEL006582,AAEL004235,AAEL001582,AAEL005561,AAEL001574,AAEL003989,AAEL014506	LOCAAEL011019,LOCAAEL001616,LOCAAEL010783,LOCAAEL004453,LOCAAEL001440,LOCAAEL004981,LOCAAEL010403,LOCAAEL013997,LOCAAEL009377,LOCAAEL008902,LOCAAEL009317,LOCAAEL018321,LOCAAEL008738,LOCAAEL001411,LOCAAEL014084,LOCAAEL006582,LOCAAEL004235,LOCAAEL001582,LOCAAEL005561,LOCAAEL001574,LOCAAEL003989,LOCAAEL014506,
GO:0000988	protein binding transcription factor activity	3 of 238 in the list	28 of 6749 in the genome	1	AAEL017280,AAEL017391,AAEL002382	LOCAAEL017280,LOCAAEL017391,LOCAAEL002382,
GO:0000989	transcription factor binding transcription factor activity	3 of 238 in the list	28 of 6749 in the genome	1	AAEL017280,AAEL017391,AAEL002382	LOCAAEL017280,LOCAAEL017391,LOCAAEL002382,
GO:0016887	ATPase activity	9 of 238 in the list	151 of 6749 in the genome	1	AAEL006582,AAEL011019,AAEL010783,AAEL004453,AAEL005561,AAEL004981,AAEL008902,AAEL001411,AAEL008738	LOCAAEL006582,LOCAAEL011019,LOCAAEL010783,LOCAAEL004453,LOCAAEL005561,LOCAAEL004981,LOCAAEL008902,LOCAAEL001411,LOCAAEL008738,
GO:0022890	inorganic cation transmembrane transporter activity	6 of 238 in the list	88 of 6749 in the genome	1	AAEL005423,AAEL002735,AAEL010783,AAEL008928,AAEL005561,AAEL006564	LOCAAEL005423,LOCAAEL002735,LOCAAEL010783,LOCAAEL008928,LOCAAEL005561,LOCAAEL006564,
GO:0022804	active transmembrane transporter activity	8 of 238 in the list	132 of 6749 in the genome	1	AAEL006582,AAEL018697,AAEL002735,AAEL010783,AAEL005561,AAEL007019,AAEL004981,AAEL008902	LOCAAEL006582,LOCAAEL018697,LOCAAEL002735,LOCAAEL010783,LOCAAEL005561,LOCAAEL007019,LOCAAEL004981,LOCAAEL008902,
GO:0015079	potassium ion transmembrane transporter activity	3 of 238 in the list	31 of 6749 in the genome	1	AAEL005423,AAEL010783,AAEL008928	LOCAAEL005423,LOCAAEL010783,LOCAAEL008928,
GO:0008080	N-acetyltransferase activity	2 of 238 in the list	15 of 6749 in the genome	1	AAEL017391,AAEL007927	LOCAAEL017391,LOCAAEL007927,
GO:0046873	metal ion transmembrane transporter activity	4 of 238 in the list	50 of 6749 in the genome	1	AAEL005423,AAEL010783,AAEL008928,AAEL005561	LOCAAEL005423,LOCAAEL010783,LOCAAEL008928,LOCAAEL005561,
GO:0015399	primary active transmembrane transporter activity	5 of 238 in the list	70 of 6749 in the genome	1	AAEL006582,AAEL010783,AAEL005561,AAEL004981,AAEL008902	LOCAAEL006582,LOCAAEL010783,LOCAAEL005561,LOCAAEL004981,LOCAAEL008902,
GO:0015405	P-P-bond-hydrolysis-driven transmembrane transporter activity	5 of 238 in the list	70 of 6749 in the genome	1	AAEL006582,AAEL010783,AAEL005561,AAEL004981,AAEL008902	LOCAAEL006582,LOCAAEL010783,LOCAAEL005561,LOCAAEL004981,LOCAAEL008902,
GO:0008324	cation transmembrane transporter activity	9 of 238 in the list	161 of 6749 in the genome	1	AAEL005423,AAEL006582,AAEL010783,AAEL008928,AAEL005561,AAEL018697,AAEL002735,AAEL014637,AAEL006564	LOCAAEL005423,LOCAAEL006582,LOCAAEL010783,LOCAAEL008928,LOCAAEL005561,LOCAAEL018697,LOCAAEL002735,LOCAAEL014637,LOCAAEL006564,
GO:0016410	N-acyltransferase activity	2 of 238 in the list	17 of 6749 in the genome	1	AAEL017391,AAEL007927	LOCAAEL017391,LOCAAEL007927,
GO:0019787	small conjugating protein ligase activity	3 of 238 in the list	35 of 6749 in the genome	1	AAEL007705,AAEL004875,AAEL006649	LOCAAEL007705,LOCAAEL004875,LOCAAEL006649,
GO:0043167	ion binding	60 of 238 in the list	1485 of 6749 in the genome	1	AAEL011065,AAEL011495,AAEL010210,AAEL003343,AAEL010403,AAEL014768,AAEL006589,AAEL018321,AAEL009470,AAEL014261,AAEL006582,AAEL018059,AAEL017231,AAEL006868,AAEL018685,AAEL003658,AAEL001273,AAEL002317,AAEL012614,AAEL004980,AAEL005881,AAEL011652,AAEL005082,AAEL018288,AAEL006664,AAEL017530,AAEL001277,AAEL000469,AAEL010021,AAEL007476,AAEL007705,AAEL010258,AAEL010017,AAEL004981,AAEL014743,AAEL018662,AAE…	LOCAAEL011065,LOCAAEL011495,LOCAAEL010210,LOCAAEL003343,LOCAAEL010403,LOCAAEL014768,LOCAAEL006589,LOCAAEL018321,LOCAAEL009470,LOCAAEL014261,LOCAAEL006582,LOCAAEL018059,LOCAAEL017231,LOCAAEL006868,LOCAAEL018685,LOCAAEL003658,LOCAAEL001273,LOCAAEL002317,LOCAAEL012614,LOCAAEL004980,LOCAAEL005881,LOCAAEL011652,LOCAAEL005082,LOCAAEL018288,LOCAAEL006664,LOCAAEL017530,LOCAAEL001277,LOCAAEL000469,LOCAAEL…
GO:0004620	phospholipase activity	2 of 238 in the list	19 of 6749 in the genome	1	AAEL000405,AAEL009377	LOCAAEL000405,LOCAAEL009377,
GO:0016298	lipase activity	2 of 238 in the list	19 of 6749 in the genome	1	AAEL000405,AAEL009377	LOCAAEL000405,LOCAAEL009377,
GO:0019899	enzyme binding	3 of 238 in the list	38 of 6749 in the genome	1	AAEL018059,AAEL001574,AAEL002317	LOCAAEL018059,LOCAAEL001574,LOCAAEL002317,
GO:0015002	heme-copper terminal oxidase activity	2 of 238 in the list	20 of 6749 in the genome	1	AAEL018664,AAEL018662	LOCAAEL018664,LOCAAEL018662,
GO:0016788	hydrolase activity, acting on ester bonds	13 of 238 in the list	270 of 6749 in the genome	1	AAEL018174,AAEL004040,AAEL010411,AAEL014408,AAEL001919,AAEL004980,AAEL003412,AAEL009377,AAEL014042,AAEL013105,AAEL008930,AAEL000840,AAEL000405	LOCAAEL018174,LOCAAEL004040,LOCAAEL010411,LOCAAEL014408,LOCAAEL001919,LOCAAEL004980,LOCAAEL003412,LOCAAEL009377,LOCAAEL014042,LOCAAEL013105,LOCAAEL008930,LOCAAEL000840,LOCAAEL000405,
GO:0043169	cation binding	55 of 238 in the list	1377 of 6749 in the genome	1	AAEL011065,AAEL011495,AAEL010210,AAEL003343,AAEL010403,AAEL014768,AAEL006589,AAEL018321,AAEL009470,AAEL014261,AAEL006582,AAEL018059,AAEL017231,AAEL018685,AAEL003658,AAEL001273,AAEL002317,AAEL012614,AAEL004980,AAEL005881,AAEL011652,AAEL005082,AAEL018288,AAEL006664,AAEL001277,AAEL000469,AAEL007476,AAEL010021,AAEL007705,AAEL010258,AAEL010017,AAEL004981,AAEL014743,AAEL018662,AAEL008358,AAEL011668,AAE…	LOCAAEL011065,LOCAAEL011495,LOCAAEL010210,LOCAAEL003343,LOCAAEL010403,LOCAAEL014768,LOCAAEL006589,LOCAAEL018321,LOCAAEL009470,LOCAAEL014261,LOCAAEL006582,LOCAAEL018059,LOCAAEL017231,LOCAAEL018685,LOCAAEL003658,LOCAAEL001273,LOCAAEL002317,LOCAAEL012614,LOCAAEL004980,LOCAAEL005881,LOCAAEL011652,LOCAAEL005082,LOCAAEL018288,LOCAAEL006664,LOCAAEL001277,LOCAAEL000469,LOCAAEL007476,LOCAAEL010021,LOCAAEL…
GO:0004713	protein tyrosine kinase activity	2 of 238 in the list	21 of 6749 in the genome	1	AAEL002317,AAEL002471	LOCAAEL002317,LOCAAEL002471,
GO:0015291	secondary active transmembrane transporter activity	3 of 238 in the list	42 of 6749 in the genome	1	AAEL018697,AAEL002735,AAEL007019	LOCAAEL018697,LOCAAEL002735,LOCAAEL007019,
GO:0042623	ATPase activity, coupled	7 of 238 in the list	132 of 6749 in the genome	1	AAEL006582,AAEL010783,AAEL004453,AAEL008738,AAEL005561,AAEL004981,AAEL008902	LOCAAEL006582,LOCAAEL010783,LOCAAEL004453,LOCAAEL008738,LOCAAEL005561,LOCAAEL004981,LOCAAEL008902,
GO:0003774	motor activity	3 of 238 in the list	44 of 6749 in the genome	1	AAEL004235,AAEL001582,AAEL014084	LOCAAEL004235,LOCAAEL001582,LOCAAEL014084,
GO:0043168	anion binding	3 of 238 in the list	45 of 6749 in the genome	1	AAEL005845,AAEL006868,AAEL009377	LOCAAEL005845,LOCAAEL006868,LOCAAEL009377,
GO:0003723	RNA binding	9 of 238 in the list	187 of 6749 in the genome	1	AAEL002879,AAEL007470,AAEL007928,AAEL009646,AAEL007927,AAEL004936,AAEL012621,AAEL006664,AAEL008248	LOCAAEL002879,LOCAAEL007470,LOCAAEL007928,LOCAAEL009646,LOCAAEL007927,LOCAAEL004936,LOCAAEL012621,LOCAAEL006664,LOCAAEL008248,
GO:0016881	acid-amino acid ligase activity	3 of 238 in the list	46 of 6749 in the genome	1	AAEL007705,AAEL004875,AAEL006649	LOCAAEL007705,LOCAAEL004875,LOCAAEL006649,
GO:0008047	enzyme activator activity	3 of 238 in the list	47 of 6749 in the genome	1	AAEL000093,AAEL005998,AAEL004717	LOCAAEL000093,LOCAAEL005998,LOCAAEL004717,
GO:0005267	potassium channel activity	2 of 238 in the list	27 of 6749 in the genome	1	AAEL005423,AAEL008928	LOCAAEL005423,LOCAAEL008928,
GO:0015077	monovalent inorganic cation transmembrane transporter activity	4 of 238 in the list	75 of 6749 in the genome	1	AAEL005423,AAEL002735,AAEL010783,AAEL008928	LOCAAEL005423,LOCAAEL002735,LOCAAEL010783,LOCAAEL008928,
GO:0016757	transferase activity, transferring glycosyl groups	6 of 238 in the list	125 of 6749 in the genome	1	AAEL002804,AAEL003391,AAEL014219,AAEL005839,AAEL006254,AAEL004221	LOCAAEL002804,LOCAAEL003391,LOCAAEL014219,LOCAAEL005839,LOCAAEL006254,LOCAAEL004221,
GO:0005215	transporter activity	21 of 238 in the list	519 of 6749 in the genome	1	AAEL010783,AAEL007019,AAEL004981,AAEL008902,AAEL003145,AAEL014637,AAEL017462,AAEL001484,AAEL006582,AAEL005423,AAEL003789,AAEL010348,AAEL005561,AAEL008928,AAEL011248,AAEL018697,AAEL002735,AAEL011657,AAEL006564,AAEL001808,AAEL004589	LOCAAEL010783,LOCAAEL007019,LOCAAEL004981,LOCAAEL008902,LOCAAEL003145,LOCAAEL014637,LOCAAEL017462,LOCAAEL001484,LOCAAEL006582,LOCAAEL005423,LOCAAEL003789,LOCAAEL010348,LOCAAEL005561,LOCAAEL008928,LOCAAEL011248,LOCAAEL018697,LOCAAEL002735,LOCAAEL011657,LOCAAEL006564,LOCAAEL001808,LOCAAEL004589,
GO:0005543	phospholipid binding	2 of 238 in the list	30 of 6749 in the genome	1	AAEL005845,AAEL006868	LOCAAEL005845,LOCAAEL006868,
GO:0008194	UDP-glycosyltransferase activity	2 of 238 in the list	30 of 6749 in the genome	1	AAEL006254,AAEL004221	LOCAAEL006254,LOCAAEL004221,
GO:0015075	ion transmembrane transporter activity	12 of 238 in the list	292 of 6749 in the genome	1	AAEL005423,AAEL006582,AAEL010783,AAEL008928,AAEL005561,AAEL004981,AAEL008902,AAEL018697,AAEL002735,AAEL003145,AAEL006564,AAEL014637	LOCAAEL005423,LOCAAEL006582,LOCAAEL010783,LOCAAEL008928,LOCAAEL005561,LOCAAEL004981,LOCAAEL008902,LOCAAEL018697,LOCAAEL002735,LOCAAEL003145,LOCAAEL006564,LOCAAEL014637,
GO:0016758	transferase activity, transferring hexosyl groups	3 of 238 in the list	59 of 6749 in the genome	1	AAEL002804,AAEL006254,AAEL004221	LOCAAEL002804,LOCAAEL006254,LOCAAEL004221,
GO:0060089	molecular transducer activity	17 of 238 in the list	430 of 6749 in the genome	1	AAEL001603,AAEL018327,AAEL010606,AAEL001919,AAEL008634,AAEL013105,AAEL006730,AAEL011168,AAEL004412,AAEL006868,AAEL002317,AAEL005881,AAEL010979,AAEL003989,AAEL006649,AAEL009957,AAEL014717	LOCAAEL001603,LOCAAEL018327,LOCAAEL010606,LOCAAEL001919,LOCAAEL008634,LOCAAEL013105,LOCAAEL006730,LOCAAEL011168,LOCAAEL004412,LOCAAEL006868,LOCAAEL002317,LOCAAEL005881,LOCAAEL010979,LOCAAEL003989,LOCAAEL006649,LOCAAEL009957,LOCAAEL014717,
GO:0004553	hydrolase activity, hydrolyzing O-glycosyl compounds	3 of 238 in the list	60 of 6749 in the genome	1	AAEL006436,AAEL011517,AAEL017530	LOCAAEL006436,LOCAAEL011517,LOCAAEL017530,
GO:0008289	lipid binding	3 of 238 in the list	60 of 6749 in the genome	1	AAEL013729,AAEL005845,AAEL006868	LOCAAEL013729,LOCAAEL005845,LOCAAEL006868,
GO:0004871	signal transducer activity	15 of 238 in the list	382 of 6749 in the genome	1	AAEL006730,AAEL001603,AAEL004412,AAEL018327,AAEL006868,AAEL010606,AAEL002317,AAEL001919,AAEL005881,AAEL008634,AAEL010979,AAEL013105,AAEL009957,AAEL006649,AAEL014717	LOCAAEL006730,LOCAAEL001603,LOCAAEL004412,LOCAAEL018327,LOCAAEL006868,LOCAAEL010606,LOCAAEL002317,LOCAAEL001919,LOCAAEL005881,LOCAAEL008634,LOCAAEL010979,LOCAAEL013105,LOCAAEL009957,LOCAAEL006649,LOCAAEL014717,
GO:0016407	acetyltransferase activity	2 of 238 in the list	38 of 6749 in the genome	1	AAEL017391,AAEL007927	LOCAAEL017391,LOCAAEL007927,
GO:0008509	anion transmembrane transporter activity	2 of 238 in the list	40 of 6749 in the genome	1	AAEL018697,AAEL003145	LOCAAEL018697,LOCAAEL003145,
GO:0005102	receptor binding	3 of 238 in the list	68 of 6749 in the genome	1	AAEL006868,AAEL003989,AAEL006222	LOCAAEL006868,LOCAAEL003989,LOCAAEL006222,
GO:0022857	transmembrane transporter activity	15 of 238 in the list	417 of 6749 in the genome	1	AAEL005423,AAEL006582,AAEL010348,AAEL010783,AAEL008928,AAEL005561,AAEL007019,AAEL004981,AAEL011248,AAEL008902,AAEL018697,AAEL002735,AAEL003145,AAEL006564,AAEL014637	LOCAAEL005423,LOCAAEL006582,LOCAAEL010348,LOCAAEL010783,LOCAAEL008928,LOCAAEL005561,LOCAAEL007019,LOCAAEL004981,LOCAAEL011248,LOCAAEL008902,LOCAAEL018697,LOCAAEL002735,LOCAAEL003145,LOCAAEL006564,LOCAAEL014637,
GO:0022892	substrate-specific transporter activity	15 of 238 in the list	418 of 6749 in the genome	1	AAEL005423,AAEL006582,AAEL003789,AAEL010783,AAEL008928,AAEL005561,AAEL004981,AAEL008902,AAEL018697,AAEL002735,AAEL011657,AAEL003145,AAEL006564,AAEL014637,AAEL001484	LOCAAEL005423,LOCAAEL006582,LOCAAEL003789,LOCAAEL010783,LOCAAEL008928,LOCAAEL005561,LOCAAEL004981,LOCAAEL008902,LOCAAEL018697,LOCAAEL002735,LOCAAEL011657,LOCAAEL003145,LOCAAEL006564,LOCAAEL014637,LOCAAEL001484,
GO:0022891	substrate-specific transmembrane transporter activity	12 of 238 in the list	333 of 6749 in the genome	1	AAEL005423,AAEL006582,AAEL010783,AAEL008928,AAEL005561,AAEL004981,AAEL008902,AAEL018697,AAEL002735,AAEL003145,AAEL006564,AAEL014637	LOCAAEL005423,LOCAAEL006582,LOCAAEL010783,LOCAAEL008928,LOCAAEL005561,LOCAAEL004981,LOCAAEL008902,LOCAAEL018697,LOCAAEL002735,LOCAAEL003145,LOCAAEL006564,LOCAAEL014637,
GO:0046872	metal ion binding	44 of 238 in the list	1245 of 6749 in the genome	1	AAEL011495,AAEL010210,AAEL003343,AAEL010403,AAEL014768,AAEL006589,AAEL009470,AAEL014261,AAEL003658,AAEL001273,AAEL012614,AAEL004980,AAEL005881,AAEL011652,AAEL005082,AAEL018288,AAEL006664,AAEL001277,AAEL000469,AAEL007476,AAEL010258,AAEL010017,AAEL004981,AAEL018662,AAEL014743,AAEL011668,AAEL008358,AAEL000328,AAEL007538,AAEL004129,AAEL003901,AAEL018664,AAEL014389,AAEL002451,AAEL008340,AAEL001389,AAE…	LOCAAEL011495,LOCAAEL010210,LOCAAEL003343,LOCAAEL010403,LOCAAEL014768,LOCAAEL006589,LOCAAEL009470,LOCAAEL014261,LOCAAEL003658,LOCAAEL001273,LOCAAEL012614,LOCAAEL004980,LOCAAEL005881,LOCAAEL011652,LOCAAEL005082,LOCAAEL018288,LOCAAEL006664,LOCAAEL001277,LOCAAEL000469,LOCAAEL007476,LOCAAEL010258,LOCAAEL010017,LOCAAEL004981,LOCAAEL018662,LOCAAEL014743,LOCAAEL011668,LOCAAEL008358,LOCAAEL000328,LOCAAEL…
GO:0016810	hydrolase activity, acting on carbon-nitrogen (but not peptide) bonds	2 of 238 in the list	50 of 6749 in the genome	1	AAEL002528,AAEL009377	LOCAAEL002528,LOCAAEL009377,
GO:0016779	nucleotidyltransferase activity	2 of 238 in the list	52 of 6749 in the genome	1	AAEL018246,AAEL017363	LOCAAEL018246,LOCAAEL017363,
GO:0005261	cation channel activity	3 of 238 in the list	85 of 6749 in the genome	1	AAEL005423,AAEL008928,AAEL014637	LOCAAEL005423,LOCAAEL008928,LOCAAEL014637,
GO:0008135	translation factor activity, nucleic acid binding	3 of 238 in the list	86 of 6749 in the genome	1	AAEL007928,AAEL007927,AAEL009646	LOCAAEL007928,LOCAAEL007927,LOCAAEL009646,
GO:0016798	hydrolase activity, acting on glycosyl bonds	3 of 238 in the list	94 of 6749 in the genome	1	AAEL006436,AAEL011517,AAEL017530	LOCAAEL006436,LOCAAEL011517,LOCAAEL017530,
GO:0015267	channel activity	5 of 238 in the list	160 of 6749 in the genome	1	AAEL005423,AAEL008928,AAEL003145,AAEL014637,AAEL011248	LOCAAEL005423,LOCAAEL008928,LOCAAEL003145,LOCAAEL014637,LOCAAEL011248,
GO:0022803	passive transmembrane transporter activity	5 of 238 in the list	161 of 6749 in the genome	1	AAEL005423,AAEL008928,AAEL003145,AAEL014637,AAEL011248	LOCAAEL005423,LOCAAEL008928,LOCAAEL003145,LOCAAEL014637,LOCAAEL011248,
GO:0016829	lyase activity	3 of 238 in the list	99 of 6749 in the genome	1	AAEL009022,AAEL001176,AAEL017420	LOCAAEL009022,LOCAAEL001176,LOCAAEL017420,
GO:0022836	gated channel activity	2 of 238 in the list	68 of 6749 in the genome	1	AAEL008928,AAEL014637	LOCAAEL008928,LOCAAEL014637,
GO:0016879	ligase activity, forming carbon-nitrogen bonds	3 of 238 in the list	106 of 6749 in the genome	1	AAEL007705,AAEL004875,AAEL006649	LOCAAEL007705,LOCAAEL004875,LOCAAEL006649,
GO:0016747	transferase activity, transferring acyl groups other than amino-acyl groups	2 of 238 in the list	80 of 6749 in the genome	1	AAEL017391,AAEL007927	LOCAAEL017391,LOCAAEL007927,
GO:0046914	transition metal ion binding	30 of 238 in the list	963 of 6749 in the genome	1	AAEL011495,AAEL010258,AAEL010017,AAEL003343,AAEL014743,AAEL018662,AAEL008358,AAEL014768,AAEL000328,AAEL006589,AAEL014261,AAEL004129,AAEL018664,AAEL014389,AAEL002451,AAEL003658,AAEL001273,AAEL004980,AAEL005881,AAEL011652,AAEL001389,AAEL004875,AAEL004834,AAEL004534,AAEL009437,AAEL006664,AAEL007476,AAEL000469,AAEL001277,AAEL006649	LOCAAEL011495,LOCAAEL010258,LOCAAEL010017,LOCAAEL003343,LOCAAEL014743,LOCAAEL018662,LOCAAEL008358,LOCAAEL014768,LOCAAEL000328,LOCAAEL006589,LOCAAEL014261,LOCAAEL004129,LOCAAEL018664,LOCAAEL014389,LOCAAEL002451,LOCAAEL003658,LOCAAEL001273,LOCAAEL004980,LOCAAEL005881,LOCAAEL011652,LOCAAEL001389,LOCAAEL004875,LOCAAEL004834,LOCAAEL004534,LOCAAEL009437,LOCAAEL006664,LOCAAEL007476,LOCAAEL000469,LOCAAEL…
GO:0005216	ion channel activity	4 of 238 in the list	156 of 6749 in the genome	1	AAEL005423,AAEL008928,AAEL003145,AAEL014637	LOCAAEL005423,LOCAAEL008928,LOCAAEL003145,LOCAAEL014637,
GO:0022838	substrate-specific channel activity	4 of 238 in the list	156 of 6749 in the genome	1	AAEL005423,AAEL008928,AAEL003145,AAEL014637	LOCAAEL005423,LOCAAEL008928,LOCAAEL003145,LOCAAEL014637,
GO:0050662	coenzyme binding	2 of 238 in the list	86 of 6749 in the genome	1	AAEL014768,AAEL004021	LOCAAEL014768,LOCAAEL004021,
GO:0016741	transferase activity, transferring one-carbon groups	2 of 238 in the list	92 of 6749 in the genome	1	AAEL013105,AAEL009377	LOCAAEL013105,LOCAAEL009377,
GO:0016874	ligase activity	4 of 238 in the list	183 of 6749 in the genome	1	AAEL007705,AAEL004875,AAEL014494,AAEL006649	LOCAAEL007705,LOCAAEL004875,LOCAAEL014494,LOCAAEL006649,
GO:0016746	transferase activity, transferring acyl groups	2 of 238 in the list	108 of 6749 in the genome	1	AAEL017391,AAEL007927	LOCAAEL017391,LOCAAEL007927,
GO:0048037	cofactor binding	2 of 238 in the list	160 of 6749 in the genome	1	AAEL014768,AAEL004021	LOCAAEL014768,LOCAAEL004021,
GO:0004872	receptor activity	4 of 238 in the list	262 of 6749 in the genome	1	AAEL010606,AAEL007613,AAEL014637,AAEL002317	LOCAAEL010606,LOCAAEL007613,LOCAAEL014637,LOCAAEL002317,
GO:0005506	iron ion binding	3 of 238 in the list	224 of 6749 in the genome	1	AAEL018664,AAEL010017,AAEL018662	LOCAAEL018664,LOCAAEL010017,LOCAAEL018662,
GO:0005198	structural molecule activity	5 of 238 in the list	328 of 6749 in the genome	1	AAEL005845,AAEL003383,AAEL011587,AAEL006222,AAEL014194	LOCAAEL005845,LOCAAEL003383,LOCAAEL011587,LOCAAEL006222,LOCAAEL014194,
GO:0004888	transmembrane signaling receptor activity	2 of 238 in the list	192 of 6749 in the genome	1	AAEL010606,AAEL002317	LOCAAEL010606,LOCAAEL002317,
GO:0016787	hydrolase activity	39 of 238 in the list	1521 of 6749 in the genome	1	AAEL018174,AAEL001616,AAEL010783,AAEL004453,AAEL001440,AAEL010403,AAEL001919,AAEL013997,AAEL008902,AAEL018321,AAEL008738,AAEL013105,AAEL008930,AAEL000840,AAEL006582,AAEL004040,AAEL010411,AAEL014408,AAEL004980,AAEL006436,AAEL014042,AAEL003989,AAEL000405,AAEL014506,AAEL017530,AAEL011019,AAEL004981,AAEL002528,AAEL009377,AAEL003412,AAEL009317,AAEL001411,AAEL014084,AAEL004235,AAEL002230,AAEL001582,AAE…	LOCAAEL018174,LOCAAEL001616,LOCAAEL010783,LOCAAEL004453,LOCAAEL001440,LOCAAEL010403,LOCAAEL001919,LOCAAEL013997,LOCAAEL008902,LOCAAEL018321,LOCAAEL008738,LOCAAEL013105,LOCAAEL008930,LOCAAEL000840,LOCAAEL006582,LOCAAEL004040,LOCAAEL010411,LOCAAEL014408,LOCAAEL004980,LOCAAEL006436,LOCAAEL014042,LOCAAEL003989,LOCAAEL000405,LOCAAEL014506,LOCAAEL017530,LOCAAEL011019,LOCAAEL004981,LOCAAEL002528,LOCAAEL…
GO:0038023	signaling receptor activity	2 of 238 in the list	199 of 6749 in the genome	1	AAEL010606,AAEL002317	LOCAAEL010606,LOCAAEL002317,
GO:0016491	oxidoreductase activity	8 of 238 in the list	521 of 6749 in the genome	1	AAEL018664,AAEL018680,AAEL013653,AAEL018669,AAEL018662,AAEL014768,AAEL012614,AAEL004021	LOCAAEL018664,LOCAAEL018680,LOCAAEL013653,LOCAAEL018669,LOCAAEL018662,LOCAAEL014768,LOCAAEL012614,LOCAAEL004021,
GO:0003824	catalytic activity	108 of 238 in the list	3720 of 6749 in the genome	1	AAEL011495,AAEL018290,AAEL018174,AAEL002287,AAEL010783,AAEL011578,AAEL013050,AAEL001440,AAEL013390,AAEL010403,AAEL001919,AAEL014768,AAEL017363,AAEL008078,AAEL008902,AAEL018321,AAEL008738,AAEL013105,AAEL005425,AAEL003678,AAEL006730,AAEL006582,AAEL004040,AAEL006868,AAEL010411,AAEL018685,AAEL018039,AAEL002317,AAEL004980,AAEL003989,AAEL010021,AAEL018680,AAEL001058,AAEL018120,AAEL007949,AAEL002528,AAE…	LOCAAEL011495,LOCAAEL018290,LOCAAEL018174,LOCAAEL002287,LOCAAEL010783,LOCAAEL011578,LOCAAEL013050,LOCAAEL001440,LOCAAEL013390,LOCAAEL010403,LOCAAEL001919,LOCAAEL014768,LOCAAEL017363,LOCAAEL008078,LOCAAEL008902,LOCAAEL018321,LOCAAEL008738,LOCAAEL013105,LOCAAEL005425,LOCAAEL003678,LOCAAEL006730,LOCAAEL006582,LOCAAEL004040,LOCAAEL006868,LOCAAEL010411,LOCAAEL018685,LOCAAEL018039,LOCAAEL002317,LOCAAEL…
