# Supplementary material for: Transcriptome analysis of responses to bluetongue virus infection in Aedes albopictus cells
Source: BMC Microbiol. 2019 Jun 10;19:121. doi: 10.1186/s12866-019-1498-3 (PMC6558886; doi:10.1186/s12866-019-1498-3)
Supplement: Supplementary file 4 — KEGG Pathway annotations for differentially expressed genes. (XLS 25 kb) [file 12866_2019_1498_MOESM4_ESM.xls]

## Sheet: Sheet1
Category	Term	Count	%	PValue	Genes	List Total	Pop Hits	Pop Total	Fold Enrichment	Bonferroni	Benjamini	FDR
KEGG_PATHWAY	aag04144:Endocytosis	11	3.10734	0.0036026	AAEL006868,AAEL012004,AAEL004913,AAEL000906,AAEL008696,AAEL013614,AAEL001277,AAEL002155,AAEL009317,AAEL006776,AAEL010403	79	116	2405	2.88684	0.194705	0.0696386	3.5523
KEGG_PATHWAY	aag04068:FoxO signaling pathway	9	2.54237	0.000175552	AAEL012071,AAEL013896,AAEL002317,AAEL013390,AAEL008696,AAEL001165,AAEL002903,AAEL006711,AAEL008634	79	51	2405	5.3723	0.0104788	0.0104788	0.175793
KEGG_PATHWAY	aag04013:MAPK signaling pathway - fly	5	1.41243	0.00273959	AAEL010488,AAEL012071,AAEL000093,AAEL001165,AAEL003845	79	19	2405	8.01133	0.151768	0.0790049	2.71184
KEGG_PATHWAY	aag04320:Dorso-ventral axis formation	5	1.41243	0.0131289	AAEL010488,AAEL012071,AAEL001165,AAEL003845,AAEL010210	79	29	2405	5.2488	0.547493	0.179825	12.4049
KEGG_PATHWAY	aag04931:Insulin resistance	5	1.41243	0.0521226	AAEL002317,AAEL001919,AAEL002903,AAEL004221,AAEL008634	79	44	2405	3.45944	0.959716	0.414507	41.5185
KEGG_PATHWAY	aag04391:Hippo signaling pathway - fly	5	1.41243	0.0765523	AAEL007268,AAEL001389,AAEL008634,AAEL014042,AAEL005513	79	50	2405	3.0443	0.991591	0.494718	54.9833
KEGG_PATHWAY	aag04630:Jak-STAT signaling pathway	3	0.847458	0.0472518	AAEL012553,AAEL001165, AAEL002903	79	11	2405	8.30265	0.945212	0.440581	38.4361
